# Supplementary material for: Biodiversity is enhanced by sequential resource utilization and environmental fluctuations via emergent temporal niches
Source: PLoS Comput Biol. 2024 May 13;20(5):e1012049. doi: 10.1371/journal.pcbi.1012049 (PMC11135710; doi:10.1371/journal.pcbi.1012049)
Supplement: S1 Table — (XLSX) [file pcbi.1012049.s002.xlsx]

## Sheet: Sheet1
Growth Cycle	0	1	2	3	4	5	6	7	8	9	10	11	12	13	14	15	16	17	18	19	20	21	22	23	24	25	26	27	28	29	30	31	32	33	34	35	36	37	38	39	40	41	42	43	44	45	46	47	48
Sp A end-of-cycle fraction	0.65	0.601943	0.550419	0.495009	0.434814	0.368569	0.314612	0.274438	0.244406	0.222031	0.20566	0.194222	0.187057	0.183802	0.179814	0.17437	0.167953	0.160763	0.152934	0.144624	0.135992	0.127192	0.118366	0.109639	0.101117	0.0928851	0.0851171	0.0785246	0.0729786	0.0683585	0.0645557	0.0614758	0.0590388	0.0571783	0.0558413	0.0549864	0.0545834	0.0546117	0.0550601	0.0559258	0.057214	0.058938	0.0611187	0.0637847	0.0669727	0.0707276	0.0751024	0.0801591	0.0859685
Sp B end-of-cycle fraction	0.19	0.238852	0.290269	0.344165	0.400903	0.461165	0.506541	0.535052	0.549954	0.553356	0.546482	0.529941	0.503969	0.46871	0.438102	0.414763	0.396914	0.381222	0.366589	0.353037	0.340566	0.329149	0.318744	0.309291	0.300723	0.292966	0.285837	0.278549	0.271168	0.26375	0.256337	0.248962	0.241647	0.234408	0.227255	0.220193	0.213222	0.206342	0.199548	0.192837	0.186202	0.179637	0.173136	0.166693	0.160303	0.153961	0.147661	0.141402	0.13518
Sp C end-of-cycle fraction	0.08	0.0822932	0.0843447	0.0866345	0.0896004	0.0936652	0.0989917	0.105912	0.114662	0.125451	0.138495	0.153997	0.172097	0.19276	0.213506	0.233833	0.253911	0.273609	0.292662	0.31083	0.327918	0.343771	0.358279	0.371372	0.383018	0.393215	0.402033	0.409876	0.416739	0.42263	0.427561	0.431545	0.4346	0.436742	0.437989	0.438357	0.437862	0.436522	0.434351	0.431365	0.427581	0.423016	0.417686	0.41161	0.404807	0.397299	0.389108	0.380258	0.370774
Sp D end-of-cycle fraction	0.03	0.0252265	0.021734	0.0192466	0.0175765	0.0166106	0.0161386	0.0160882	0.0164367	0.0171962	0.0184187	0.0202044	0.0227179	0.026214	0.030139	0.0343264	0.0388139	0.043595	0.0486426	0.0539301	0.0594304	0.0651172	0.0709657	0.0769535	0.0830606	0.0892695	0.095588	0.102182	0.109063	0.116245	0.123738	0.131554	0.139702	0.14819	0.15702	0.166195	0.175712	0.185564	0.19574	0.206222	0.216988	0.228008	0.239246	0.250658	0.26219	0.27378	0.285356	0.296835	0.308123
Sp E end-of-cycle fraction	0.05	0.0516852	0.0532328	0.0549456	0.0571056	0.0599907	0.0637164	0.0685102	0.0745415	0.0819657	0.0909445	0.101636	0.114159	0.128514	0.138439	0.142708	0.142409	0.140811	0.139173	0.137579	0.136094	0.134771	0.133645	0.132744	0.132082	0.131665	0.131425	0.130869	0.13005	0.129016	0.127808	0.126463	0.125012	0.123482	0.121895	0.120269	0.11862	0.11696	0.115301	0.11365	0.112015	0.110402	0.108813	0.107254	0.105727	0.104233	0.102772	0.101347	0.0999547
R1 depletion time (hr)		3.72347	3.87102	4.04046	4.23991	4.48297	4.59292	4.65773	4.71958	4.78016	4.84143	4.90537	4.97377	5.04812	5.04569	5.02619	5.01126	4.99741	4.98376	4.97061	4.95806	4.94621	4.93511	4.92477	4.91519	4.90635	4.89621	4.87274	4.84834	4.82335	4.79805	4.77265	4.74731	4.72215	4.69726	4.67267	4.64844	4.62456	4.60104	4.57788	4.55506	4.53256	4.51037	4.48846	4.46683	4.44545	4.4243	4.40337	4.38265
R2 depletion time (hr)		4.22186	4.29196	4.3651	4.44212	4.52354	4.33463	4.16082	4.06047	4.01044	3.99924	4.02196	4.078	4.17019	4.30442	4.43059	4.53367	4.58709	4.62371	4.66117	4.69887	4.73621	4.77268	4.80784	4.84137	4.873	4.89882	4.89625	4.89405	4.89215	4.89049	4.88901	4.88766	4.88639	4.88515	4.8839	4.88262	4.88126	4.8798	4.87822	4.8765	4.8746	4.87253	4.87024	4.86774	4.86498	4.86196	4.85865	4.85502
R3 depletion time (hr)		4.88647	4.87885	4.88338	4.89779	4.92024	4.94318	4.96888	4.99364	5.01575	5.03459	5.04965	5.0602	5.06493	4.89276	4.7211	4.59504	4.50023	4.41799	4.34257	4.2739	4.21181	4.15609	4.10643	4.06251	4.02396	3.99042	3.96158	3.93751	3.91782	3.90219	3.89032	3.88197	3.87693	3.87502	3.87612	3.88011	3.88692	3.8965	3.9088	3.92382	3.94157	3.96205	3.9853	4.01136	4.04031	4.0722	4.10713	4.14518
[truncated: 952 more columns]
