# Supplementary material for: Biodiversity is enhanced by sequential resource utilization and environmental fluctuations via emergent temporal niches
Source: PLoS Comput Biol. 2024 May 13;20(5):e1012049. doi: 10.1371/journal.pcbi.1012049 (PMC11135710; doi:10.1371/journal.pcbi.1012049)
Supplement: S2 Table — (XLSX) [file pcbi.1012049.s003.xlsx]

## Sheet: cycle1to10
SpInd	0	1	2	3	4	5	6	7	8	9	10
1	0.0002	4.77441e-05	0.000120552	0.000167518	0.000274423	0.000216839	0.000327543	0.00043641	0.000570468	0.000861259	0.000852042
2	0.0002	0.000189459	0.000190887	0.000118074	8.18497e-05	3.76481e-05	2.46726e-05	1.58335e-05	9.38785e-06	1.03675e-05	7.83032e-06
3	0.0002	0.000658986	0.000115405	1.7952e-05	2.87078e-06	1.33928e-06	2.11273e-07	7.48992e-08	1.15321e-08	2.06736e-09	3.37924e-10
4	0.0002	0.000208697	0.00032473	0.000286054	0.000276148	0.000160004	0.000146038	5.22786e-05	1.54197e-05	2.32803e-05	2.2911e-05
5	0.0002	0.0006648	0.000716876	0.000831556	0.000497742	0.000996345	0.000493882	0.0012499	0.00144976	0.000733116	0.000520093
6	0.0002	0.000316334	0.000584004	0.000579264	0.000573036	0.000524224	0.000500909	0.000377218	0.00018261	0.000326502	0.000370519
7	0.0002	0.00054393	0.000421467	0.000407673	0.0001731	0.000291855	0.000100188	0.000210719	0.000208899	8.93382e-05	6.22234e-05
8	0.0002	0.000168059	8.41399e-05	3.02093e-05	1.15391e-05	7.88222e-06	2.90736e-06	1.75548e-06	5.42446e-07	2.66817e-07	1.02093e-07
9	0.0002	0.000131489	0.000208642	0.000195023	0.000209639	0.000175071	0.000175663	0.000204539	0.000181514	0.000212417	0.000169183
10	0.0002	0.000103804	2.84158e-05	9.22631e-06	2.60804e-06	1.06654e-06	2.54465e-07	1.16187e-07	4.19099e-08	7.36503e-09	1.6824e-09
11	0.0002	6.92275e-05	2.62813e-05	7.11189e-06	2.04814e-06	6.19639e-07	1.73056e-07	5.78007e-08	1.52837e-08	9.41303e-09	4.32903e-09
12	0.0002	0.00021411	0.000345143	0.000340362	0.000387292	0.000415419	0.000440501	0.000625034	0.000584458	0.000509014	0.000317178
13	0.0002	8.82744e-05	5.15227e-05	2.14009e-05	1.09647e-05	3.7655e-06	1.79222e-06	1.52731e-06	1.37592e-06	7.87666e-07	3.42476e-07
14	0.0002	0.000308218	0.000275791	0.000162951	0.000107592	9.33379e-05	5.83445e-05	5.70883e-05	3.23669e-05	2.19876e-05	1.10732e-05
15	0.0002	2.95132e-05	4.31557e-06	6.1258e-07	1.1773e-07	1.6313e-08	2.89376e-09	4.04609e-10	6.14581e-11	8.94929e-12	1.2282e-12
16	0.0002	8.33546e-05	1.28168e-05	1.80863e-06	2.64082e-07	1.36047e-07	1.95939e-08	3.25082e-08	2.5733e-08	3.93811e-09	5.63575e-10
17	0.0002	0.000249483	0.000137385	5.09104e-05	2.04761e-05	7.57217e-06	2.92501e-06	1.28902e-06	4.63353e-07	3.58279e-07	1.99886e-07
18	0.0002	0.000108686	4.08614e-05	1.1933e-05	4.14608e-06	1.99277e-06	6.52487e-07	4.8063e-07	2.3583e-07	8.73822e-08	2.63373e-08
19	0.0002	5.99955e-05	7.39951e-06	7.8056e-07	8.26154e-08	1.26626e-08	1.33801e-09	1.84394e-10	1.94273e-11	5.65082e-12	1.37598e-12
20	0.0002	3.71328e-05	1.87318e-05	6.40879e-06	2.36799e-06	6.71106e-07	2.38742e-07	8.44186e-08	2.80689e-08	2.14839e-08	1.18737e-08
21	0.0002	0.000204877	0.00033115	0.000300538	0.00029868	0.000166064	0.000155993	5.01343e-05	1.36919e-05	2.14645e-05	2.18044e-05
22	0.0002	0.000189698	0.000170039	9.73247e-05	6.21122e-05	4.10104e-05	2.48038e-05	1.73321e-05	8.18993e-06	7.16647e-06	4.4547e-06
23	0.0002	0.000616415	0.000727731	0.000830333	0.000594648	0.00111583	0.000676625	0.00159712	0.00180948	0.000910154	0.00056439
24	0.0002	7.04147e-05	3.61709e-05	1.39939e-05	5.89197e-06	4.69249e-06	1.89503e-06	1.45187e-06	5.44322e-07	1.8626e-07	5.27235e-08
25	0.0002	3.67992e-05	7.08571e-06	1.24603e-06	2.9244e-07	4.74329e-08	1.02778e-08	1.57578e-09	2.5675e-10	4.90828e-11	8.47193e-12
26	0.0002	8.06415e-05	2.19526e-05	5.00352e-06	1.40798e-06	5.34615e-07	1.4102e-07	8.45711e-08	3.59945e-08	9.69139e-09	2.23214e-09
27	0.0002	7.83912e-05	0.000220968	0.000350689	0.000661598	0.000681645	0.00118093	0.00200597	0.00298555	0.00356421	0.00290427
28	0.0002	0.000145318	1.80327e-05	2.05449e-06	2.35987e-07	8.29965e-08	9.49509e-09	2.41313e-09	2.74099e-10	4.64113e-11	7.2076e-12
29	0.0002	0.000722725	0.00077423	0.000946651	0.000573398	0.0012328	0.000608846	0.00166425	0.00205666	0.000902212	0.000595612
30	0.0002	7.36941e-05	6.45274e-05	1.94542e-05	1.12567e-05	3.43423e-06	2.30132e-06	7.66136e-07	1.9299e-07	3.51334e-07	2.19053e-07
31	0.0002	0.000277511	7.63845e-05	1.60061e-05	3.5128e-06	1.18907e-06	2.5508e-07	8.23847e-08	1.69692e-08	7.60115e-09	2.67337e-09
32	0.0002	0.00013218	4.89744e-05	1.81051e-05	4.39232e-06	2.2086e-06	4.77771e-07	2.72606e-07	1.01783e-07	4.62835e-08	2.39467e-08
33	0.0002	2.79622e-05	5.17789e-05	5.42407e-05	6.58101e-05	3.55874e-05	4.01623e-05	3.63174e-05	3.60235e-05	5.25437e-05	5.03435e-05
34	0.0002	5.32589e-05	2.51573e-05	5.84678e-06	2.45664e-06	5.67719e-07	2.51706e-07	6.21093e-08	1.3556e-08	1.11939e-08	4.42684e-09
35	0.0002	0.000275107	0.000723065	0.000949161	0.00125898	0.000862451	0.00109667	0.000565875	0.000255718	0.000648401	0.000987574
36	0.0002	0.000113663	0.000266082	0.000356236	0.000560941	0.000588899	0.000856036	0.00136769	0.00172398	0.00202919	0.00163084
37	0.0002	9.47207e-05	3.26948e-05	8.96248e-06	2.99239e-06	1.2532e-06	3.92417e-07	2.37008e-07	1.01629e-07	3.46054e-08	9.71356e-09
38	0.0002	0.000226218	5.71346e-05	1.12653e-05	2.31752e-06	8.65376e-07	1.7434e-07	5.87081e-08	1.13944e-08	4.42688e-09	1.38192e-09
39	0.0002	0.000275454	0.00030504	0.000201817	0.000131082	0.000126923	8.04384e-05	9.95641e-05	6.71064e-05	7.23771e-05	5.3655e-05
40	0.0002	8.23986e-05	1.72134e-05	3.16258e-06	6.87554e-07	3.03139e-07	6.26347e-08	6.11269e-08	3.581e-08	7.42056e-09	1.37083e-09
41	0.0002	5.14117e-05	3.87381e-05	9.2285e-06	4.89118e-06	1.09672e-06	6.94938e-07	1.65986e-07	3.27701e-08	5.9772e-08	3.30316e-08
42	0.0002	0.000262804	9.10911e-05	2.35756e-05	6.47553e-06	3.05868e-06	8.15863e-07	3.64447e-07	9.22627e-08	4.20474e-08	1.50396e-08
43	0.0002	0.000455438	0.00037343	0.000336629	0.000181594	0.00026304	0.00011696	0.000208839	0.000194821	8.01924e-05	4.53701e-05
44	0.0002	3.88072e-05	7.63211e-06	1.36409e-06	3.24597e-07	6.509e-08	1.43047e-08	1.17533e-08	1.10119e-08	2.14966e-09	3.77639e-10
45	0.0002	0.000752047	0.000572246	0.000681735	0.00031131	0.00069247	0.000240116	0.000680865	0.00087044	0.000215003	0.000112822
46	0.0002	9.58415e-05	4.10208e-05	1.3417e-05	4.72592e-06	3.39457e-06	1.1528e-06	7.63775e-07	2.43029e-07	8.25231e-08	2.31643e-08
47	0.0002	3.52656e-05	6.95695e-05	7.714e-05	9.94213e-05	6.06555e-05	7.2588e-05	7.31864e-05	7.6739e-05	0.000113429	0.000109963
48	0.0002	6.07522e-05	2.05343e-05	4.78737e-06	1.27235e-06	3.29073e-07	8.61947e-08	2.4014e-08	5.45538e-09	3.25371e-09	1.37385e-09
49	0.0002	9.90903e-05	2.56131e-05	5.5417e-06	1.38467e-06	6.73879e-07	1.60585e-07	1.1435e-07	4.60684e-08	1.17843e-08	2.59954e-09
50	0.0002	0.000127468	0.000121545	5.43941e-05	4.65252e-05	2.26792e-05	2.01034e-05	1.10929e-05	4.58632e-06	3.42034e-06	1.23887e-06
51	0.0002	0.000237115	0.000351782	0.000297576	0.000270962	0.000194941	0.000168672	0.000122117	6.58827e-05	9.48899e-05	8.97505e-05
52	0.0002	2.49048e-05	6.26479e-06	8.29928e-07	1.97524e-07	2.38279e-08	6.11473e-09	7.48547e-10	9.41337e-11	5.81801e-11	1.75826e-11
53	0.0002	0.000227161	6.07241e-05	1.26891e-05	2.77663e-06	1.1886e-06	2.54248e-07	9.65835e-08	1.98398e-08	7.39145e-09	2.22966e-09
54	0.0002	0.000249292	0.00013741	5.26519e-05	2.19428e-05	1.32179e-05	5.28518e-06	3.31969e-06	1.23294e-06	7.44639e-07	3.38298e-07
55	0.0002	0.000596488	0.000135804	2.59804e-05	5.17601e-06	2.67569e-06	5.22518e-07	2.17789e-07	4.10415e-08	9.67409e-09	1.99105e-09
56	0.0002	0.000256473	9.91538e-05	2.77499e-05	8.28251e-06	3.5487e-06	1.02611e-06	4.43164e-07	1.21097e-07	6.56562e-08	2.71643e-08
57	0.0002	0.000170213	7.9165e-05	2.59003e-05	9.12571e-06	4.31798e-06	1.46682e-06	7.2678e-07	2.31321e-07	1.40503e-07	6.40159e-08
58	0.0002	0.000117154	2.96128e-05	6.16947e-06	1.31714e-06	7.27864e-07	1.52724e-07	6.15473e-08	1.09219e-08	2.73273e-09	5.91702e-10
59	0.0002	0.000240952	0.000577439	0.000707675	0.00089722	0.000552519	0.000668368	0.000361878	0.000184182	0.000426256	0.00060116
60	0.0002	5.78903e-05	2.61308e-05	6.30163e-06	2.43538e-06	6.04408e-07	2.41768e-07	6.44253e-08	1.47225e-08	1.15232e-08	4.76884e-09
61	0.0002	5.53812e-05	0.000170271	0.000289691	0.00058843	0.000561127	0.00104444	0.00173295	0.00276049	0.00357887	0.00312616
62	0.0002	0.000608587	0.000159637	3.45629e-05	7.85352e-06	4.44116e-06	9.85396e-07	4.61516e-07	9.81452e-08	2.44624e-08	5.28191e-09
63	0.0002	0.00020808	0.000143432	6.58699e-05	3.11451e-05	2.61354e-05	1.19843e-05	1.61724e-05	1.16756e-05	7.87927e-06	3.9352e-06
64	0.0002	5.68893e-05	8.65021e-06	1.08524e-06	1.38097e-07	2.33182e-08	2.94658e-09	4.6859e-10	5.84796e-11	1.98624e-11	5.51434e-12
65	0.0002	0.0002529	0.000266116	0.000174166	0.000116311	0.000101869	6.50826e-05	6.7552e-05	4.13208e-05	4.1359e-05	2.93618e-05
66	0.0002	0.000242677	0.000312904	0.000236668	0.000191014	0.000146515	0.000112803	7.96563e-05	3.76008e-05	4.71395e-05	3.96681e-05
67	0.0002	0.000329126	0.000498025	0.000416542	0.000319906	0.000337454	0.000256157	0.000294635	0.000184064	0.000270333	0.000259932
68	0.0002	0.000225177	0.000229501	0.00014252	0.000107578	8.53132e-05	6.16052e-05	5.74499e-05	3.39732e-05	2.75534e-05	1.51699e-05
69	0.0002	4.67252e-05	1.05868e-05	2.1109e-06	5.53681e-07	1.1332e-07	2.74863e-08	5.81067e-09	1.19333e-09	2.67961e-10	5.29659e-11
70	0.0002	0.000163319	0.000187295	9.41225e-05	6.25923e-05	3.77153e-05	2.68033e-05	1.85878e-05	8.011e-06	1.29932e-05	1.00279e-05
71	0.0002	4.37867e-05	1.28141e-05	2.40893e-06	5.87531e-07	1.14838e-07	2.83805e-08	5.8459e-09	1.06398e-09	6.26134e-10	2.34991e-10
72	0.0002	0.000564902	0.000601614	0.000636566	0.000400479	0.000697435	0.000369675	0.000805116	0.000850748	0.000457999	0.000311297
73	0.0002	0.000278825	0.000236266	0.000132092	8.22428e-05	6.63509e-05	3.91767e-05	3.55737e-05	1.91091e-05	1.34662e-05	6.98754e-06
74	0.0002	7.68622e-05	2.04117e-05	4.56832e-06	1.2719e-06	4.81294e-07	1.25411e-07	1.12963e-07	7.62362e-08	2.00295e-08	4.51898e-09
75	0.0002	3.2957e-05	1.73275e-05	6.13641e-06	2.35199e-06	6.53722e-07	2.40984e-07	8.53409e-08	2.93479e-08	2.31208e-08	1.30946e-08
76	0.0002	3.74806e-05	1.00084e-05	1.76373e-06	5.29718e-07	9.06438e-08	2.70757e-08	4.83205e-09	8.65943e-10	3.1306e-10	7.16239e-11
77	0.0002	9.94846e-05	4.22e-05	1.36131e-05	5.36578e-06	2.17731e-06	8.02234e-07	3.90003e-07	1.44348e-07	6.02662e-08	2.00858e-08
78	0.0002	0.000286752	3.55254e-05	3.76414e-06	4.00279e-07	6.28413e-08	6.67065e-09	9.36596e-10	9.91048e-11	2.87669e-11	6.99302e-12
79	0.0002	0.000752161	0.000800428	0.000994329	0.000570281	0.00126868	0.000591811	0.00167835	0.00209806	0.000944307	0.000660539
80	0.0002	0.000427292	0.000379423	0.000328632	0.000174129	0.000238834	0.000107931	0.000181707	0.000157387	8.99508e-05	6.22227e-05
81	0.0002	0.00016533	8.94681e-05	4.0607e-05	1.47212e-05	8.96366e-06	2.95859e-06	2.07503e-06	9.32832e-07	5.65919e-07	3.26377e-07
82	0.0002	4.45298e-05	0.000130628	0.000213789	0.000416725	0.000416225	0.000744347	0.00125407	0.0019234	0.00240633	0.00203955
83	0.0002	0.000141914	8.91611e-05	3.88758e-05	1.97709e-05	1.09577e-05	5.24487e-06	4.61395e-06	2.93886e-06	1.80951e-06	8.36561e-07
84	0.0002	0.000239009	0.000275251	0.000200063	0.000164616	0.000149786	0.000115938	0.000128385	8.91127e-05	7.40135e-05	4.41743e-05
85	0.0002	9.76018e-05	2.65716e-05	5.96693e-06	1.40946e-06	8.23959e-07	1.89836e-07	9.24542e-08	2.0375e-08	4.99887e-09	1.06571e-09
86	0.0002	0.000189295	2.68433e-05	3.357e-06	4.25737e-07	1.45797e-07	1.8363e-08	4.77156e-09	5.93637e-10	1.26544e-10	2.38329e-11
87	0.0002	2.6304e-05	3.59842e-06	4.8504e-07	8.88975e-08	1.09519e-08	1.85224e-09	2.17573e-10	2.91197e-11	3.96992e-12	5.15417e-13
88	0.0002	7.74622e-05	0.000172507	0.000219861	0.000328557	0.000334892	0.000462698	0.000708786	0.000851485	0.00102535	0.000839377
89	0.0002	0.000267509	0.000442672	0.000406236	0.000390723	0.000302929	0.000278339	0.000165979	6.93568e-05	0.000111288	0.000115286
90	0.0002	5.45709e-05	4.21244e-05	2.07616e-05	1.13059e-05	4.68957e-06	2.43123e-06	1.31464e-06	6.24368e-07	5.94778e-07	3.96126e-07
91	0.0002	9.38732e-05	1.68741e-05	2.68263e-06	4.31682e-07	2.41195e-07	3.84214e-08	6.6122e-08	5.34592e-08	9.5478e-09	1.55623e-09
92	0.0002	0.000618962	0.00017939	4.24806e-05	1.06169e-05	6.41249e-06	1.5606e-06	7.95777e-07	1.84708e-07	4.70096e-08	1.03393e-08
93	0.0002	0.000112484	2.70929e-05	5.44567e-06	1.13586e-06	6.13189e-07	1.25381e-07	5.30735e-08	1.00405e-08	2.39512e-09	4.98165e-10
94	0.0002	2.2303e-05	7.03057e-06	9.19014e-07	3.01384e-07	3.30827e-08	1.22965e-08	1.35966e-09	1.64301e-10	1.2396e-10	3.46449e-11
95	0.0002	6.33732e-05	7.90932e-06	9.64893e-07	1.35995e-07	5.03645e-08	6.82931e-09	3.81688e-09	1.11952e-09	1.39382e-10	1.67641e-11
96	0.0002	0.000178657	0.000207312	0.000146329	0.00011671	7.44293e-05	5.58938e-05	4.7709e-05	3.21802e-05	3.52073e-05	2.64254e-05
97	0.0002	6.96903e-05	2.74425e-05	8.40307e-06	3.26609e-06	9.89295e-07	3.56361e-07	3.1624e-07	2.90973e-07	1.12867e-07	3.53564e-08
98	0.0002	0.000123036	3.2459e-05	6.92966e-06	1.43528e-06	8.01415e-07	1.65292e-07	4.98431e-08	6.21976e-09	1.62349e-09	3.64279e-10
99	0.0002	0.000100208	8.8153e-05	3.23033e-05	1.97801e-05	7.84866e-06	5.20792e-06	2.30184e-06	7.41519e-07	1.08042e-06	6.71678e-07
100	0.0002	0.000380172	0.00102249	0.00134594	0.00163461	0.00151833	0.00180774	0.000701182	0.000172828	0.000448325	0.000696072
101	0.0002	0.000153127	0.000107751	5.128e-05	2.81869e-05	1.57893e-05	8.17706e-06	5.01435e-06	2.17497e-06	1.49802e-06	7.61135e-07
102	0.0002	0.000324805	0.000351006	0.00026756	0.000178256	0.000193378	0.000118919	0.000155469	0.000112698	9.80218e-05	7.07966e-05
103	0.0002	0.000302684	0.000392611	0.000292751	0.000208224	0.000191919	0.000133896	5.87411e-05	1.3168e-05	1.66062e-05	1.40438e-05
104	0.0002	5.73803e-05	6.44954e-06	7.2641e-07	9.59503e-08	3.3126e-08	4.19924e-09	2.40773e-09	7.4651e-10	8.38e-11	9.23713e-12
105	0.0002	0.000286134	0.000652176	0.000766785	0.000921584	0.000694682	0.000799477	0.000464949	0.000213484	0.000470162	0.000635949
106	0.0002	0.000126275	6.4794e-05	2.28661e-05	8.73167e-06	3.90724e-06	1.43514e-06	7.06993e-07	2.42298e-07	1.65231e-07	8.29759e-08
107	0.0002	4.70321e-05	0.00012434	0.000180273	0.000308938	0.000249786	0.000394198	0.000543683	0.000740772	0.0011194	0.00110882
108	0.0002	0.000452294	0.000164651	4.57554e-05	1.35543e-05	8.1464e-06	2.33841e-06	1.27437e-06	3.45829e-07	1.2967e-07	3.94567e-08
109	0.0002	0.000146112	0.000227328	0.000206041	0.000214348	0.000145073	0.000141008	0.000139936	0.000120501	0.000155161	0.000133774
110	0.0002	0.000463023	0.000291539	0.000246307	8.42427e-05	0.000123762	3.3999e-05	6.16388e-05	5.38524e-05	2.06517e-05	1.38263e-05
111	0.0002	0.000360896	0.00120979	0.00189362	0.00273221	0.00223224	0.00314978	0.00113027	0.000305081	0.000983992	0.00183543
112	0.0002	0.000746804	0.000578211	0.000687782	0.000319017	0.000705379	0.000249444	0.000702767	0.000894411	0.000229098	0.00012204
113	0.0002	0.000189051	0.000228692	0.00016589	0.000134963	8.21646e-05	6.30286e-05	5.01269e-05	3.26568e-05	3.84374e-05	3.06708e-05
114	0.0002	0.000420179	0.000438455	0.000387952	0.000247104	0.000334095	0.00018692	0.000309854	0.0002686	0.000180825	0.000126013
115	0.0002	6.81933e-05	1.14531e-05	1.56429e-06	2.17861e-07	4.15302e-08	5.72865e-09	1.0288e-09	1.39502e-10	5.00096e-11	1.4537e-11
116	0.0002	3.97402e-05	4.55821e-06	5.31362e-07	8.10304e-08	1.95768e-08	2.78744e-09	2.27413e-09	1.49182e-09	1.70855e-10	1.91536e-11
117	0.0002	0.000582649	0.000623253	0.000672014	0.000422519	0.000755543	0.000398777	0.000893627	0.000963421	0.000508196	0.000344833
118	0.0002	4.52359e-05	1.84545e-05	3.84204e-06	1.53486e-06	3.08472e-07	1.29246e-07	2.7434e-08	5.46737e-09	3.66297e-09	1.19996e-09
119	0.0002	9.59394e-05	6.07454e-05	2.09525e-05	1.07676e-05	4.1164e-06	2.13526e-06	9.06627e-07	2.96129e-07	2.52379e-07	1.20695e-07
120	0.0002	0.000109397	0.000222839	0.000257147	0.000345776	0.000284886	0.000355259	0.000449311	0.000489847	0.000669968	0.00060911
121	0.0002	0.000144274	0.000244425	0.000244443	0.000282322	0.000265569	0.000285707	0.000372251	0.000352886	0.000391823	0.000298946
122	0.0002	5.77656e-05	2.15023e-05	6.30927e-06	2.37286e-06	5.95722e-07	2.07279e-07	1.69538e-07	1.62545e-07	5.96375e-08	1.78264e-08
123	0.0002	4.92424e-05	0.000110389	0.000137685	0.000201084	0.000149465	0.000201954	0.000245967	0.000289316	0.000429946	0.000419253
124	0.0002	0.00025465	0.000645999	0.000826258	0.00108006	0.000690393	0.000863077	0.000450488	0.000216463	0.000529966	0.000783708
125	0.0002	2.1396e-05	4.72467e-06	5.79161e-07	1.54436e-07	1.6361e-08	4.61241e-09	4.90853e-10	5.96872e-11	2.34103e-11	4.60871e-12
126	0.0002	0.000121528	4.20122e-05	1.54755e-05	5.1726e-06	2.42061e-06	6.94704e-07	3.66833e-07	1.46577e-07	3.47368e-08	9.65741e-09
127	0.0002	0.000213943	0.000184688	0.000101898	6.01086e-05	4.55035e-05	2.57176e-05	1.78513e-05	7.24908e-06	6.11141e-06	3.6816e-06
128	0.0002	0.000660312	0.00017705	4.01034e-05	9.56028e-06	5.73609e-06	1.3334e-06	6.63761e-07	1.47519e-07	3.04585e-08	5.62501e-09
129	0.0002	0.000206806	0.000146381	6.86421e-05	3.54539e-05	2.17158e-05	1.06946e-05	7.42294e-06	3.35808e-06	2.53844e-06	1.39359e-06
130	0.0002	5.15375e-05	0.000117401	0.000148672	0.000220666	0.000168404	0.00023114	0.000288644	0.000344593	0.000510681	0.000496926
131	0.0002	0.000153981	0.000258449	0.000257176	0.000295453	0.000283494	0.00030342	0.000399958	0.000377302	0.000407563	0.000303891
132	0.0002	0.000106425	2.61532e-05	5.39224e-06	1.22145e-06	6.36094e-07	1.39224e-07	7.87394e-08	2.21262e-08	5.3839e-09	1.13869e-09
133	0.0002	0.000129811	4.73351e-05	1.33481e-05	4.1974e-06	2.43422e-06	7.33358e-07	4.99564e-07	1.84706e-07	6.64022e-08	1.95109e-08
134	0.0002	4.63673e-05	1.57783e-05	3.26083e-06	1.15334e-06	2.36744e-07	8.42114e-08	1.82867e-08	3.75806e-09	1.78657e-09	5.00734e-10
135	0.0002	6.7425e-05	1.20345e-05	1.96527e-06	3.93482e-07	1.44069e-07	2.7225e-08	2.09873e-08	1.0495e-08	1.86135e-09	3.01607e-10
136	0.0002	0.000154293	0.000150074	7.46705e-05	5.98231e-05	3.43359e-05	2.76774e-05	1.82136e-05	8.47164e-06	7.16811e-06	3.28823e-06
137	0.0002	7.05314e-05	1.16405e-05	1.75522e-06	2.71546e-07	1.26778e-07	1.93668e-08	6.77652e-09	1.0121e-09	1.51515e-10	2.13059e-11
138	0.0002	0.000245704	0.000173397	0.000104261	4.74281e-05	4.05259e-05	1.64636e-05	1.66394e-05	9.90208e-06	6.31847e-06	4.01829e-06
139	0.0002	0.000317566	0.000566701	0.000546859	0.00052395	0.000471677	0.00043718	0.000240731	8.14603e-05	0.000140838	0.000155366
140	0.0002	8.0406e-05	6.47103e-05	2.15981e-05	1.73247e-05	5.69455e-06	4.95475e-06	1.78756e-06	5.44073e-07	3.80127e-07	1.085e-07
141	0.0002	3.32699e-05	4.40594e-05	3.44345e-05	3.06046e-05	1.4479e-05	1.20784e-05	8.7555e-06	6.52364e-06	8.33515e-06	7.12759e-06
142	0.0002	0.000549682	0.000129253	2.51837e-05	5.11579e-06	2.60025e-06	5.17464e-07	2.14872e-07	4.12219e-08	1.06093e-08	2.34988e-09
143	0.0002	0.000816094	0.000802926	0.00103476	0.000550801	0.00131389	0.000553963	0.00169377	0.00223639	0.000823827	0.000538511
144	0.0002	0.0001834	9.85296e-05	3.71743e-05	1.44082e-05	1.04093e-05	3.92666e-06	2.04506e-06	5.14172e-07	2.71179e-07	1.10041e-07
145	0.0002	0.000343407	0.0012841	0.0021772	0.00328268	0.00241319	0.00358554	0.00103957	0.00024413	0.000877277	0.00179235
146	0.0002	0.000239451	3.81115e-05	4.9407e-06	6.50984e-07	8.19398e-08	1.07103e-08	1.40817e-09	1.81455e-10	6.62512e-11	1.95422e-11
147	0.0002	0.00028256	0.000351391	0.000255393	0.000185161	0.000175645	0.000123587	0.000134677	8.38661e-05	0.000101448	8.28353e-05
148	0.0002	0.000325118	0.000179502	6.97823e-05	2.95322e-05	1.97446e-05	8.01353e-06	5.44675e-06	2.0517e-06	1.12339e-06	4.70417e-07
149	0.0002	0.000281643	8.4201e-05	1.86203e-05	4.32724e-06	1.11927e-06	2.53824e-07	6.95938e-08	1.51089e-08	8.03707e-09	3.26383e-09
150	0.0002	2.84064e-05	4.33063e-05	3.82438e-05	3.87015e-05	1.87781e-05	1.77689e-05	1.3828e-05	1.16089e-05	1.57837e-05	1.42346e-05
151	0.0002	0.000743477	0.000653649	0.000788799	0.00040247	0.000886511	0.000353564	0.000992014	0.00125284	0.000404199	0.000240116
152	0.0002	2.15254e-05	4.46031e-06	5.44274e-07	1.38713e-07	1.47713e-08	3.9259e-09	4.20123e-10	5.14822e-11	1.79387e-11	3.34374e-12
153	0.0002	0.00093908	0.000853366	0.00117833	0.000567199	0.00152559	0.000565697	0.00196868	0.00281962	0.000762612	0.000437862
154	0.0002	4.07982e-05	0.000129396	0.000225562	0.000470149	0.000425343	0.000811797	0.00131232	0.00214065	0.00287144	0.00258113
155	0.0002	0.000297078	0.000360079	0.000253836	0.000167917	0.000171914	0.000112098	0.000144133	9.786e-05	0.000115407	9.22386e-05
156	0.0002	0.000364623	0.000956854	0.00124087	0.00152408	0.00142416	0.00170419	0.00102316	0.000414846	0.00105027	0.0015976
157	0.0002	5.59933e-05	0.000166353	0.000271688	0.000528404	0.000492243	0.000878386	0.0014085	0.00215583	0.00299587	0.00277134
158	0.0002	0.000164046	0.000219763	0.000174957	0.000158581	0.000100839	8.57387e-05	7.69809e-05	5.84021e-05	7.03279e-05	5.72564e-05
159	0.0002	0.000858887	0.00074463	0.00096286	0.000434497	0.00108277	0.000377438	0.00120973	0.00162434	0.00050768	0.00032731
160	0.0002	2.98142e-05	1.29362e-05	2.13516e-06	9.70847e-07	1.36599e-07	7.07122e-08	1.02187e-08	1.54098e-09	1.31606e-09	3.86051e-10
161	0.0002	7.54474e-05	3.61967e-05	1.04697e-05	4.59562e-06	1.43052e-06	6.22301e-07	2.11712e-07	5.99694e-08	3.65547e-08	1.36028e-08
162	0.0002	0.000576984	0.000691066	0.000761744	0.000565198	0.00100227	0.000637103	0.00141489	0.00154095	0.000809	0.000493054
163	0.0002	0.000812496	0.000632863	0.000774583	0.000308911	0.000734101	0.000224368	0.000683226	0.000874	0.000260891	0.000169653
164	0.0002	0.000712212	0.000812996	0.00100115	0.000666896	0.00141596	0.000778902	0.00210051	0.00259562	0.00114247	0.000709622
165	0.0002	0.000285684	7.41728e-05	1.47368e-05	3.05636e-06	9.36106e-07	1.9008e-07	5.59445e-08	1.09393e-08	4.86897e-09	1.70232e-09
166	0.0002	0.00019835	0.00019812	0.000111439	7.31881e-05	5.20735e-05	3.3702e-05	2.79591e-05	1.45206e-05	1.58938e-05	1.08497e-05
167	0.0002	0.000140403	5.14987e-05	1.44881e-05	4.36167e-06	2.94798e-06	8.58994e-07	1.23757e-06	9.3225e-07	3.37095e-07	9.95331e-08
168	0.0002	0.000102184	5.26951e-05	1.8455e-05	8.38593e-06	3.38354e-06	1.46776e-06	6.60519e-07	2.30321e-07	1.27182e-07	5.00074e-08
169	0.0002	0.00061798	0.000213456	5.9309e-05	1.75665e-05	1.17983e-05	3.38615e-06	1.99366e-06	5.40943e-07	1.40422e-07	3.14559e-08
170	0.0002	0.000289723	0.00063613	0.000726281	0.000847937	0.000639702	0.000715411	0.000326621	0.000112298	0.000238343	0.000312503
171	0.0002	8.05658e-05	4.2724e-05	1.64812e-05	7.91299e-06	2.20886e-06	9.84134e-07	1.97424e-07	3.92225e-08	2.0422e-08	8.19775e-09
172	0.0002	9.07828e-05	2.47308e-05	5.61281e-06	1.52855e-06	6.77774e-07	1.74254e-07	1.44073e-07	7.70076e-08	2.07485e-08	4.78167e-09
173	0.0002	3.50123e-05	0.000114399	0.000204836	0.000439283	0.000368112	0.000722267	0.00111999	0.00187537	0.00252984	0.00228551
174	0.0002	0.000549605	0.00026229	9.5039e-05	3.73238e-05	2.87058e-05	1.08348e-05	7.87297e-06	2.76866e-06	9.28771e-07	2.58391e-07
175	0.0002	0.000107404	0.000250187	0.000331714	0.00051696	0.000528443	0.000760488	0.00118762	0.00148285	0.00181467	0.00150633
176	0.0002	0.000228936	0.00022747	0.000141704	0.000102628	8.25487e-05	5.68116e-05	5.37948e-05	3.20241e-05	2.58682e-05	1.46653e-05
177	0.0002	0.000192282	0.000103493	3.87155e-05	1.40252e-05	1.19122e-05	4.26217e-06	7.1032e-06	5.72737e-06	3.0262e-06	1.22989e-06
178	0.0002	0.000100475	4.10468e-05	1.28473e-05	4.89631e-06	2.04741e-06	7.30363e-07	3.86967e-07	1.51922e-07	6.1112e-08	1.97393e-08
179	0.0002	5.5478e-05	6.36668e-06	7.31465e-07	1.00623e-07	3.36253e-08	4.41523e-09	2.77769e-09	1.0004e-09	1.14633e-10	1.28565e-11
180	0.0002	0.000234918	8.9591e-05	2.41724e-05	6.93953e-06	1.53265e-06	4.26744e-07	1.14336e-07	3.01457e-08	1.96054e-08	9.43449e-09
181	0.0002	5.90008e-05	6.1015e-06	6.38052e-07	7.43506e-08	2.64068e-08	2.99401e-09	1.31427e-09	2.77789e-10	2.87167e-11	2.95311e-12
182	0.0002	9.1931e-05	8.39234e-05	2.91985e-05	1.78231e-05	6.56947e-06	4.47488e-06	1.82669e-06	5.44524e-07	9.04511e-07	5.81579e-07
183	0.0002	0.000368986	0.000489484	0.000407657	0.000282369	0.000341625	0.000227367	0.000334346	0.000250499	0.00028568	0.000245261
184	0.0002	0.000655539	0.000529655	0.000588432	0.00029211	0.000577751	0.00022402	0.000559656	0.000657858	0.000200586	0.000111152
185	0.0002	6.6784e-05	6.38339e-05	3.78827e-05	2.513e-05	1.26802e-05	7.96232e-06	5.35227e-06	3.04761e-06	3.18274e-06	2.29341e-06
186	0.0002	0.000132993	0.000134603	5.93268e-05	3.86336e-05	1.95284e-05	1.3566e-05	7.7844e-06	3.00196e-06	4.54366e-06	3.16519e-06
187	0.0002	0.000124543	6.12811e-05	2.2143e-05	8.67028e-06	6.25993e-06	2.35598e-06	1.63624e-06	5.73846e-07	2.43712e-07	8.25195e-08
188	0.0002	0.000124913	5.53612e-05	1.83458e-05	7.10169e-06	3.78551e-06	1.3845e-06	1.09701e-06	5.65704e-07	2.46652e-07	8.52635e-08
189	0.0002	0.000219332	0.000357078	0.000325484	0.000322364	0.000207445	0.000194557	0.000138156	8.27282e-05	0.000130619	0.000133486
190	0.0002	0.000726044	0.000514373	0.000578074	0.000209299	0.000451756	0.000125569	0.000344692	0.000405878	0.000122136	8.02284e-05
191	0.0002	3.51129e-05	0.000111611	0.000192996	0.000398838	0.000326864	0.000618675	0.000930314	0.00150561	0.00218047	0.00208902
192	0.0002	3.58716e-05	5.73976e-06	8.73153e-07	1.78082e-07	3.04329e-08	5.73679e-09	1.11874e-09	2.15872e-10	3.43635e-11	5.08358e-12
193	0.0002	6.18692e-05	6.88863e-05	5.07249e-05	4.23186e-05	4.35005e-05	3.41254e-05	4.13733e-05	2.90847e-05	1.72679e-05	7.79342e-06
194	0.0002	5.70721e-05	0.000170538	0.000276817	0.000534878	0.000423833	0.000751536	0.0010738	0.00163371	0.00247673	0.00246318
195	0.0002	0.000103408	0.000117657	8.18369e-05	6.42619e-05	4.21273e-05	3.11606e-05	2.69398e-05	1.79125e-05	1.90812e-05	1.40043e-05
196	0.0002	0.000145827	0.000182492	0.000136392	0.000116499	5.29749e-05	4.24472e-05	3.06228e-05	2.30012e-05	2.79964e-05	2.29799e-05
197	0.0002	0.000424431	0.000418159	0.000369825	0.000227446	0.000310176	0.000165156	0.000276331	0.000242662	0.000146291	9.70259e-05
198	0.0002	0.000319869	0.00050748	0.000444747	0.000378489	0.000376574	0.000312187	0.000309742	0.000179419	0.00027614	0.000276196
199	0.0002	0.000135185	9.79956e-05	4.79201e-05	2.7672e-05	1.39809e-05	7.56198e-06	6.74677e-06	4.97656e-06	3.52986e-06	1.83844e-06
200	0.0002	8.60253e-05	2.06015e-05	4.22221e-06	1.03472e-06	4.52863e-07	1.05028e-07	9.11059e-08	4.95508e-08	1.17533e-08	2.43293e-09
201	0.0002	0.000126144	7.32883e-05	3.0142e-05	1.47338e-05	7.41056e-06	3.39656e-06	3.0782e-06	2.15173e-06	1.2262e-06	5.31115e-07
202	0.0002	0.000384123	0.00023353	0.000175888	6.00269e-05	7.51643e-05	2.10464e-05	3.21179e-05	2.48427e-05	1.04531e-05	6.91841e-06
203	0.0002	5.66551e-05	0.00014955	0.000222344	0.000391351	0.000404563	0.000655234	0.00108422	0.00151398	0.00187027	0.00156679
204	0.0002	0.000646082	8.0744e-05	9.45206e-06	1.11743e-06	4.28145e-07	5.03706e-08	1.37502e-08	1.60374e-09	2.32363e-10	3.17027e-11
205	0.0002	0.000293422	4.11876e-05	4.86626e-06	5.8097e-07	1.11514e-07	1.32451e-08	2.24337e-09	2.64026e-10	8.06444e-11	2.04801e-11
206	0.0002	3.97967e-05	2.38292e-05	5.00083e-06	3.30238e-06	5.94829e-07	4.51713e-07	8.51976e-08	1.60921e-08	1.26381e-08	3.18118e-09
207	0.0002	9.35685e-05	2.90162e-05	6.65218e-06	1.60627e-06	4.84318e-07	1.13993e-07	3.53288e-08	7.94474e-09	4.15749e-09	1.66617e-09
208	0.0002	6.72456e-05	0.000188518	0.000287947	0.000521567	0.000405453	0.00067522	0.000927019	0.00132905	0.00204168	0.00205153
209	0.0002	3.65951e-05	1.31585e-05	2.3727e-06	8.75005e-07	1.46697e-07	5.7398e-08	1.00201e-08	1.73241e-09	1.08593e-09	3.2078e-10
210	0.0002	0.000123327	7.25145e-05	2.88925e-05	1.41884e-05	6.72367e-06	3.13654e-06	1.67881e-06	6.6128e-07	4.00893e-07	1.75644e-07
211	0.0002	0.000289841	0.000417496	0.000341394	0.000282131	0.00024767	0.000197642	0.000116002	4.02855e-05	5.6353e-05	5.20058e-05
212	0.0002	9.85929e-05	7.40481e-05	2.69615e-05	1.72818e-05	6.76271e-06	4.47488e-06	1.94843e-06	6.62236e-07	6.0087e-07	2.68892e-07
213	0.0002	4.02018e-05	0.000118124	0.000188899	0.000359258	0.000293258	0.000512057	0.000742069	0.00111267	0.00167848	0.00166213
214	0.0002	0.000549389	0.000331456	0.000319511	0.000131694	0.000223948	6.99471e-05	0.000148476	0.000157542	3.25296e-05	1.40899e-05
215	0.0002	0.000178885	8.47298e-05	2.8608e-05	9.24818e-06	7.59075e-06	2.43427e-06	4.18741e-06	3.41644e-06	1.59081e-06	5.81223e-07
216	0.0002	3.99195e-05	1.44613e-05	3.74186e-06	1.02751e-06	2.47967e-07	6.61252e-08	1.85032e-08	4.68311e-09	2.91574e-09	1.35241e-09
217	0.0002	0.000620479	0.000655475	0.000730894	0.000446226	0.000842042	0.000426982	0.00101398	0.00113553	0.000567798	0.000386556
218	0.0002	0.000145774	5.35859e-05	1.50299e-05	4.38627e-06	2.77856e-06	7.90334e-07	3.91623e-07	9.08549e-08	3.29238e-08	9.73912e-09
219	0.0002	5.60711e-05	1.57077e-05	3.69224e-06	1.12522e-06	3.00713e-07	8.48348e-08	7.55556e-08	6.90826e-08	1.9135e-08	4.51372e-09
220	0.0002	0.000221658	0.00015709	8.9155e-05	4.18641e-05	3.27555e-05	1.3951e-05	1.28224e-05	7.15845e-06	4.82283e-06	2.99645e-06
221	0.0002	9.57418e-05	0.000218459	0.000278277	0.000415616	0.000344512	0.000475726	0.000630888	0.000757505	0.00108633	0.0010286
222	0.0002	3.70729e-05	7.62226e-06	1.28848e-06	3.18642e-07	5.40174e-08	1.26631e-08	2.23722e-09	4.0178e-10	9.17412e-11	1.67806e-11
223	0.0002	0.000201564	5.7106e-05	1.26445e-05	2.94246e-06	1.40087e-06	3.18101e-07	1.3346e-07	2.90102e-08	1.04773e-08	3.0819e-09
224	0.0002	0.000837836	0.000666734	0.000848791	0.000386284	0.000942405	0.000324602	0.00101684	0.00138003	0.000340516	0.000185228
225	0.0002	0.000353751	0.00109091	0.00160555	0.00223165	0.00186228	0.00251873	0.00107741	0.000343469	0.00102005	0.00177491
226	0.0002	0.000206063	4.37455e-05	7.60906e-06	1.37013e-06	5.60073e-07	9.91438e-08	3.36619e-08	5.7803e-09	1.71603e-09	4.27526e-10
227	0.0002	0.000191349	0.000189154	0.000104006	6.80222e-05	4.69332e-05	3.03643e-05	2.43691e-05	1.23564e-05	1.36395e-05	9.23583e-06
228	0.0002	8.64945e-05	3.98212e-05	1.37443e-05	5.90559e-06	1.9275e-06	7.69822e-07	2.31883e-07	6.149e-08	2.78386e-08	9.93331e-09
229	0.0002	0.000217771	0.00041691	0.000430775	0.00047737	0.00028744	0.000302019	0.000192962	0.000113604	0.00021055	0.000246275
230	0.0002	0.000229406	0.000332175	0.000275974	0.000248434	0.000174188	0.000148802	0.000109507	6.11158e-05	8.59341e-05	7.96511e-05
231	0.0002	2.89948e-05	8.71783e-05	0.000142156	0.000276018	0.000203175	0.000361972	0.000492297	0.000752348	0.0011507	0.00115292
232	0.0002	8.72016e-05	3.79694e-05	1.1452e-05	3.76444e-06	1.32626e-06	4.22436e-07	1.64245e-07	4.82183e-08	3.16755e-08	1.52013e-08
233	0.0002	0.000109393	5.78515e-05	2.06682e-05	8.12867e-06	3.47666e-06	1.31793e-06	6.31578e-07	2.18774e-07	1.5617e-07	8.05097e-08
234	0.0002	0.00030364	0.00094637	0.0014108	0.00203935	0.00139126	0.00194384	0.000561025	0.000136463	0.000409553	0.000718966
235	0.0002	0.00032848	0.000803244	0.000992244	0.00120972	0.00102094	0.00120131	0.000626537	0.000233848	0.000552108	0.000791851
236	0.0002	0.000676384	9.09928e-05	1.14178e-05	1.45318e-06	5.92811e-07	7.49231e-08	2.20235e-08	2.74897e-09	3.94568e-10	5.34571e-11
237	0.0002	0.000411165	0.000276723	0.000221273	8.4061e-05	0.000111565	3.49342e-05	5.67631e-05	4.63861e-05	2.08581e-05	1.41433e-05
238	0.0002	0.000339516	0.000907809	0.00120001	0.00154191	0.00130175	0.00161872	0.000781966	0.00027381	0.000706168	0.00109106
239	0.0002	3.0111e-05	4.78301e-06	7.24261e-07	1.48021e-07	2.40546e-08	4.53667e-09	3.41579e-09	3.196e-09	5.05097e-10	7.4269e-11
240	0.0002	0.000228322	0.000164947	7.75606e-05	3.47022e-05	3.21159e-05	1.42037e-05	2.23058e-05	1.72713e-05	1.22092e-05	6.34087e-06
241	0.0002	0.000282155	7.28065e-05	1.42074e-05	2.89078e-06	6.55406e-07	1.30635e-07	3.0939e-08	5.94435e-09	2.90422e-09	1.09712e-09
242	0.0002	0.000245809	3.67096e-05	4.69189e-06	6.08949e-07	1.79627e-07	2.31377e-08	5.47061e-09	6.9523e-10	1.80743e-10	4.01714e-11
243	0.0002	0.000182399	8.07455e-05	3.91349e-05	1.51354e-05	1.00237e-05	3.26716e-06	2.50877e-06	1.30903e-06	3.55843e-07	1.21174e-07
244	0.0002	5.47698e-05	2.4526e-05	5.79756e-06	2.45307e-06	5.80622e-07	2.53947e-07	6.42996e-08	1.45834e-08	9.99719e-09	3.53204e-09
245	0.0002	0.000297943	0.000887251	0.00127858	0.00180751	0.00122887	0.0016752	0.000497249	0.000123966	0.000355654	0.000601088
246	0.0002	0.000321282	0.000174606	6.69171e-05	2.78935e-05	1.83943e-05	7.35638e-06	4.92164e-06	1.82824e-06	9.98396e-07	4.17089e-07
247	0.0002	9.18922e-05	8.86176e-05	3.07913e-05	1.8474e-05	6.80692e-06	4.66306e-06	1.90277e-06	5.51191e-07	1.01031e-06	6.80877e-07
248	0.0002	0.000372624	0.0012441	0.00193682	0.0027429	0.00235954	0.00327885	0.00139947	0.000438081	0.00140736	0.00261635
249	0.0002	0.000465785	0.000553329	0.00052695	0.000353482	0.000521953	0.000312356	0.000569404	0.000518564	0.000407436	0.000316567
250	0.0002	0.000105912	2.64106e-05	5.51607e-06	1.27622e-06	6.61081e-07	1.47457e-07	8.70307e-08	2.60293e-08	6.42597e-09	1.37575e-09
251	0.0002	0.000139578	8.3119e-05	3.4747e-05	1.69483e-05	9.09858e-06	4.17921e-06	2.68198e-06	1.20065e-06	7.01118e-07	3.09988e-07
252	0.0002	0.000331401	0.000593552	0.000572244	0.000535606	0.000498832	0.000454183	0.000226448	6.5916e-05	0.000114375	0.000126558
253	0.0002	4.79233e-05	3.20476e-05	7.26695e-06	3.75911e-06	7.93722e-07	4.79357e-07	1.07311e-07	2.08271e-08	3.23488e-08	1.61644e-08
254	0.0002	0.000352722	0.00042633	0.00035674	0.000308736	0.000359399	0.000287085	0.000404971	0.000325121	0.000202381	0.00010229
255	0.0002	5.7873e-05	9.99519e-05	9.90313e-05	0.00011325	7.64597e-05	8.14701e-05	8.39158e-05	7.88291e-05	0.000107538	9.73853e-05
256	0.0002	5.10954e-05	0.00015783	0.000264687	0.000529482	0.000421016	0.000772099	0.00112173	0.0017619	0.0026328	0.00258809
257	0.0002	3.32585e-05	4.52665e-06	5.15718e-07	5.92365e-08	7.74626e-09	8.86183e-10	1.13084e-10	1.28447e-11	4.16237e-12	1.10997e-12
258	0.0002	4.00971e-05	9.45957e-06	1.61842e-06	3.11191e-07	5.64137e-08	1.08012e-08	2.05139e-09	3.44315e-10	1.68014e-10	5.95807e-11
259	0.0002	0.000374416	0.000211235	0.000154422	4.84822e-05	5.93939e-05	1.51966e-05	2.26499e-05	1.70872e-05	6.71096e-06	4.35367e-06
260	0.0002	0.000220334	2.71422e-05	2.98187e-06	3.29523e-07	9.45444e-08	1.04178e-08	2.26141e-09	2.47898e-10	5.25419e-11	9.8336e-12
261	0.0002	4.54258e-05	1.45497e-05	2.94718e-06	9.99971e-07	2.01693e-07	6.82358e-08	1.45399e-08	2.95555e-09	1.28038e-09	3.40871e-10
262	0.0002	0.00019328	0.000302992	0.000268776	0.000263016	0.000149873	0.000138421	9.7871e-05	6.3875e-05	9.71512e-05	9.62061e-05
263	0.0002	8.50947e-05	0.000208751	0.000284169	0.000455444	0.000393123	0.000581346	0.000816353	0.00104588	0.00150736	0.0014343
264	0.0002	0.000313164	0.000445304	0.000357119	0.000273966	0.000255297	0.000191759	8.66897e-05	2.06267e-05	2.84874e-05	2.60085e-05
265	0.0002	0.000335214	0.000426941	0.000335755	0.000235938	0.000262953	0.00017758	0.00023901	0.000170744	0.00019459	0.000161678
266	0.0002	2.23943e-05	1.1755e-05	1.6049e-06	6.36051e-07	7.00635e-08	3.6217e-08	4.01975e-09	4.36979e-10	7.79687e-10	3.2204e-10
267	0.0002	0.000573742	0.000727553	0.000785818	0.00051794	0.000914051	0.000531358	0.00117393	0.00120334	0.000908472	0.000742987
268	0.0002	0.000532154	0.000205351	6.09707e-05	1.93776e-05	1.28985e-05	3.96414e-06	2.38766e-06	6.91219e-07	2.36234e-07	6.65937e-08
269	0.0002	0.000120346	3.62661e-05	8.77819e-06	2.33223e-06	1.30715e-06	3.34812e-07	2.01329e-07	6.14986e-08	1.83094e-08	4.5897e-09
270	0.0002	5.56054e-05	0.00015484	0.000236773	0.000429388	0.000381855	0.00063666	0.000960382	0.0013784	0.00200257	0.00192088
271	0.0002	0.000390349	0.000360425	0.000301152	0.00017985	0.000228323	0.000117916	0.000182634	0.000152637	8.72562e-05	5.48452e-05
272	0.0002	0.000210288	0.000230657	0.000140858	0.000123371	9.22777e-05	7.92856e-05	6.94173e-05	3.98488e-05	2.93393e-05	1.31962e-05
273	0.0002	0.000339455	0.00105347	0.0015608	0.00220555	0.00174025	0.00238682	0.000912864	0.00026983	0.000806387	0.00141055
274	0.0002	0.000327368	0.000299917	0.000224597	0.000132188	0.00014437	7.56434e-05	9.96113e-05	7.3309e-05	4.96493e-05	3.26801e-05
275	0.0002	0.000107894	4.40441e-05	1.37447e-05	5.15029e-06	2.36122e-06	8.31055e-07	5.25375e-07	2.32663e-07	9.35207e-08	3.01883e-08
276	0.0002	0.000106015	4.9476e-05	1.6914e-05	5.74451e-06	2.3919e-06	7.72573e-07	3.59676e-07	1.20299e-07	7.76881e-08	3.96074e-08
277	0.0002	0.000252405	0.00023017	0.000130676	7.27751e-05	6.20818e-05	3.38218e-05	1.59664e-05	3.70488e-06	3.29748e-06	2.07929e-06
278	0.0002	0.000151898	5.42032e-05	2.28829e-05	7.64449e-06	4.32929e-06	1.20579e-06	7.82123e-07	3.62767e-07	7.69436e-08	2.18714e-08
279	0.0002	9.67347e-05	4.84908e-05	1.78603e-05	8.09361e-06	2.93382e-06	1.23813e-06	4.27285e-07	1.24682e-07	6.14033e-08	2.35192e-08
280	0.0002	0.000315583	0.000375009	0.00029318	0.00025408	0.000268928	0.000217923	0.000277433	0.000207201	0.00013822	7.00826e-05
281	0.0002	7.52661e-05	0.000106069	8.82951e-05	8.39149e-05	5.53853e-05	4.93093e-05	4.63305e-05	3.67142e-05	4.49861e-05	3.71781e-05
282	0.0002	3.41926e-05	6.12524e-06	1.01838e-06	2.26965e-07	4.081e-08	8.39526e-09	6.59092e-09	6.20672e-09	1.10477e-09	1.79557e-10
283	0.0002	0.000378071	0.00120888	0.00181978	0.00249788	0.00223321	0.00300765	0.00142807	0.000482665	0.00148569	0.00266428
284	0.0002	0.00030766	0.000459182	0.00038438	0.000316599	0.00028945	0.000231655	0.000121079	3.56264e-05	5.16169e-05	4.90653e-05
285	0.0002	8.92879e-05	3.4408e-05	1.03147e-05	3.82814e-06	1.41252e-06	4.89006e-07	2.13201e-07	7.31539e-08	2.7776e-08	8.54579e-09
286	0.0002	0.000164816	0.00018283	9.24696e-05	6.22381e-05	3.77956e-05	2.67581e-05	1.87132e-05	8.26494e-06	1.25444e-05	9.40766e-06
287	0.0002	5.46161e-05	2.2937e-05	6.7405e-06	2.11897e-06	6.22499e-07	1.89296e-07	6.42171e-08	1.84048e-08	1.23222e-08	6.08091e-09
288	0.0002	0.000249419	0.000164739	9.85274e-05	4.1132e-05	3.56001e-05	1.31182e-05	1.3443e-05	8.00959e-06	4.77288e-06	3.0397e-06
289	0.0002	4.69456e-05	2.5174e-05	5.61083e-06	2.90721e-06	6.0312e-07	3.42813e-07	7.52986e-08	1.54586e-08	1.38263e-08	4.85316e-09
290	0.0002	3.99038e-05	1.4973e-05	2.8151e-06	9.61646e-07	1.73611e-07	6.31603e-08	1.19422e-08	2.11593e-09	1.59722e-09	5.76966e-10
291	0.0002	6.35415e-05	9.36418e-06	1.31163e-06	2.21684e-07	8.21213e-08	1.31828e-08	1.20203e-08	6.67945e-09	9.80173e-10	1.35396e-10
292	0.0002	0.000385389	0.000476524	0.000406886	0.000282518	0.000354759	0.00022899	0.000350512	0.000278531	0.000271081	0.000218903
293	0.0002	2.52736e-05	7.45999e-06	1.03092e-06	2.98596e-07	3.64763e-08	1.16344e-08	1.44368e-09	1.86918e-10	1.31538e-10	3.96782e-11
294	0.0002	2.13123e-05	4.85577e-06	5.77143e-07	1.27214e-07	1.34319e-08	3.22126e-09	3.41568e-10	3.85167e-11	2.27919e-11	6.45058e-12
295	0.0002	0.000329326	0.000194232	0.000138639	6.17467e-05	6.77815e-05	2.45064e-05	3.24494e-05	2.48436e-05	7.23691e-06	3.10977e-06
296	0.0002	0.000905028	0.000884963	0.00120354	0.000602396	0.00156988	0.000617542	0.00207714	0.00288069	0.000969699	0.000628243
297	0.0002	6.41883e-05	6.38386e-05	4.27689e-05	3.22721e-05	3.21961e-05	2.29109e-05	2.61038e-05	1.67323e-05	9.20705e-06	3.89612e-06
298	0.0002	0.000338711	0.000549177	0.000484451	0.000389862	0.000370552	0.000294971	0.000105227	1.92316e-05	3.0242e-05	3.08007e-05
299	0.0002	0.000292487	3.93479e-05	4.48134e-06	5.14549e-07	9.34485e-08	1.06869e-08	1.71393e-09	1.94611e-10	5.82625e-11	1.45448e-11
300	0.0002	0.000221248	0.000391255	0.000380191	0.000398705	0.000251461	0.000249888	0.000169634	0.000100613	0.000172398	0.000188749
301	0.0002	5.52945e-05	4.1767e-05	1.0436e-05	5.66134e-06	1.35096e-06	8.61103e-07	2.19958e-07	4.62129e-08	8.01559e-08	4.43179e-08
302	0.0002	0.000338366	8.10756e-05	1.55427e-05	3.1034e-06	1.3127e-06	2.569e-07	9.3204e-08	1.75997e-08	5.84647e-09	1.60134e-09
303	0.0002	0.000237238	0.000250645	0.000161788	0.000110307	9.00552e-05	5.88612e-05	5.44838e-05	3.08699e-05	3.17807e-05	2.26543e-05
304	0.0002	0.000120804	3.23622e-05	7.06813e-06	1.59574e-06	9.00682e-07	1.99276e-07	8.58518e-08	1.65771e-08	4.39303e-09	9.98372e-10
305	0.0002	0.000168442	0.000270816	0.000245194	0.000245675	0.000106424	0.00010053	2.01251e-05	3.92241e-06	6.11689e-06	6.18632e-06
306	0.0002	2.50774e-05	3.6747e-06	4.37446e-07	5.39976e-08	6.55248e-09	8.07515e-10	9.9485e-11	1.17711e-11	4.10287e-12	1.14186e-12
307	0.0002	0.000222118	0.00024736	0.000156504	0.000138599	0.000108636	9.39062e-05	8.64745e-05	5.14973e-05	3.62833e-05	1.60466e-05
308	0.0002	0.000381525	0.00130004	0.00204563	0.00283667	0.00249203	0.00341692	0.0014949	0.000468867	0.00153692	0.00290613
309	0.0002	8.09291e-05	0.000197368	0.000268993	0.000431666	0.000401436	0.000594369	0.000879567	0.00112818	0.0015462	0.00141091
310	0.0002	0.0008255	0.000671174	0.000849975	0.000395507	0.000952742	0.000337374	0.00104249	0.00140256	0.000363659	0.000201558
311	0.0002	9.47427e-05	5.45287e-05	1.82896e-05	8.33869e-06	3.1538e-06	1.43342e-06	6.01624e-07	1.92596e-07	1.5485e-07	7.53066e-08
312	0.0002	0.0002482	0.000376455	0.000323505	0.000296372	0.000217181	0.000189469	0.000108373	4.41825e-05	6.50414e-05	6.26616e-05
313	0.0002	0.000321719	0.000187424	0.000126378	4.26317e-05	4.58722e-05	1.29403e-05	1.67692e-05	1.15439e-05	5.20513e-06	3.37364e-06
314	0.0002	7.29844e-05	5.42542e-05	1.6699e-05	1.17864e-05	3.5662e-06	2.72023e-06	8.9755e-07	2.53248e-07	2.25561e-07	8.11779e-08
315	0.0002	7.18017e-05	9.10856e-06	1.10885e-06	1.4275e-07	5.75417e-08	7.28426e-09	2.66059e-09	4.31539e-10	5.4601e-11	6.6569e-12
316	0.0002	8.55668e-05	2.72008e-05	7.00495e-06	2.22789e-06	8.50204e-07	2.52977e-07	1.36155e-07	5.39257e-08	1.6926e-08	4.43608e-09
317	0.0002	4.32632e-05	2.48623e-05	5.38725e-06	3.17615e-06	6.14449e-07	4.07206e-07	8.29522e-08	1.63573e-08	1.45354e-08	4.51714e-09
318	0.0002	0.000346	0.00130034	0.0022092	0.00329942	0.00244342	0.00360624	0.00105635	0.000248451	0.000897268	0.00184091
319	0.0002	0.000100117	0.000223134	0.000277	0.000402531	0.000302215	0.000406367	0.000497372	0.000582345	0.000860923	0.000835839
320	0.0002	6.6802e-05	7.92134e-06	9.18779e-07	1.159e-07	4.47117e-08	5.51201e-09	2.26602e-09	4.31445e-10	5.10648e-11	5.88543e-12
321	0.0002	3.29497e-05	0.000108262	0.000195476	0.000422957	0.000348196	0.000689117	0.00105933	0.00178836	0.00235438	0.00208446
322	0.0002	7.01547e-05	3.61997e-05	1.27007e-05	4.81994e-06	1.74254e-06	6.36201e-07	2.69466e-07	9.18255e-08	6.80756e-08	3.66477e-08
323	0.0002	0.000190111	6.00177e-05	1.46007e-05	3.75503e-06	1.93688e-06	4.84664e-07	2.2404e-07	5.33889e-08	2.01932e-08	6.17954e-09
324	0.0002	0.000204941	4.51052e-05	8.08787e-06	1.50418e-06	6.28294e-07	1.14766e-07	4.00857e-08	7.09097e-09	2.15321e-09	5.46819e-10
325	0.0002	0.000583634	0.000491176	0.000513148	0.000269378	0.000482395	0.000202504	0.000454504	0.000496164	0.000177581	0.000102168
326	0.0002	5.84019e-05	7.01015e-06	8.33076e-07	1.17451e-07	4.07826e-08	5.49785e-09	3.38819e-09	1.16914e-09	1.40054e-10	1.63065e-11
327	0.0002	6.87011e-05	5.23173e-05	1.57535e-05	1.21589e-05	3.49344e-06	2.96488e-06	9.25204e-07	2.5322e-07	1.9128e-07	5.5264e-08
328	0.0002	7.78027e-05	1.65033e-05	3.07983e-06	6.94729e-07	2.8138e-07	5.99937e-08	4.75819e-08	2.39396e-08	5.03625e-09	9.42273e-10
329	0.0002	2.262e-05	2.46541e-06	2.78339e-07	4.31363e-08	4.85807e-09	6.95016e-10	8.17191e-11	1.09004e-11	1.18694e-12	1.27522e-13
330	0.0002	0.000163988	9.89156e-05	4.14724e-05	1.94476e-05	1.27715e-05	5.69864e-06	5.32504e-06	3.06158e-06	1.81062e-06	8.09133e-07
331	0.0002	9.62618e-05	6.37204e-05	2.21714e-05	1.183e-05	4.53553e-06	2.46286e-06	1.04897e-06	3.43089e-07	3.09747e-07	1.51051e-07
332	0.0002	0.0001229	7.28048e-05	2.84613e-05	1.25002e-05	5.90614e-06	2.49871e-06	1.33315e-06	5.03657e-07	3.77417e-07	2.00646e-07
333	0.0002	0.00045193	0.000279884	0.000123753	6.00489e-05	4.91971e-05	2.28029e-05	1.8889e-05	8.06844e-06	3.7279e-06	1.35722e-06
334	0.0002	9.4546e-05	7.69398e-05	2.79234e-05	2.04347e-05	7.71497e-06	5.94735e-06	2.49139e-06	8.34945e-07	7.45639e-07	2.98191e-07
335	0.0002	0.000293661	4.81162e-05	6.44699e-06	8.79768e-07	1.71881e-07	2.32447e-08	4.21112e-09	5.60417e-10	1.95321e-10	5.54472e-11
336	0.0002	0.000307126	0.000479885	0.000417123	0.000360075	0.00032557	0.000272299	0.000149117	4.76757e-05	7.2278e-05	7.13796e-05
337	0.0002	0.000189314	0.000302739	0.00029212	0.000324802	0.000328635	0.000340742	0.000459831	0.000420938	0.000408745	0.000278791
338	0.0002	0.000275462	5.99494e-05	1.01205e-05	1.7654e-06	3.32359e-07	5.70478e-08	1.1142e-08	1.85823e-09	8.23963e-10	2.86626e-10
339	0.0002	0.000153335	8.36067e-05	3.12208e-05	1.26599e-05	6.30423e-06	2.4546e-06	1.33524e-06	4.8358e-07	3.29086e-07	1.65085e-07
340	0.0002	0.000175658	8.10664e-05	3.86444e-05	1.54949e-05	9.93661e-06	3.4042e-06	2.52478e-06	1.28295e-06	3.86507e-07	1.36511e-07
341	0.0002	0.000125977	5.61062e-05	1.86587e-05	7.23576e-06	3.89057e-06	1.42601e-06	1.14455e-06	5.95312e-07	2.60819e-07	9.05281e-08
342	0.0002	4.56352e-05	4.60263e-06	4.8087e-07	6.25671e-08	1.78794e-08	2.20231e-09	1.52693e-09	6.7819e-10	6.83938e-11	6.88817e-12
343	0.0002	0.000517243	0.000608571	0.000615769	0.000405025	0.000654134	0.000376888	0.000756746	0.000739487	0.000527831	0.000405785
344	0.0002	2.22864e-05	4.77426e-06	5.74469e-07	1.15813e-07	1.27046e-08	2.74384e-09	3.03187e-10	3.48862e-11	1.92167e-11	5.52143e-12
345	0.0002	0.000236527	6.80381e-05	1.49878e-05	3.46872e-06	1.41707e-06	3.20074e-07	1.20441e-07	2.60491e-08	1.08847e-08	3.61494e-09
346	0.0002	0.00012315	4.50853e-05	1.28026e-05	4.14694e-06	2.29332e-06	7.07647e-07	5.28315e-07	2.28178e-07	8.23542e-08	2.42784e-08
347	0.0002	9.68223e-05	7.36016e-05	2.60746e-05	1.49952e-05	5.77768e-06	3.4892e-06	1.49407e-06	4.82011e-07	5.54971e-07	3.04665e-07
348	0.0002	2.61877e-05	3.04639e-05	2.12679e-05	1.67663e-05	6.75504e-06	5.01567e-06	3.09456e-06	2.06505e-06	2.49893e-06	2.03964e-06
349	0.0002	0.000127947	0.000107542	5.91147e-05	3.84874e-05	1.57672e-05	9.59072e-06	2.82437e-06	7.35192e-07	6.03663e-07	3.55657e-07
350	0.0002	0.000100992	3.7539e-05	1.08941e-05	3.82179e-06	1.68005e-06	5.53296e-07	3.46581e-07	1.52434e-07	5.5849e-08	1.66742e-08
351	0.0002	0.000154545	0.000156133	7.87347e-05	6.78808e-05	3.90152e-05	3.4126e-05	2.2491e-05	1.05492e-05	8.09429e-06	3.27873e-06
352	0.0002	0.000264745	0.000357775	0.000279646	0.000227645	0.000187343	0.000146278	9.63486e-05	3.9888e-05	5.23847e-05	4.58411e-05
353	0.0002	0.000357434	0.000275132	0.000208718	9.64653e-05	0.000113577	4.49815e-05	6.42337e-05	4.88636e-05	2.74666e-05	1.86526e-05
354	0.0002	0.000175148	9.08304e-05	3.34453e-05	1.29128e-05	9.06262e-06	3.38957e-06	1.93072e-06	5.49063e-07	2.79639e-07	1.10183e-07
355	0.0002	0.000241304	0.000201449	0.000124289	7.02798e-05	5.91312e-05	3.06872e-05	3.05023e-05	1.83328e-05	1.34559e-05	8.37289e-06
356	0.0002	0.000281637	9.34691e-05	2.26901e-05	5.82226e-06	1.82874e-06	4.56598e-07	1.4928e-07	3.54994e-08	1.93846e-08	8.05435e-09
357	0.0002	6.54977e-05	4.0618e-05	1.12648e-05	6.35755e-06	1.75353e-06	1.0552e-06	3.15094e-07	8.10317e-08	7.35633e-08	2.91727e-08
358	0.0002	5.40281e-05	0.000166927	0.000288037	0.000593906	0.000566693	0.00107027	0.00178754	0.00288696	0.00348075	0.00286252
359	0.0002	3.35568e-05	3.63531e-06	4.066e-07	6.07631e-08	1.14005e-08	1.58349e-09	4.96533e-10	1.32796e-10	1.43735e-11	1.53646e-12
360	0.0002	0.000135929	0.000141656	6.33721e-05	4.15108e-05	2.13783e-05	1.50133e-05	8.79013e-06	3.4153e-06	5.35816e-06	3.82539e-06
361	0.0002	0.000279873	0.000254412	0.000174224	0.000106748	0.000101958	5.67764e-05	6.47036e-05	4.32661e-05	3.08864e-05	1.92991e-05
362	0.0002	0.000602622	0.000769379	0.000854419	0.000554527	0.0010206	0.000582289	0.00134606	0.00141609	0.00104292	0.000856974
363	0.0002	3.81807e-05	0.00012101	0.000211671	0.000442814	0.000406175	0.000777973	0.00127169	0.00208136	0.00270665	0.00237106
364	0.0002	0.000275761	0.000297367	0.000209778	0.000161469	0.000152283	0.000109794	0.000123427	8.34419e-05	6.39883e-05	3.6646e-05
365	0.0002	0.000263866	5.5106e-05	8.97397e-06	1.50665e-06	2.54863e-07	4.21511e-08	7.52216e-09	1.21118e-09	5.28243e-10	1.81165e-10
366	0.0002	0.000345233	0.00016371	0.000116493	4.3335e-05	4.95288e-05	1.42772e-05	1.97452e-05	1.56457e-05	2.9774e-06	1.06016e-06
367	0.0002	8.09402e-05	1.21088e-05	1.67674e-06	2.44092e-07	1.22617e-07	1.7543e-08	2.83185e-08	2.21371e-08	3.29714e-09	4.61189e-10
368	0.0002	0.000157688	7.5483e-05	3.39197e-05	1.41374e-05	8.26672e-06	3.01603e-06	2.02499e-06	9.55415e-07	3.33258e-07	1.21744e-07
369	0.0002	9.75541e-05	0.000206588	0.000248599	0.000349506	0.0003191	0.00041551	0.000574903	0.000652962	0.00085372	0.000747951
370	0.0002	6.11525e-05	6.95185e-06	7.85948e-07	1.01086e-07	4.01604e-08	4.99418e-09	6.34067e-09	4.29549e-09	4.87626e-10	5.42599e-11
371	0.0002	0.000786793	0.000869673	0.0011282	0.000712809	0.001648	0.000844833	0.00249747	0.00327548	0.00125275	0.000749508
372	0.0002	0.000348409	0.000750664	0.000835983	0.000897293	0.000865806	0.000903615	0.000670091	0.000317003	0.000660349	0.000852289
373	0.0002	0.000298178	0.000437773	0.000362686	0.000300217	0.000268695	0.000215335	0.000120474	3.90428e-05	5.56543e-05	5.21834e-05
374	0.0002	0.000204793	0.000121467	4.88341e-05	1.8525e-05	1.39905e-05	5.26967e-06	1.78821e-06	2.6393e-07	1.53511e-07	6.76464e-08
375	0.0002	0.000776386	0.000905838	0.00115148	0.000666554	0.00152361	0.000735075	0.00214648	0.0026636	0.00138011	0.00104384
376	0.0002	0.000321454	0.0011231	0.0018199	0.00275211	0.00191715	0.00282517	0.000778115	0.000180119	0.000605211	0.00116848
377	0.0002	0.000225288	0.000102658	3.33096e-05	1.16335e-05	6.04919e-06	2.03743e-06	1.07416e-06	3.39133e-07	1.89983e-07	8.09129e-08
378	0.0002	0.000130741	0.000208469	0.000191531	0.000202148	0.000105148	0.000103644	8.61372e-05	7.51642e-05	0.000103745	9.47866e-05
379	0.0002	8.45097e-05	0.000208773	0.000289026	0.000471591	0.000455557	0.000685481	0.00104876	0.00136591	0.00181991	0.00162238
380	0.0002	7.78636e-05	3.54346e-05	1.21361e-05	5.21715e-06	1.49527e-06	5.96349e-07	1.4133e-07	3.16268e-08	1.41553e-08	5.00236e-09
381	0.0002	0.000102084	0.00018261	0.000191762	0.000233273	0.000225258	0.000254861	0.000345473	0.0003435	0.000385777	0.000297312
382	0.0002	0.000292322	4.68401e-05	6.15415e-06	8.2249e-07	1.54419e-07	2.04649e-08	3.57539e-09	4.66787e-10	1.61402e-10	4.55062e-11
383	0.0002	4.30199e-05	7.12801e-06	1.11181e-06	2.29159e-07	4.8693e-08	9.30575e-09	2.68079e-09	6.8186e-10	1.12353e-10	1.71112e-11
384	0.0002	0.000408392	0.000363489	0.000306926	0.000164853	0.000217529	0.000100327	0.000162003	0.000136433	8.02657e-05	5.52022e-05
385	0.0002	0.000106195	0.000248442	0.000330545	0.00051704	0.000527618	0.000762024	0.0011904	0.00149137	0.00183247	0.00152629
386	0.0002	8.48108e-05	2.36599e-05	5.4896e-06	1.55902e-06	6.42846e-07	1.71451e-07	1.50552e-07	9.30324e-08	2.56627e-08	6.03251e-09
387	0.0002	7.96257e-05	6.98833e-05	4.17573e-05	2.79023e-05	2.64506e-05	1.67268e-05	1.7495e-05	1.00285e-05	5.46105e-06	2.2879e-06
388	0.0002	2.50741e-05	7.99337e-06	1.11821e-06	3.58258e-07	4.34689e-08	1.55311e-08	1.91318e-09	2.48922e-10	1.85555e-10	5.50841e-11
389	0.0002	5.95253e-05	0.000159709	0.000236104	0.000413075	0.000367976	0.000592501	0.000881714	0.00122441	0.00177058	0.00169111
390	0.0002	0.000110472	7.91259e-05	3.92486e-05	2.1519e-05	1.81951e-05	9.49542e-06	8.45461e-06	4.04055e-06	2.16763e-06	8.94929e-07
391	0.0002	0.00014921	5.59525e-05	1.59116e-05	4.65574e-06	2.98949e-06	8.54729e-07	4.02712e-07	8.73763e-08	3.22931e-08	9.71237e-09
392	0.0002	8.63239e-05	1.36643e-05	1.9561e-06	2.75538e-07	1.22292e-07	1.71996e-08	4.59827e-09	5.04426e-10	7.94443e-11	1.16474e-11
393	0.0002	7.96191e-05	0.000169796	0.000208723	0.000300159	0.000307707	0.000409575	0.000620046	0.000719037	0.000840339	0.000670714
394	0.0002	0.000193343	0.000234076	0.000130389	8.60848e-05	5.99247e-05	4.18481e-05	3.39081e-05	1.6125e-05	2.53832e-05	2.04442e-05
395	0.0002	0.000376126	0.00102667	0.00136906	0.00169761	0.00162139	0.0019668	0.00119501	0.000484776	0.00127605	0.00200574
396	0.0002	2.63778e-05	7.84714e-06	1.71732e-06	3.94694e-07	7.34839e-08	1.64861e-08	3.57885e-09	7.69095e-10	4.27705e-10	1.80217e-10
397	0.0002	0.00040209	0.000445029	0.000391012	0.000280967	0.000365848	0.000233907	0.000372324	0.000319536	0.000212815	0.000135423
398	0.0002	0.000150696	0.000298215	0.000346129	0.000468303	0.000494177	0.000619947	0.000933901	0.00102394	0.00109388	0.000809595
399	0.0002	0.000252683	0.000681266	0.000912463	0.00123535	0.000763146	0.000990086	0.000477275	0.000218665	0.000568596	0.000884603
400	0.0002	7.58625e-05	3.79251e-05	1.39791e-05	6.448e-06	1.97702e-06	8.45698e-07	7.12588e-07	6.61277e-07	3.24793e-07	1.24125e-07
401	0.0002	6.54772e-05	7.29861e-06	8.02481e-07	9.32812e-08	4.08338e-08	4.67504e-09	7.25275e-09	5.46055e-09	6.07951e-10	6.65501e-11
402	0.0002	0.000119496	1.48658e-05	1.71834e-06	2.00431e-07	7.43997e-08	8.63948e-09	2.2942e-09	2.64297e-10	4.08178e-11	5.8723e-12
403	0.0002	0.000211452	0.000117829	6.19095e-05	2.18639e-05	1.64309e-05	5.11991e-06	4.50554e-06	2.37105e-06	1.30487e-06	7.93557e-07
404	0.0002	6.61989e-05	1.22059e-05	2.04817e-06	4.25412e-07	1.52219e-07	2.9758e-08	2.44079e-08	1.35623e-08	2.48389e-09	4.13524e-10
405	0.0002	0.000133328	0.000102382	4.43567e-05	2.66237e-05	1.34866e-05	8.00984e-06	4.60684e-06	1.8932e-06	1.63283e-06	8.4256e-07
406	0.0002	0.000171852	9.13299e-05	3.43963e-05	1.38493e-05	9.54675e-06	3.70464e-06	2.32268e-06	7.61642e-07	3.97413e-07	1.59816e-07
407	0.0002	0.000749435	0.000632686	0.000762913	0.000377188	0.000836513	0.000320402	0.000905609	0.00115142	0.000343399	0.00019699
408	0.0002	3.26592e-05	1.3519e-05	2.32185e-06	9.59969e-07	1.46017e-07	6.72678e-08	1.05733e-08	1.67593e-09	1.39978e-09	4.45731e-10
409	0.0002	3.46587e-05	2.06201e-05	3.77995e-06	1.7919e-06	2.8677e-07	1.64664e-07	2.73402e-08	4.21643e-09	6.77854e-09	3.08664e-09
410	0.0002	0.000202189	0.000154966	7.76746e-05	4.30623e-05	2.70461e-05	1.42674e-05	1.03751e-05	5.00922e-06	3.99466e-06	2.29477e-06
411	0.0002	0.00038529	0.000406659	0.000344884	0.000234701	0.000294651	0.000178165	0.000272651	0.000226354	0.000152187	9.87718e-05
412	0.0002	0.000135119	6.97212e-05	2.60651e-05	1.0582e-05	7.60334e-06	2.96388e-06	2.08227e-06	7.54966e-07	3.45783e-07	1.24731e-07
413	0.0002	9.19979e-05	2.49947e-05	5.62217e-06	1.33038e-06	7.83046e-07	1.80721e-07	8.84978e-08	1.95348e-08	4.66487e-09	9.72377e-10
414	0.0002	7.54283e-05	2.03712e-05	4.6099e-06	1.09786e-06	6.5656e-07	1.52474e-07	7.56977e-08	1.68081e-08	3.67708e-09	7.12589e-10
415	0.0002	4.08448e-05	7.84289e-06	1.37512e-06	3.20342e-07	5.94991e-08	1.28114e-08	2.55084e-09	5.00937e-10	9.55015e-11	1.64459e-11
416	0.0002	3.60874e-05	5.35967e-06	8.51665e-07	1.63128e-07	2.70241e-08	4.64715e-09	8.00878e-10	1.4194e-10	1.84826e-11	2.55992e-12
417	0.0002	7.8984e-05	4.89463e-05	1.4995e-05	7.71171e-06	2.49642e-06	1.33413e-06	4.73466e-07	1.35313e-07	1.25973e-07	5.8314e-08
418	0.0002	0.000500978	0.00028291	0.000256164	0.000102137	0.00016051	4.85336e-05	9.46203e-05	9.4843e-05	1.86477e-05	7.64799e-06
419	0.0002	0.000244889	3.60625e-05	4.54399e-06	5.80894e-07	1.65466e-07	2.10027e-08	4.81633e-09	6.03623e-10	1.58429e-10	3.54867e-11
420	0.0002	0.000779598	0.000668391	0.000825724	0.000407748	0.000935326	0.000357267	0.00104723	0.00136136	0.000405184	0.000235321
421	0.0002	0.000138173	4.20408e-05	1.64076e-05	4.88036e-06	2.54886e-06	6.23459e-07	3.70581e-07	1.6167e-07	2.76843e-08	6.87917e-09
422	0.0002	0.000114783	3.0129e-05	6.51573e-06	1.51066e-06	8.27259e-07	1.86309e-07	9.58642e-08	2.34889e-08	6.10051e-09	1.36308e-09
423	0.0002	5.89951e-05	6.80353e-06	7.81239e-07	1.0466e-07	3.94413e-08	5.07593e-09	5.76198e-09	3.64995e-09	4.20268e-10	4.73271e-11
424	0.0002	2.59762e-05	1.68177e-05	7.10386e-06	3.2836e-06	9.4317e-07	4.17022e-07	1.63204e-07	6.66683e-08	5.95143e-08	3.74814e-08
425	0.0002	7.52918e-05	9.87819e-06	1.22331e-06	1.51575e-07	7.36871e-08	9.09903e-09	1.52421e-08	1.18604e-08	1.55144e-09	1.94528e-10
426	0.0002	0.000239004	0.000137887	5.48431e-05	2.37802e-05	1.44672e-05	6.01168e-06	3.86462e-06	1.48859e-06	9.33272e-07	4.37591e-07
427	0.0002	0.00012648	3.4849e-05	7.7102e-06	1.6697e-06	1.12523e-06	2.4199e-07	4.30874e-07	3.5683e-07	9.72285e-08	2.26201e-08
428	0.0002	7.2477e-05	0.000172171	0.000228342	0.000355968	0.000316358	0.000455411	0.000645243	0.000805871	0.00112933	0.00104946
429	0.0002	3.91255e-05	2.15296e-05	4.36859e-06	2.51462e-06	4.46395e-07	2.91385e-07	5.41027e-08	9.96896e-09	8.76889e-09	2.61125e-09
430	0.0002	0.000507564	0.000646441	0.000650579	0.000439999	0.000699232	0.000424825	0.000838268	0.000794352	0.000662719	0.000545523
431	0.0002	0.000321817	0.000546977	0.000506857	0.000460325	0.000423991	0.000373937	0.000194137	5.88929e-05	9.70306e-05	0.000102782
432	0.0002	0.000689677	8.38541e-05	9.73378e-06	1.14048e-06	4.44753e-07	5.18716e-08	1.42822e-08	1.65214e-09	2.10353e-10	2.57682e-11
433	0.0002	0.000224198	0.000271842	0.000196493	0.000154299	0.000109947	8.20532e-05	5.27317e-05	2.34135e-05	2.76217e-05	2.20833e-05
434	0.0002	0.000283137	9.07428e-05	2.13711e-05	5.31014e-06	1.60338e-06	3.88014e-07	1.21797e-07	2.81196e-08	1.51192e-08	6.19947e-09
435	0.0002	7.12514e-05	8.77427e-06	1.03943e-06	1.27261e-07	5.93298e-08	7.18635e-09	1.16593e-08	8.99526e-09	1.10519e-09	1.31451e-10
436	0.0002	9.3745e-05	1.67519e-05	2.64726e-06	4.20046e-07	2.34918e-07	3.69759e-08	6.40369e-08	5.17774e-08	9.19361e-09	1.49115e-09
437	0.0002	4.81072e-05	1.69959e-05	3.50486e-06	1.05033e-06	2.225e-07	6.84517e-08	1.53781e-08	3.03736e-09	2.06143e-09	8.06347e-10
438	0.0002	0.000454758	0.000609268	0.000573826	0.000385779	0.000558089	0.00035046	0.000624904	0.00053525	0.000530988	0.000457597
439	0.0002	0.000142638	0.000187901	0.000146091	0.000129108	5.61763e-05	4.66065e-05	3.1775e-05	2.35334e-05	3.01358e-05	2.58164e-05
440	0.0002	8.31057e-05	6.19003e-05	2.04629e-05	1.37616e-05	4.65297e-06	3.31295e-06	1.23219e-06	3.76515e-07	3.43434e-07	1.38145e-07
441	0.0002	0.000232741	7.20622e-05	1.63078e-05	3.88386e-06	7.21999e-07	1.67677e-07	3.68976e-08	8.19306e-09	4.67929e-09	2.01669e-09
442	0.0002	8.30175e-05	1.4169e-05	2.19729e-06	3.79014e-07	1.68616e-07	2.81406e-08	1.48516e-08	3.86506e-09	6.55809e-10	1.02376e-10
443	0.0002	0.000384757	0.00110662	0.00153277	0.00193712	0.00185974	0.00230868	0.00136148	0.000536238	0.00148644	0.0024405
444	0.0002	0.000152722	9.58099e-05	4.03192e-05	1.85627e-05	9.99717e-06	4.40321e-06	2.6652e-06	1.08476e-06	7.98466e-07	4.28205e-07
445	0.0002	0.000136682	4.62506e-05	1.21812e-05	3.3826e-06	2.29191e-06	6.18888e-07	9.52459e-07	7.4431e-07	2.48512e-07	6.86111e-08
446	0.0002	0.000367882	0.00115349	0.00171506	0.00236754	0.00202673	0.00273343	0.00104872	0.00028856	0.000871181	0.00153701
447	0.0002	8.08997e-05	3.14373e-05	9.58299e-06	3.13203e-06	2.20105e-06	6.9508e-07	4.39808e-07	1.30639e-07	3.84083e-08	9.55429e-09
448	0.0002	0.00024125	0.000269161	0.00019027	0.000152	0.000136214	0.000102451	0.000110897	7.49109e-05	6.14928e-05	3.6333e-05
449	0.0002	5.10389e-05	3.43159e-05	8.50431e-06	6.09209e-06	1.35751e-06	1.09702e-06	2.60269e-07	5.82715e-08	4.46762e-08	1.18387e-08
450	0.0002	0.00015801	0.000125943	6.03443e-05	3.54241e-05	2.07501e-05	1.18423e-05	7.966e-06	3.63069e-06	3.14859e-06	1.78046e-06
451	0.0002	5.84662e-05	3.39501e-05	8.59792e-06	4.24764e-06	1.06314e-06	5.68429e-07	1.52862e-07	3.53687e-08	3.67476e-08	1.61976e-08
452	0.0002	0.000321965	0.00050187	0.000433045	0.00035931	0.000336581	0.000272774	0.000128238	3.2915e-05	4.97823e-05	4.90656e-05
453	0.0002	5.48515e-05	0.000147323	0.000217511	0.000380021	0.000328526	0.000528274	0.000769449	0.00106716	0.00156989	0.00152098
454	0.0002	7.93573e-05	4.75297e-05	2.0739e-05	9.9225e-06	8.30571e-06	3.79742e-06	3.17457e-06	1.33857e-06	5.40675e-07	1.75966e-07
455	0.0002	4.41095e-05	8.0844e-06	1.36513e-06	3.04515e-07	7.17803e-08	1.48293e-08	1.29955e-08	1.1195e-08	2.03822e-09	3.37638e-10
456	0.0002	3.81004e-05	0.000116286	0.000197823	0.00040178	0.00038982	0.000725506	0.0012183	0.00194048	0.00239146	0.00200261
457	0.0002	0.000289723	0.000312019	0.000222058	0.000148869	0.000146458	9.23042e-05	0.000108601	7.27812e-05	6.85598e-05	4.94985e-05
458	0.0002	0.000149274	0.000139032	6.71555e-05	5.09028e-05	2.84013e-05	2.16032e-05	1.37893e-05	6.24265e-06	5.4242e-06	2.58771e-06
459	0.0002	0.000346342	0.000609645	0.000575336	0.000503606	0.000529168	0.000455832	0.000463929	0.000268292	0.000457614	0.000499092
460	0.0002	8.40153e-05	0.000208258	0.00028373	0.000455134	0.000327568	0.000484813	0.000600079	0.000769411	0.00118558	0.00119273
461	0.0002	9.27409e-05	0.000192636	0.00022935	0.00031881	0.000306757	0.000395066	0.000564323	0.000634303	0.000785068	0.000657011
462	0.0002	0.000114811	0.000157221	0.000132085	0.000126765	0.000119474	0.000107381	0.000129822	0.000103804	9.69736e-05	6.39418e-05
463	0.0002	0.00011735	0.000146466	0.000113973	0.000100829	9.39006e-05	7.7981e-05	9.04169e-05	6.70829e-05	5.84318e-05	3.63135e-05
464	0.0002	4.87415e-05	2.95204e-05	6.91711e-06	4.2042e-06	9.00645e-07	6.09087e-07	1.38498e-07	2.96037e-08	2.65502e-08	8.64808e-09
465	0.0002	0.000895711	0.000822383	0.00110563	0.000539873	0.00139454	0.000527275	0.00175668	0.00244829	0.000742051	0.000455597
466	0.0002	4.93194e-05	1.51356e-05	3.82392e-06	1.25524e-06	2.82534e-07	8.57134e-08	6.90105e-08	6.66489e-08	2.02035e-08	5.14196e-09
467	0.0002	0.000610996	0.000406566	0.000407939	0.00014118	0.000262924	7.08855e-05	0.000165962	0.000173883	5.69817e-05	3.79866e-05
468	0.0002	0.000117991	0.000109139	4.6559e-05	3.97015e-05	1.81156e-05	1.61461e-05	8.2967e-06	3.26103e-06	2.28409e-06	7.57872e-07
469	0.0002	2.1803e-05	4.52128e-06	5.56057e-07	1.4175e-07	1.5261e-08	4.04843e-09	4.38384e-10	5.42101e-11	1.87336e-11	3.4932e-12
470	0.0002	3.03694e-05	4.37084e-05	3.6713e-05	3.52267e-05	1.69282e-05	1.52116e-05	1.1504e-05	9.1967e-06	1.22025e-05	1.07771e-05
471	0.0002	0.000137565	9.09625e-05	4.16626e-05	2.09874e-05	1.62801e-05	7.82525e-06	6.33695e-06	2.80163e-06	1.56953e-06	6.7118e-07
472	0.0002	3.35384e-05	2.5399e-05	1.22715e-05	6.54274e-06	2.25162e-06	1.14359e-06	5.38279e-07	2.50725e-07	2.42878e-07	1.63994e-07
473	0.0002	0.000106773	0.000121727	8.85486e-05	7.29238e-05	6.94467e-05	5.37993e-05	6.15178e-05	4.27342e-05	3.28534e-05	1.8386e-05
474	0.0002	3.93813e-05	9.1282e-05	0.000117034	0.000176002	0.000123054	0.000171062	0.000202067	0.000244164	0.000372248	0.000370926
475	0.0002	0.000341527	0.000921326	0.0012259	0.00158168	0.0013386	0.00167225	0.00079891	0.000276207	0.000718629	0.00111855
476	0.0002	0.000272185	6.09235e-05	1.05249e-05	1.88147e-06	3.52181e-07	6.19054e-08	1.21645e-08	2.07496e-09	9.40867e-10	3.33535e-10
477	0.0002	2.52799e-05	4.55641e-06	5.68162e-07	8.95944e-08	1.09471e-08	1.77149e-09	2.1987e-10	2.6798e-11	1.17944e-11	3.45832e-12
478	0.0002	0.000114386	6.22365e-05	2.3478e-05	1.09926e-05	4.8845e-06	2.16543e-06	1.08132e-06	4.06418e-07	2.26931e-07	9.31868e-08
479	0.0002	0.000236481	0.000108071	3.39948e-05	1.14879e-05	2.9968e-06	9.77564e-07	3.14514e-07	9.63345e-08	6.96833e-08	3.67055e-08
480	0.0002	0.000661899	0.000641762	0.000729067	0.000393264	0.000784268	0.000343784	0.000866536	0.000999679	0.00044972	0.000311394
481	0.0002	8.62365e-05	5.8553e-05	2.60281e-05	1.27014e-05	5.78819e-06	2.69762e-06	1.48876e-06	6.39241e-07	5.41219e-07	3.26343e-07
482	0.0002	0.000300207	0.000790447	0.00103718	0.00136037	0.00102113	0.00128739	0.000667284	0.000280477	0.000712439	0.00108673
483	0.0002	9.36655e-05	7.48736e-05	3.83272e-05	2.17287e-05	1.12055e-05	6.04086e-06	3.86478e-06	1.9047e-06	1.73992e-06	1.11952e-06
484	0.0002	0.000151849	5.8595e-05	1.70992e-05	5.33551e-06	3.29771e-06	9.9558e-07	5.65189e-07	1.6088e-07	6.26772e-08	1.97011e-08
485	0.0002	7.55619e-05	9.67251e-05	7.40464e-05	6.43793e-05	4.0236e-05	3.28557e-05	2.86519e-05	2.09209e-05	2.46372e-05	1.96797e-05
486	0.0002	5.68734e-05	0.000142651	0.000203697	0.00034348	0.000364056	0.000565582	0.000935638	0.001256	0.00147209	0.00117981
487	0.0002	0.000157719	0.000150748	7.5563e-05	5.84102e-05	3.41606e-05	2.63914e-05	1.77226e-05	8.33218e-06	7.15606e-06	3.43154e-06
488	0.0002	3.13197e-05	7.45935e-05	9.78732e-05	0.000150847	9.87139e-05	0.000140538	0.000160145	0.000197926	0.000306406	0.000309319
489	0.0002	0.000163696	4.58756e-05	1.02191e-05	2.3933e-06	1.24995e-06	2.85599e-07	1.2814e-07	2.80179e-08	8.95638e-09	2.38003e-09
490	0.0002	0.000194529	0.000127533	6.61e-05	2.91295e-05	2.03838e-05	8.21058e-06	6.69038e-06	3.40919e-06	2.28539e-06	1.37895e-06
491	0.0002	0.000149145	8.1874e-05	3.19705e-05	1.42148e-05	8.57385e-06	3.61535e-06	2.92623e-06	1.49201e-06	8.03869e-07	3.32116e-07
492	0.0002	0.000155627	0.000175523	8.55749e-05	5.67004e-05	3.27841e-05	2.33009e-05	1.54558e-05	6.46246e-06	1.05494e-05	8.03504e-06
493	0.0002	0.000581051	7.06882e-05	7.9853e-06	9.08964e-07	3.27471e-07	3.71361e-08	9.56184e-09	1.0771e-09	1.69257e-10	2.4698e-11
494	0.0002	0.000222795	3.13401e-05	3.8437e-06	4.77465e-07	1.4751e-07	1.82088e-08	4.36671e-09	5.33021e-10	1.24483e-10	2.52911e-11
495	0.0002	6.44222e-05	7.48198e-06	8.45722e-07	9.63311e-08	3.71336e-08	4.21372e-09	1.13758e-09	1.2822e-10	1.44776e-11	1.60417e-12
496	0.0002	0.000768389	0.000719063	0.000884568	0.000444927	0.00100805	0.000401756	0.00116201	0.00146699	0.00055862	0.000377157
497	0.0002	0.000717403	0.000868773	0.00106083	0.0006438	0.00137544	0.00070788	0.00192181	0.00226922	0.00133368	0.00104328
498	0.0002	0.000238892	0.000265205	0.000174084	0.000147206	0.000122795	9.99689e-05	9.84501e-05	6.11914e-05	4.65942e-05	2.34045e-05
499	0.0002	9.46047e-05	2.50544e-05	5.54548e-06	1.44826e-06	6.83985e-07	1.69403e-07	1.57469e-07	8.97698e-08	2.3521e-08	5.29457e-09
500	0.0002	4.90602e-05	3.70762e-05	8.54824e-06	4.39659e-06	9.47126e-07	5.91772e-07	1.35372e-07	2.54602e-08	4.83586e-08	2.68205e-08
501	0.0002	0.000174496	0.00016341	9.76793e-05	6.5296e-05	4.7456e-05	3.0022e-05	2.61012e-05	1.49673e-05	1.28168e-05	7.82873e-06
502	0.0002	0.000828184	0.000645925	0.000814803	0.000366766	0.000885963	0.000301049	0.00093304	0.00125897	0.00030228	0.00016166
503	0.0002	9.72715e-05	3.43967e-05	1.11357e-05	3.87011e-06	1.49708e-06	4.65066e-07	1.99993e-07	6.86606e-08	2.00315e-08	5.70665e-09
504	0.0002	7.90317e-05	2.05273e-05	5.26778e-06	9.52203e-07	3.08404e-07	5.09716e-08	1.80993e-08	4.69559e-09	1.8533e-09	7.92564e-10
505	0.0002	9.74799e-05	3.3307e-05	9.03127e-06	2.60646e-06	1.69408e-06	4.74116e-07	2.69943e-07	7.15187e-08	2.07016e-08	5.07627e-09
506	0.0002	0.000190425	2.83159e-05	3.6827e-06	4.86899e-07	1.70918e-07	2.24152e-08	6.0281e-09	7.79227e-10	1.72203e-10	3.34362e-11
507	0.0002	5.00434e-05	9.79855e-05	0.000108279	0.000139051	9.58802e-05	0.00011434	0.000125354	0.000131003	0.000188519	0.000178718
508	0.0002	0.000273316	0.000171026	0.000106576	4.07194e-05	3.81115e-05	1.2588e-05	1.40353e-05	8.79755e-06	4.7259e-06	3.04167e-06
509	0.0002	0.000183442	0.000102709	4.01434e-05	1.63844e-05	1.28627e-05	5.08618e-06	7.07626e-06	5.2184e-06	2.86703e-06	1.20415e-06
510	0.0002	0.000115653	6.1904e-05	2.39161e-05	1.11112e-05	4.91816e-06	2.13836e-06	1.02879e-06	3.78252e-07	1.98765e-07	8.04085e-08
511	0.0002	0.000143623	0.000191517	0.000150297	0.000133866	5.1474e-05	4.30495e-05	7.90914e-06	1.4571e-06	1.88851e-06	1.63432e-06
512	0.0002	0.000708231	0.000777457	0.000944758	0.000593796	0.00125472	0.000647274	0.00173655	0.0021257	0.000956126	0.000624325
513	0.0002	0.000239085	0.00014709	8.46124e-05	3.27125e-05	2.73066e-05	9.28106e-06	9.14687e-06	5.26141e-06	2.994e-06	1.8821e-06
514	0.0002	0.000134005	0.000106637	4.67095e-05	2.93677e-05	1.49412e-05	9.34007e-06	5.39707e-06	2.23559e-06	1.95306e-06	9.93264e-07
515	0.0002	0.000624774	0.000446992	0.000475188	0.000217629	0.000413101	0.000145345	0.000347362	0.000397976	0.000101208	5.05868e-05
516	0.0002	2.37948e-05	1.15036e-05	3.79158e-06	1.34648e-06	3.17636e-07	1.08728e-07	3.32874e-08	1.06717e-08	8.04246e-09	4.38595e-09
517	0.0002	0.000271929	5.83911e-05	9.74192e-06	1.6782e-06	3.05021e-07	5.17221e-08	9.80675e-09	1.61681e-09	7.13448e-10	2.47148e-10
518	0.0002	7.73302e-05	1.63976e-05	4.3118e-06	1.02375e-06	3.25463e-07	6.53239e-08	2.27347e-08	6.74092e-09	9.35932e-10	1.72907e-10
519	0.0002	4.41845e-05	9.08262e-06	1.59679e-06	2.53728e-07	4.99782e-08	7.64877e-09	1.58871e-09	2.78699e-10	1.11523e-10	3.93593e-11
520	0.0002	7.85132e-05	1.09054e-05	1.41151e-06	1.82011e-07	9.09694e-08	1.16946e-08	1.97804e-08	1.55003e-08	2.14522e-09	2.82069e-10
521	0.0002	0.000260872	0.000108498	6.43316e-05	2.25421e-05	2.02741e-05	5.60472e-06	5.98627e-06	3.96034e-06	7.35736e-07	2.35593e-07
522	0.0002	0.000114766	6.32409e-05	2.34188e-05	9.57003e-06	4.26445e-06	1.67786e-06	8.40414e-07	3.01488e-07	2.18676e-07	1.14275e-07
523	0.0002	5.42178e-05	1.89246e-05	5.28314e-06	1.89955e-06	4.54424e-07	1.51097e-07	1.22121e-07	1.17601e-07	4.04887e-08	1.14712e-08
524	0.0002	9.93667e-05	3.63667e-05	1.19794e-05	4.26473e-06	1.68007e-06	5.36236e-07	2.35175e-07	8.18291e-08	2.49847e-08	7.32706e-09
525	0.0002	5.61765e-05	2.42651e-05	5.7995e-06	2.39617e-06	5.79589e-07	2.44541e-07	6.33833e-08	1.46816e-08	9.25759e-09	3.16943e-09
526	0.0002	0.000154647	0.000204228	0.000162527	0.000147254	0.000112131	9.53016e-05	9.69937e-05	7.35572e-05	8.0342e-05	6.03026e-05
527	0.0002	0.000104184	2.16221e-05	3.8381e-06	6.77913e-07	4.05453e-07	7.1071e-08	1.24907e-07	1.02199e-07	2.10408e-08	3.86577e-09
528	0.0002	2.08249e-05	2.43091e-06	2.68837e-07	4.42493e-08	4.58056e-09	7.10391e-10	7.37369e-11	8.97528e-12	1.14831e-12	1.30991e-13
529	0.0002	4.88941e-05	3.6987e-05	8.50362e-06	4.34987e-06	9.34346e-07	5.81849e-07	1.32686e-07	2.48236e-08	4.73531e-08	2.6287e-08
530	0.0002	0.000146084	0.000155963	0.000103642	7.75332e-05	5.57604e-05	3.93482e-05	3.55685e-05	2.26189e-05	2.17796e-05	1.46869e-05
531	0.0002	0.000438733	0.000304503	0.000148849	8.03517e-05	6.96528e-05	3.58052e-05	3.22314e-05	1.51853e-05	7.29619e-06	2.7476e-06
532	0.0002	0.000380485	0.000447347	0.000377624	0.000257987	0.000320426	0.000201112	0.000304225	0.000242302	0.00021758	0.000168325
533	0.0002	5.61419e-05	2.58986e-05	6.23639e-06	2.68825e-06	6.49894e-07	2.90132e-07	7.51574e-08	1.73064e-08	1.2281e-08	4.44835e-09
534	0.0002	3.57927e-05	2.05024e-05	4.02775e-06	2.64366e-06	4.34894e-07	3.32053e-07	5.6794e-08	1.00058e-08	7.14562e-09	1.58465e-09
535	0.0002	0.00010624	5.36129e-05	1.91678e-05	8.56245e-06	3.57172e-06	1.50646e-06	7.02716e-07	2.52127e-07	1.30068e-07	5.01576e-08
536	0.0002	6.05797e-05	3.08403e-05	7.83199e-06	3.48512e-06	8.99185e-07	4.18775e-07	1.16366e-07	2.77774e-08	2.33279e-08	9.62073e-09
537	0.0002	9.75892e-05	6.79373e-05	3.09205e-05	1.54718e-05	7.48529e-06	3.57451e-06	2.07791e-06	9.13007e-07	7.70282e-07	4.63228e-07
538	0.0002	8.6568e-05	3.18539e-05	8.42321e-06	2.36702e-06	7.63615e-07	2.08249e-07	7.20062e-08	1.86155e-08	1.09687e-08	4.86058e-09
539	0.0002	6.21106e-05	5.01438e-05	1.35244e-05	7.54422e-06	1.98845e-06	1.29826e-06	3.69148e-07	8.33233e-08	1.49175e-07	8.70912e-08
540	0.0002	0.000151833	6.10709e-05	2.48468e-05	6.42631e-06	3.63807e-06	8.31888e-07	5.39383e-07	2.21814e-07	1.02683e-07	5.54928e-08
541	0.0002	4.20476e-05	2.95727e-05	6.16269e-06	3.05259e-06	5.76326e-07	3.50633e-07	6.95749e-08	1.18214e-08	2.21712e-08	1.1602e-08
542	0.0002	6.19277e-05	0.000173169	0.000267427	0.00049009	0.000462988	0.000779831	0.00123221	0.00178567	0.0024791	0.00228997
543	0.0002	0.000328783	0.000386053	0.00030738	0.000255838	0.000280446	0.000216214	0.000285858	0.000218382	0.0001521	8.35248e-05
544	0.0002	0.00093931	0.000753786	0.00101309	0.000415382	0.00111748	0.000346435	0.0012059	0.00170002	0.000423074	0.000249415
545	0.0002	0.000260817	3.30667e-05	3.55178e-06	3.83215e-07	4.84301e-08	5.21381e-09	6.33181e-10	6.78987e-11	2.08966e-11	5.3344e-12
546	0.0002	3.71963e-05	1.17498e-05	2.10593e-06	7.12124e-07	1.21065e-07	4.21602e-08	7.47142e-09	1.31927e-09	6.47911e-10	1.7122e-10
547	0.0002	0.000582542	0.000705964	0.000785667	0.000595887	0.00106539	0.000693258	0.00155327	0.00170598	0.000858336	0.000500653
548	0.0002	0.000412793	0.000437648	0.000383858	0.000247215	0.000329213	0.000187438	0.000305673	0.000261353	0.00018345	0.000129647
549	0.0002	0.000343948	0.000376657	0.000302101	0.000223	0.000254061	0.000170426	0.000234888	0.00018259	0.000130061	7.98877e-05
550	0.0002	9.22182e-05	4.39716e-05	1.55844e-05	6.83135e-06	2.63008e-06	1.07291e-06	9.89729e-07	8.30746e-07	3.89379e-07	1.43057e-07
551	0.0002	0.000352962	0.000396764	0.000319004	0.000215123	0.00025057	0.000155353	0.000219283	0.000167243	0.000146632	0.000109339
552	0.0002	3.36265e-05	3.49748e-06	3.7867e-07	5.46292e-08	1.13998e-08	1.53035e-09	1.23832e-09	8.81577e-10	9.1653e-11	9.47046e-12
553	0.0002	0.00023278	4.34165e-05	6.71287e-06	1.06659e-06	3.74618e-07	5.87278e-08	1.70404e-08	2.60817e-09	7.62073e-10	1.871e-10
554	0.0002	0.000144227	2.64189e-05	4.16728e-06	6.76345e-07	2.97332e-07	4.75834e-08	1.62843e-08	2.5416e-09	5.62113e-10	1.09462e-10
555	0.0002	9.93935e-05	7.16642e-05	3.5049e-05	2.07729e-05	6.59769e-06	3.6393e-06	7.40022e-07	1.48204e-07	1.04564e-07	5.42165e-08
556	0.0002	0.000666137	7.52569e-05	8.15421e-06	8.87965e-07	3.26644e-07	3.54825e-08	9.10225e-09	9.84408e-10	1.26195e-10	1.55344e-11
557	0.0002	0.000182147	0.000199294	0.000132397	9.90122e-05	4.83662e-05	3.41197e-05	2.35566e-05	1.49758e-05	1.71707e-05	1.33912e-05
558	0.0002	2.93054e-05	4.07147e-06	5.66062e-07	1.04525e-07	1.44917e-08	2.45691e-09	3.49459e-10	5.37344e-11	7.26152e-12	9.543e-13
559	0.0002	0.000383371	0.000919743	0.00109923	0.00116548	0.00110776	0.00116437	0.000366917	6.59345e-05	0.000152757	0.000215633
560	0.0002	6.5416e-05	8.35332e-05	6.86028e-05	6.42704e-05	6.78063e-05	5.95323e-05	7.7086e-05	6.02855e-05	4.09512e-05	2.07023e-05
561	0.0002	0.000893075	0.000879436	0.00119796	0.000638369	0.00164482	0.000687164	0.00228315	0.00319708	0.00100603	0.00060195
562	0.0002	0.000341214	0.000363219	0.000258403	0.000207833	0.000211631	0.000160225	0.0001901	0.000129215	7.26594e-05	3.13292e-05
563	0.0002	0.000155488	6.20295e-05	1.85053e-05	5.65313e-06	4.19211e-06	1.25191e-06	2.02056e-06	1.61991e-06	6.36494e-07	2.0156e-07
564	0.0002	0.000140774	0.000138497	6.60028e-05	5.71328e-05	3.03183e-05	2.69259e-05	1.62822e-05	7.18975e-06	5.28921e-06	1.97291e-06
565	0.0002	0.000517606	0.000504126	0.000497285	0.000283726	0.000458507	0.000220125	0.000442271	0.000437206	0.000237155	0.000164842
566	0.0002	0.000310405	0.000421401	0.000325218	0.000237349	0.000220747	0.000158278	6.68551e-05	1.44179e-05	1.90208e-05	1.67083e-05
567	0.0002	0.000839337	0.000841461	0.00110353	0.000586987	0.00143425	0.000605301	0.00189929	0.00254015	0.00094621	0.000627332
568	0.0002	5.52864e-05	1.21632e-05	2.36361e-06	5.95084e-07	1.68838e-07	3.94724e-08	3.58618e-08	2.93485e-08	6.40109e-09	1.23461e-09
569	0.0002	3.48946e-05	8.54663e-06	1.36198e-06	2.84726e-07	4.58317e-08	9.78899e-09	1.63552e-09	2.52872e-10	1.35741e-10	4.63683e-11
570	0.0002	0.000190179	0.000100004	3.66844e-05	1.29349e-05	9.43491e-06	3.29277e-06	1.19655e-06	1.89894e-07	9.80499e-08	3.9083e-08
571	0.0002	6.7172e-05	9.05709e-06	1.17345e-06	1.74973e-07	7.25262e-08	1.04044e-08	1.25837e-08	8.33771e-09	1.12053e-09	1.43734e-10
572	0.0002	0.000252824	0.000321157	0.00021212	0.000146016	0.000127852	8.93527e-05	9.2717e-05	5.35711e-05	7.51187e-05	6.26678e-05
573	0.0002	5.17301e-05	1.07333e-05	1.99377e-06	4.82703e-07	1.29896e-07	2.91799e-08	2.62869e-08	2.18299e-08	4.49323e-09	8.25356e-10
574	0.0002	0.000212308	0.000129483	5.36632e-05	2.43083e-05	1.43174e-05	6.2074e-06	3.97227e-06	1.59279e-06	1.0797e-06	5.40527e-07
575	0.0002	0.000139891	0.000121852	6.8778e-05	4.55472e-05	2.05901e-05	1.27639e-05	4.41646e-06	1.28735e-06	1.09501e-06	6.64604e-07
576	0.0002	0.0001096	0.00015139	0.000128495	0.000124668	0.000119773	0.000108793	0.000133896	0.000108137	9.93329e-05	6.45919e-05
577	0.0002	0.000384336	8.48231e-05	1.52755e-05	2.854e-06	1.2116e-06	2.22302e-07	7.86763e-08	1.39762e-08	4.18827e-09	1.05205e-09
578	0.0002	0.0008576	0.000649393	0.000831523	0.000360367	0.000896882	0.000290905	0.000931091	0.00128062	0.000284095	0.00014802
579	0.0002	0.000150279	0.00010152	4.68017e-05	2.49648e-05	1.3909e-05	6.99064e-06	4.37626e-06	1.92548e-06	1.27374e-06	6.25547e-07
580	0.0002	3.59921e-05	5.4988e-06	8.75953e-07	1.71723e-07	2.83837e-08	5.02278e-09	8.63505e-10	1.52734e-10	2.09617e-11	2.97465e-12
581	0.0002	0.000542437	0.000678572	0.000709172	0.000472398	0.000794619	0.000468353	0.000982559	0.000976745	0.000750695	0.000607607
582	0.0002	0.000259349	0.000754315	0.00106928	0.00150572	0.00086564	0.0011721	0.000257002	5.17487e-05	0.000145041	0.000240364
583	0.0002	0.000241247	2.69909e-05	2.70673e-06	2.71486e-07	6.60449e-08	6.62376e-09	1.23167e-09	1.23507e-10	2.6596e-11	5.03848e-12
584	0.0002	4.07974e-05	2.22564e-05	4.48929e-06	2.11015e-06	3.88242e-07	2.08539e-07	4.02436e-08	7.18543e-09	8.75046e-09	3.68572e-09
585	0.0002	0.000113498	3.76599e-05	1.32458e-05	4.3191e-06	1.90642e-06	5.35575e-07	2.65527e-07	1.01404e-07	2.35093e-08	6.32e-09
586	0.0002	0.000385156	0.00114981	0.00163895	0.00212363	0.00200686	0.00255548	0.00142139	0.000536359	0.00154257	0.00261249
587	0.0002	0.000300733	0.000111366	3.06586e-05	8.99192e-06	4.64379e-06	1.32013e-06	6.44678e-07	1.7335e-07	7.87077e-08	2.80854e-08
588	0.0002	0.000204054	5.66365e-05	1.23171e-05	2.81204e-06	1.31683e-06	2.93522e-07	1.20786e-07	2.57982e-08	9.24446e-09	2.70097e-09
589	0.0002	0.000206889	0.000250983	0.000146413	0.000100037	7.37887e-05	5.23267e-05	4.51306e-05	2.28731e-05	3.43429e-05	2.76665e-05
590	0.0002	0.000167208	4.23295e-05	8.28719e-06	1.69206e-06	5.64645e-07	1.12925e-07	3.50549e-08	6.75669e-09	2.81595e-09	9.31895e-10
591	0.0002	0.000233903	0.000159629	7.11371e-05	3.48067e-05	1.52601e-05	7.13052e-06	3.83481e-06	1.65063e-06	1.42124e-06	8.69106e-07
592	0.0002	0.000162619	0.000110938	5.02489e-05	2.50148e-05	1.44703e-05	6.87584e-06	4.51715e-06	1.97546e-06	1.49944e-06	8.25672e-07
593	0.0002	0.000574255	0.000460657	0.000473808	0.000241096	0.000425807	0.000172027	0.000380374	0.000411995	0.000136992	7.56703e-05
594	0.0002	0.000137412	7.52062e-05	3.07992e-05	1.18842e-05	6.1775e-06	2.23301e-06	1.32055e-06	5.29609e-07	3.54048e-07	1.95104e-07
595	0.0002	9.12792e-05	0.000109466	7.94738e-05	6.53143e-05	4.2145e-05	3.25832e-05	2.83879e-05	1.96824e-05	2.19141e-05	1.6695e-05
596	0.0002	2.84597e-05	1.19371e-05	3.48998e-06	1.09114e-06	2.53251e-07	7.66036e-08	2.20047e-08	6.27501e-09	4.32983e-09	2.19096e-09
597	0.0002	0.000165918	4.55586e-05	9.54682e-06	2.09527e-06	7.2965e-07	1.56528e-07	5.15639e-08	1.06211e-08	4.67669e-09	1.62149e-09
598	0.0002	3.23981e-05	1.68138e-05	3.03501e-06	1.73306e-06	2.61806e-07	1.73093e-07	2.70064e-08	4.39765e-09	3.71556e-09	9.81589e-10
599	0.0002	0.000159244	0.000123071	5.90419e-05	3.40257e-05	2.00641e-05	1.11488e-05	7.55348e-06	3.47321e-06	2.83362e-06	1.56027e-06
600	0.0002	3.59022e-05	6.66622e-06	1.13956e-06	2.60479e-07	4.16176e-08	8.78238e-09	1.34491e-09	2.18842e-10	4.03587e-11	6.75833e-12
601	0.0002	8.99786e-05	7.90098e-05	2.70704e-05	1.63795e-05	5.92753e-06	3.97115e-06	1.58929e-06	4.71423e-07	7.42361e-07	4.61906e-07
602	0.0002	0.000693898	0.000757113	0.000907743	0.000567441	0.00117825	0.000605574	0.00159432	0.00192476	0.000883277	0.000582598
603	0.0002	0.000324775	0.000271127	0.000198091	0.000103727	0.000112517	5.17917e-05	6.77038e-05	4.89953e-05	3.11544e-05	2.07812e-05
604	0.0002	0.000216952	0.000330925	0.000286798	0.000271366	0.000176554	0.000158127	0.0001156	6.94866e-05	0.000102865	9.95691e-05
605	0.0002	0.000184839	0.000306485	0.000284004	0.00028943	0.000153836	0.000147978	9.84289e-05	6.44927e-05	0.000103688	0.000107593
606	0.0002	0.00042084	0.000515903	0.000479178	0.000405337	0.000548771	0.000418724	0.000695119	0.000624601	0.000352336	0.000181082
607	0.0002	0.000272504	0.000479198	0.000460967	0.000462732	0.000362504	0.000347749	0.00022817	0.000107486	0.000183154	0.000199591
608	0.0002	0.000172241	0.000138349	7.28387e-05	4.34735e-05	2.72801e-05	1.53873e-05	1.28565e-05	7.52202e-06	5.9052e-06	3.35005e-06
609	0.0002	0.000112337	3.73594e-05	9.82361e-06	2.7441e-06	1.7208e-06	4.6657e-07	2.55649e-07	6.57295e-08	1.98642e-08	5.0472e-09
610	0.0002	0.000267695	0.000460656	0.000435954	0.000432381	0.000329547	0.000312096	0.000174849	6.99425e-05	0.000116655	0.000124851
611	0.0002	0.000230105	0.000164299	7.61882e-05	3.88869e-05	1.7968e-05	8.74742e-06	4.9651e-06	2.22179e-06	1.9436e-06	1.2049e-06
612	0.0002	0.000177853	0.000115396	5.10844e-05	2.48405e-05	1.75124e-05	8.13228e-06	8.2345e-06	4.98466e-06	3.16842e-06	1.5046e-06
613	0.0002	0.000190582	0.000195117	0.000123901	8.83195e-05	5.48526e-05	3.69347e-05	2.95526e-05	1.79773e-05	1.8203e-05	1.27934e-05
614	0.0002	0.000328239	0.00122449	0.00207689	0.00317418	0.00222484	0.00333993	0.00095835	0.000232393	0.000833149	0.00169884
615	0.0002	0.000114232	4.01565e-05	1.02691e-05	2.78488e-06	9.69785e-07	2.55495e-07	9.18188e-08	2.29738e-08	1.26613e-08	5.30464e-09
616	0.0002	0.000597397	0.00021532	6.14357e-05	1.87167e-05	1.26421e-05	3.729e-06	2.22988e-06	6.20923e-07	1.77729e-07	4.32024e-08
617	0.0002	0.000293279	5.45565e-05	8.12254e-06	1.23978e-06	2.57256e-07	3.87874e-08	7.67343e-09	1.13193e-09	4.32436e-10	1.32677e-10
618	0.0002	4.69216e-05	2.95255e-05	6.57774e-06	3.3272e-06	6.89946e-07	4.02329e-07	8.83294e-08	1.70983e-08	2.41993e-08	1.14833e-08
619	0.0002	0.000491395	0.00050998	0.000495138	0.000310467	0.000479909	0.000257532	0.000493217	0.000475809	0.000277445	0.00018882
620	0.0002	0.00032893	0.000401017	0.000311141	0.000217369	0.000238368	0.000158354	0.000209446	0.000149631	0.000159958	0.000128071
621	0.0002	0.00010368	0.00021119	0.000245241	0.000331976	0.000295856	0.000371339	0.000497404	0.000545618	0.000711421	0.000621601
622	0.0002	0.000126408	4.70742e-05	1.35326e-05	4.40796e-06	2.58458e-06	8.0316e-07	8.71603e-07	5.51533e-07	2.02445e-07	6.05359e-08
623	0.0002	6.13591e-05	1.32713e-05	2.53807e-06	6.19385e-07	1.83896e-07	4.18394e-08	1.86665e-08	6.46614e-09	1.38676e-09	2.63704e-10
624	0.0002	0.00028041	6.9133e-05	1.29746e-05	2.53278e-06	5.43796e-07	1.04115e-07	2.3339e-08	4.31656e-09	2.05843e-09	7.6172e-10
625	0.0002	0.000168108	3.79394e-05	7.04731e-06	1.36074e-06	6.32957e-07	1.19905e-07	4.58413e-08	8.39347e-09	2.32632e-09	5.47745e-10
626	0.0002	0.000319554	0.00100155	0.00149776	0.00215592	0.00156672	0.00218361	0.000708182	0.000186745	0.000563565	0.000993943
627	0.0002	0.000274113	8.59746e-05	1.9752e-05	4.78016e-06	1.1834e-06	2.79143e-07	7.54834e-08	1.70098e-08	9.48645e-09	4.00898e-09
628	0.0002	0.000255246	4.20178e-05	5.80392e-06	8.18055e-07	2.45769e-07	3.42976e-08	8.49678e-09	1.16489e-09	3.33021e-10	8.01834e-11
629	0.0002	2.17431e-05	3.0793e-06	3.59128e-07	6.87464e-08	7.38395e-09	1.36902e-09	1.47869e-10	1.84929e-11	3.23686e-12	4.35335e-13
630	0.0002	2.21861e-05	9.55639e-06	1.34057e-06	6.79958e-07	7.43039e-08	4.4959e-08	4.94722e-09	6.22247e-10	4.95187e-10	1.1128e-10
631	0.0002	0.000103288	3.29313e-05	8.40318e-06	2.27363e-06	1.4195e-06	3.73139e-07	2.01171e-07	5.02284e-08	1.41742e-08	3.40045e-09
632	0.0002	0.000136309	4.47255e-05	1.64222e-05	3.42375e-06	1.76746e-06	3.21704e-07	1.88839e-07	7.08542e-08	2.74346e-08	1.37926e-08
633	0.0002	0.000368818	0.00100854	0.00134936	0.00169791	0.00153303	0.00188174	0.000795999	0.000225055	0.000593453	0.000934212
634	0.0002	0.000111964	0.000106734	6.47433e-05	4.63512e-05	1.50932e-05	1.00888e-05	1.74035e-06	3.08554e-07	2.86946e-07	1.87754e-07
635	0.0002	2.49546e-05	2.38205e-05	1.40238e-05	9.2241e-06	3.26007e-06	2.03028e-06	1.06135e-06	5.99633e-07	6.59205e-07	4.9571e-07
636	0.0002	0.000255614	0.000635546	0.000800547	0.0010337	0.00066894	0.000825644	0.000441311	0.000214564	0.000514982	0.00074891
637	0.0002	0.000334338	0.000226168	0.00010504	5.3701e-05	4.08356e-05	1.99118e-05	1.59998e-05	7.17041e-06	4.24189e-06	1.89847e-06
638	0.0002	9.65036e-05	3.84005e-05	1.20406e-05	3.44899e-06	1.32516e-06	3.57788e-07	1.52739e-07	4.72457e-08	2.71834e-08	1.33156e-08
639	0.0002	0.000368137	0.00115997	0.00173103	0.00239554	0.00204777	0.00276935	0.00105503	0.000288626	0.000875619	0.00155116
640	0.0002	9.20364e-05	0.000214601	0.000276588	0.000418274	0.000292038	0.000408176	0.0004828	0.000586377	0.000895656	0.000893925
641	0.0002	0.00021882	0.00022264	0.000140079	9.53466e-05	7.13772e-05	4.63197e-05	3.73776e-05	1.93898e-05	1.92319e-05	1.32855e-05
642	0.0002	4.49271e-05	4.98646e-05	3.35094e-05	2.53676e-05	1.2076e-05	8.62052e-06	5.8751e-06	3.77718e-06	4.38878e-06	3.46138e-06
643	0.0002	0.000663828	0.000835105	0.000977369	0.000608766	0.00121706	0.000657116	0.00166077	0.00184937	0.00123349	0.000998656
644	0.0002	0.000201668	0.000117209	4.65048e-05	1.77002e-05	1.3348e-05	5.02492e-06	1.86226e-06	3.04687e-07	1.73694e-07	7.52561e-08
645	0.0002	0.000686545	0.0007891	0.000937975	0.000573983	0.00118102	0.000605568	0.00157872	0.00184838	0.00102268	0.000765741
646	0.0002	0.000472196	0.000432749	0.000399639	0.000215376	0.000321765	0.000146492	0.000270434	0.000250402	0.000137865	9.60321e-05
647	0.0002	0.000392295	0.00115145	0.00161127	0.00198839	0.00193904	0.0023699	0.00141796	0.000554751	0.00156896	0.00261995
648	0.0002	0.000150715	0.000207128	0.000170544	0.00016021	0.000123401	0.00010863	0.000113114	8.86834e-05	9.89772e-05	7.56679e-05
649	0.0002	6.15833e-05	6.22743e-06	6.32229e-07	6.6638e-08	2.81916e-08	2.94341e-09	4.60623e-09	3.44313e-09	3.48133e-10	3.51385e-11
650	0.0002	2.6033e-05	1.09884e-05	1.67231e-06	7.69352e-07	9.63934e-08	5.13516e-08	6.54847e-09	9.05137e-10	7.62971e-10	2.05928e-10
651	0.0002	0.000266419	3.19865e-05	3.37626e-06	3.5758e-07	8.31348e-08	8.79016e-09	1.61958e-09	1.70737e-10	4.09219e-11	8.48073e-12
652	0.0002	9.37823e-05	0.000122842	0.000100882	9.45079e-05	9.49082e-05	8.33241e-05	0.000104248	8.15252e-05	6.62325e-05	3.88653e-05
653	0.0002	0.000130687	4.01259e-05	9.76899e-06	2.47643e-06	1.65617e-06	4.10017e-07	6.6263e-07	5.30869e-07	1.61001e-07	4.09926e-08
654	0.0002	0.00022962	0.000152764	6.72701e-05	3.24998e-05	1.68921e-05	7.79647e-06	4.69592e-06	1.99785e-06	1.57469e-06	8.94464e-07
655	0.0002	6.36604e-05	7.69854e-05	6.05629e-05	5.42029e-05	5.66704e-05	4.7595e-05	6.01013e-05	4.50683e-05	2.89505e-05	1.39629e-05
656	0.0002	0.000106851	0.000103536	3.97021e-05	2.4963e-05	1.04642e-05	7.24809e-06	3.39893e-06	1.11949e-06	1.84775e-06	1.24613e-06
657	0.0002	0.000113722	2.78704e-05	5.6793e-06	1.20132e-06	7.45081e-07	1.54457e-07	2.56467e-07	2.07314e-07	5.031e-08	1.06164e-08
658	0.0002	0.000651566	0.000455298	0.000478948	0.000173637	0.000341648	9.62963e-05	0.000239226	0.000262566	8.6192e-05	5.77324e-05
659	0.0002	0.000458766	0.000491323	0.000461875	0.000306944	0.000447386	0.000258205	0.000464145	0.000430669	0.000265352	0.000176683
660	0.0002	0.000152237	7.67589e-05	2.79406e-05	1.13566e-05	7.12e-06	2.76082e-06	2.04921e-06	8.81727e-07	4.36743e-07	1.681e-07
661	0.0002	4.85636e-05	1.55258e-05	3.27311e-06	1.10602e-06	2.36198e-07	7.86369e-08	1.78208e-08	3.79722e-09	1.55924e-09	4.13831e-10
662	0.0002	0.000245022	0.00064533	0.000849341	0.00113615	0.000685135	0.000877306	0.000427798	0.000201319	0.000511515	0.000780431
663	0.0002	0.000187888	9.11536e-05	4.35139e-05	1.33768e-05	9.08658e-06	2.45853e-06	1.94017e-06	9.3247e-07	4.72771e-07	2.75536e-07
664	0.0002	0.000296648	0.000342411	0.000256195	0.000214313	0.000215144	0.000168792	0.000202967	0.00014509	0.000104726	5.62099e-05
665	0.0002	3.5238e-05	3.76469e-06	4.15953e-07	6.09412e-08	1.22545e-08	1.67215e-09	6.05024e-10	1.78662e-10	1.90738e-11	2.0154e-12
666	0.0002	2.34954e-05	2.64874e-06	3.07005e-07	4.87698e-08	6.7385e-09	9.88154e-10	7.04653e-10	6.29133e-10	7.08316e-11	7.82699e-12
667	0.0002	0.000143523	0.000282642	0.000325107	0.000435662	0.000449099	0.000558174	0.000823997	0.000895509	0.000990083	0.000753948
668	0.0002	0.000288497	5.39475e-05	8.04604e-06	1.23041e-06	2.3744e-07	3.58649e-08	6.75085e-09	9.97552e-10	3.90065e-10	1.2202e-10
669	0.0002	0.000121789	7.39809e-05	2.93716e-05	1.47459e-05	6.91328e-06	3.32673e-06	1.76012e-06	6.85539e-07	4.44712e-07	2.00414e-07
670	0.0002	0.000101914	3.11489e-05	7.7172e-06	2.25515e-06	1.09741e-06	3.03623e-07	2.68022e-07	1.48005e-07	4.46846e-08	1.13341e-08
671	0.0002	0.00012378	0.00010894	4.67723e-05	3.48247e-05	1.65548e-05	1.26127e-05	6.77373e-06	2.70985e-06	2.40045e-06	1.07465e-06
672	0.0002	0.000132319	0.000117238	5.09953e-05	3.17201e-05	1.59642e-05	1.02204e-05	5.8372e-06	2.30898e-06	2.76505e-06	1.71883e-06
673	0.0002	0.00061302	0.000108771	1.69191e-05	2.70547e-06	1.23002e-06	1.94027e-07	6.75594e-08	1.04015e-08	2.04514e-09	3.6103e-10
674	0.0002	0.00049034	5.66003e-05	6.03334e-06	6.457e-07	2.10651e-07	2.25e-08	5.27114e-09	5.61046e-10	9.46868e-11	1.46532e-11
675	0.0002	6.75692e-05	1.4568e-05	3.54496e-06	8.65666e-07	2.4521e-07	5.18701e-08	1.59402e-08	4.31502e-09	6.83098e-10	1.28397e-10
676	0.0002	0.000266353	0.000363618	0.000314347	0.000310994	0.00033022	0.000305684	0.000406609	0.000334331	0.000246033	0.000133033
677	0.0002	0.000320384	0.000589799	0.000583137	0.00057173	0.000514397	0.000487856	0.000267323	9.09364e-05	0.000162135	0.000183557
678	0.0002	0.000390427	0.00106621	0.00141219	0.00166732	0.00167046	0.0019498	0.00129767	0.000549908	0.00144816	0.00227717
679	0.0002	6.26497e-05	0.000176824	0.000275249	0.000508698	0.000477669	0.000811178	0.00128079	0.00187053	0.00261005	0.00242131
680	0.0002	8.42021e-05	7.77777e-05	2.55666e-05	1.52111e-05	5.20102e-06	3.54255e-06	1.33361e-06	3.67172e-07	6.65399e-07	4.33025e-07
681	0.0002	0.000122295	8.18171e-05	3.29372e-05	1.75786e-05	8.27058e-06	4.31613e-06	2.29235e-06	8.87932e-07	6.82468e-07	3.34056e-07
682	0.0002	5.39825e-05	0.000163559	0.000270352	0.000532558	0.000461894	0.000834506	0.00127988	0.00198208	0.00288628	0.00277642
683	0.0002	0.000201834	0.00011771	4.6856e-05	1.79516e-05	1.35612e-05	5.13442e-06	1.94064e-06	3.25217e-07	1.86029e-07	8.08315e-08
684	0.0002	6.67389e-05	8.59029e-05	6.59398e-05	5.74961e-05	3.44413e-05	2.82025e-05	2.39063e-05	1.7502e-05	2.09891e-05	1.7022e-05
685	0.0002	0.00028806	5.95179e-05	9.64942e-06	1.61242e-06	3.30307e-07	5.43784e-08	1.10666e-08	1.77416e-09	7.42344e-10	2.45935e-10
686	0.0002	0.00019153	0.000231166	0.000128128	8.50775e-05	5.87483e-05	4.12379e-05	3.31246e-05	1.57042e-05	2.47593e-05	1.98931e-05
687	0.0002	0.000433466	5.60514e-05	6.50899e-06	7.62958e-07	2.52226e-07	2.9429e-08	7.22369e-09	8.35945e-10	1.63561e-10	2.86578e-11
688	0.0002	0.000586824	8.22501e-05	1.04571e-05	1.3496e-06	5.28001e-07	6.76419e-08	1.94234e-08	2.45571e-09	4.25603e-10	6.74764e-11
689	0.0002	0.000154124	9.14103e-05	3.79299e-05	1.79077e-05	1.09423e-05	4.8958e-06	4.03702e-06	2.13801e-06	1.24349e-06	5.47937e-07
690	0.0002	9.63997e-05	3.04139e-05	7.07802e-06	1.73657e-06	5.34525e-07	1.27774e-07	4.04372e-08	9.22781e-09	4.86378e-09	1.96129e-09
691	0.0002	2.24554e-05	9.85488e-06	1.34366e-06	5.38826e-07	5.94921e-08	2.91405e-08	3.24246e-09	3.79672e-10	4.90753e-10	1.73858e-10
692	0.0002	4.64433e-05	1.21397e-05	2.7072e-06	7.91464e-07	1.5051e-07	4.0655e-08	6.69919e-09	1.15324e-09	2.9828e-10	6.64146e-11
693	0.0002	9.99296e-05	8.20692e-05	2.98566e-05	1.78131e-05	7.05137e-06	4.47761e-06	1.97399e-06	6.43564e-07	8.30928e-07	4.87058e-07
694	0.0002	0.000165184	3.07179e-05	4.86273e-06	7.92215e-07	3.3535e-07	5.38658e-08	1.79834e-08	2.8166e-09	6.74093e-10	1.40195e-10
695	0.0002	0.000309701	0.00059113	0.000602903	0.000619274	0.000534963	0.000529258	0.000307719	0.000118111	0.000218255	0.000254651
696	0.0002	2.47959e-05	8.13495e-06	1.93285e-06	4.84779e-07	9.32706e-08	2.27775e-08	5.24412e-09	1.22119e-09	7.23793e-10	3.21906e-10
697	0.0002	0.000273797	3.53519e-05	3.8615e-06	4.24128e-07	5.91885e-08	6.48331e-09	8.49855e-10	9.26396e-11	2.85372e-11	7.2919e-12
698	0.0002	0.000336356	0.000541464	0.00047594	0.000386334	0.00040733	0.000326093	0.000357519	0.000216916	0.000338694	0.000342896
699	0.0002	5.36057e-05	2.1958e-05	6.31712e-06	1.94153e-06	5.58607e-07	1.66183e-07	5.50502e-08	1.54534e-08	1.02026e-08	4.97538e-09
700	0.0002	9.97009e-05	0.000153767	0.000143596	0.000154204	0.000153397	0.000153767	0.000202157	0.000179236	0.000173011	0.000117376
701	0.0002	2.27342e-05	1.1002e-05	1.52196e-06	6.29262e-07	7.02143e-08	3.63728e-08	4.09351e-09	4.72724e-10	7.21114e-10	2.77717e-10
702	0.0002	0.000161424	0.000149546	7.53396e-05	5.51616e-05	3.29077e-05	2.38656e-05	1.63733e-05	7.77286e-06	6.72444e-06	3.38854e-06
703	0.0002	0.000166141	0.000203643	0.000149026	0.000123512	6.06341e-05	4.72629e-05	3.41577e-05	2.38671e-05	2.91692e-05	2.40184e-05
704	0.0002	0.000289115	6.51738e-05	1.17887e-05	2.21285e-06	8.51307e-07	1.56906e-07	5.19507e-08	9.26836e-09	3.11715e-09	8.62024e-10
705	0.0002	0.000227305	0.000350962	0.000334373	0.000366793	0.000392759	0.000401922	0.000561096	0.000507299	0.000424031	0.000255232
706	0.0002	0.000211594	0.000119634	6.54267e-05	2.98937e-05	2.24783e-05	8.8567e-06	7.79876e-06	4.4572e-06	1.67886e-06	7.02716e-07
707	0.0002	5.97155e-05	9.7705e-06	1.49485e-06	2.85891e-07	9.3183e-08	1.67569e-08	1.10477e-08	4.96665e-09	8.08249e-10	1.21811e-10
708	0.0002	0.000567716	0.000595365	0.000628622	0.000383242	0.000670258	0.000343552	0.00075166	0.000792544	0.00042933	0.000298447
709	0.0002	3.45288e-05	1.21745e-05	2.11415e-06	7.69985e-07	1.22831e-07	4.77682e-08	7.90381e-09	1.31253e-09	8.29856e-10	2.41367e-10
710	0.0002	0.000326958	0.000513549	0.000444863	0.000366048	0.000345612	0.00027859	0.000123189	2.9194e-05	4.44883e-05	4.41269e-05
711	0.0002	6.23808e-05	1.17368e-05	1.76033e-06	2.70798e-07	5.32338e-08	8.0875e-09	1.54583e-09	2.29676e-10	8.98658e-11	2.81285e-11
712	0.0002	0.000123278	7.77067e-05	3.12148e-05	1.60408e-05	7.59894e-06	3.76448e-06	2.01418e-06	7.88798e-07	5.41724e-07	2.51925e-07
713	0.0002	2.51105e-05	7.40525e-06	1.03703e-06	3.36163e-07	4.08386e-08	1.44273e-08	1.77959e-09	2.38122e-10	1.38952e-10	3.49263e-11
714	0.0002	0.000469358	0.000302727	0.000259028	9.09136e-05	0.000135123	3.81468e-05	7.00306e-05	6.18868e-05	2.41595e-05	1.62719e-05
715	0.0002	5.48764e-05	1.55597e-05	3.28492e-06	7.26681e-07	1.71472e-07	3.70688e-08	9.34277e-09	1.93848e-09	1.01061e-09	4.03364e-10
716	0.0002	0.000354616	0.000647651	0.000625646	0.000542121	0.000577347	0.000496223	0.00050388	0.000286231	0.000506341	0.000569459
717	0.0002	0.000248194	0.000401043	0.000362222	0.000348681	0.000248179	0.000227339	0.000117214	4.44336e-05	6.96367e-05	7.07214e-05
718	0.0002	0.000255445	6.24634e-05	1.20378e-05	2.41703e-06	9.28196e-07	1.8264e-07	6.20921e-08	1.17852e-08	4.33889e-09	1.29475e-09
719	0.0002	6.90418e-05	1.27523e-05	2.13886e-06	4.39218e-07	1.63653e-07	3.17167e-08	2.52056e-08	1.30169e-08	2.38812e-09	3.9816e-10
720	0.0002	0.000165704	5.09507e-05	2.21622e-05	6.48797e-06	3.95812e-06	9.28384e-07	6.52487e-07	3.21006e-07	4.88625e-08	1.22018e-08
721	0.0002	0.000104986	2.23197e-05	4.0529e-06	7.48746e-07	3.84663e-07	7.0115e-08	2.54853e-08	3.99145e-09	8.41566e-10	1.57751e-10
722	0.0002	0.000465771	0.000296897	0.000135573	6.80742e-05	5.76002e-05	2.75997e-05	2.37133e-05	1.04528e-05	4.63218e-06	1.62945e-06
723	0.0002	8.28268e-05	3.63528e-05	1.06672e-05	3.59161e-06	1.21088e-06	3.98507e-07	1.47759e-07	4.20496e-08	2.84112e-08	1.34224e-08
724	0.0002	6.71872e-05	0.000188853	0.000289824	0.000527606	0.000433691	0.000725771	0.00103805	0.00149511	0.00225765	0.00223643
725	0.0002	7.98666e-05	1.25965e-05	1.6363e-06	2.16063e-07	4.21375e-08	5.51929e-09	9.85238e-10	1.27208e-10	4.29046e-11	1.18471e-11
726	0.0002	2.26515e-05	5.11503e-06	6.28e-07	1.3446e-07	1.49566e-08	3.44821e-09	3.86771e-10	4.52475e-11	2.60707e-11	7.56157e-12
727	0.0002	0.000376104	0.00114544	0.00166268	0.0022262	0.00196434	0.0025747	0.00097128	0.000252443	0.000740512	0.00127517
728	0.0002	0.000114688	3.9455e-05	1.06942e-05	3.35402e-06	1.7995e-06	5.36135e-07	5.21406e-07	3.07182e-07	1.04252e-07	2.91818e-08
729	0.0002	0.000289507	0.000356877	0.000256701	0.000180453	0.000177329	0.000121612	0.000142733	9.27465e-05	0.000111218	9.01501e-05
730	0.0002	0.000176816	0.000185864	0.000102071	8.94539e-05	5.76884e-05	5.05997e-05	3.77562e-05	1.93623e-05	1.42953e-05	5.92562e-06
731	0.0002	0.000136746	5.39207e-05	2.16906e-05	7.92629e-06	4.10305e-06	1.2945e-06	7.62114e-07	3.28675e-07	9.02015e-08	2.79967e-08
732	0.0002	0.000235449	0.000187532	9.57684e-05	4.81446e-05	4.43214e-05	2.18129e-05	3.14876e-05	2.3445e-05	1.82528e-05	1.02825e-05
733	0.0002	0.000280713	0.000276444	0.000192798	0.00013004	0.000124524	7.73186e-05	8.83578e-05	5.96393e-05	4.49165e-05	2.76512e-05
734	0.0002	0.000176365	0.000102732	4.16564e-05	1.82381e-05	1.33657e-05	5.61964e-06	6.65122e-06	4.44784e-06	2.54118e-06	1.10306e-06
735	0.0002	5.95875e-05	2.21297e-05	5.20423e-06	1.56147e-06	3.9722e-07	1.1939e-07	3.26737e-08	7.41884e-09	4.8802e-09	2.06057e-09
736	0.0002	0.000147821	5.56522e-05	2.20027e-05	5.29375e-06	2.92906e-06	6.19749e-07	3.92035e-07	1.57296e-07	6.84914e-08	3.62524e-08
737	0.0002	9.39728e-05	8.13886e-05	2.86269e-05	1.73452e-05	6.51458e-06	4.31392e-06	1.79703e-06	5.53229e-07	8.22675e-07	5.05381e-07
738	0.0002	0.00034478	0.000343386	0.000269801	0.000174809	0.00019957	0.00011571	0.000159832	0.000122834	8.50575e-05	5.52185e-05
739	0.0002	0.000182411	0.00010993	4.57186e-05	2.0355e-05	1.44332e-05	6.18172e-06	4.01956e-06	1.4058e-06	8.30658e-07	3.7093e-07
740	0.0002	0.000169642	0.000105127	5.10168e-05	2.53993e-05	1.58098e-05	7.16462e-06	5.14572e-06	2.51807e-06	1.31954e-06	6.00443e-07
741	0.0002	0.000288118	0.000183549	0.000118323	4.56267e-05	4.46749e-05	1.48184e-05	1.73456e-05	1.12626e-05	5.97657e-06	3.88429e-06
742	0.0002	0.00020491	0.000121534	4.8796e-05	1.83429e-05	1.38007e-05	5.16108e-06	1.67385e-06	2.3438e-07	1.36321e-07	6.00699e-08
743	0.0002	0.000320336	0.000451524	0.000356194	0.000254011	0.000267347	0.000189337	0.000228859	0.000146566	0.000200672	0.000181877
744	0.0002	0.000233989	0.000262153	0.000171509	0.000153292	0.000125624	0.000109056	0.000105365	6.49692e-05	4.16446e-05	1.73597e-05
745	0.0002	8.1476e-05	1.2772e-05	1.84343e-06	2.87586e-07	1.26584e-07	1.92636e-08	8.56796e-09	1.76871e-09	2.75894e-10	4.01223e-11
746	0.0002	4.98324e-05	9.07357e-06	1.32107e-06	1.96914e-07	3.50316e-08	5.16158e-09	9.08451e-10	1.31117e-10	5.10508e-11	1.59084e-11
747	0.0002	0.000138878	5.44975e-05	1.62446e-05	5.32732e-06	3.23207e-06	1.018e-06	6.68193e-07	2.32875e-07	9.00212e-08	2.81184e-08
748	0.0002	0.000106384	0.000236602	0.000299759	0.000445128	0.000439912	0.000604073	0.000903307	0.00107887	0.00134666	0.00113581
749	0.0002	0.000132852	6.09951e-05	2.07355e-05	8.12544e-06	4.61324e-06	1.71291e-06	1.49078e-06	8.18205e-07	3.69418e-07	1.31512e-07
750	0.0002	0.000260487	0.000108264	3.15238e-05	9.81337e-06	2.82058e-06	8.49594e-07	2.82723e-07	8.0303e-08	5.35962e-08	2.63777e-08
751	0.0002	0.000239795	0.000208475	0.000129314	7.72061e-05	6.4611e-05	3.56539e-05	3.52346e-05	2.12053e-05	1.6007e-05	9.84078e-06
752	0.0002	6.30459e-05	8.17803e-06	1.03103e-06	1.52428e-07	5.9276e-08	8.39585e-09	9.25599e-09	5.78314e-09	7.48022e-10	9.29068e-11
753	0.0002	2.44496e-05	5.04328e-06	6.34411e-07	1.18904e-07	1.41191e-08	2.7812e-09	3.34722e-10	4.06121e-11	2.08769e-11	6.1846e-12
754	0.0002	0.000427152	0.000118423	2.60018e-05	5.99694e-06	3.01756e-06	6.79288e-07	2.9511e-07	6.3623e-08	2.10337e-08	5.7472e-09
755	0.0002	0.000104395	2.74238e-05	5.99072e-06	1.48372e-06	7.98388e-07	1.89415e-07	2.27379e-07	1.52684e-07	3.96857e-08	8.87306e-09
756	0.0002	6.09881e-05	0.000107199	0.000114625	0.000142141	0.000156664	0.000180589	0.000270536	0.000273783	0.000236989	0.000147063
757	0.0002	7.38062e-05	1.92928e-05	3.81792e-06	7.88488e-07	1.98034e-07	4.00472e-08	1.02478e-08	1.99606e-09	9.60266e-10	3.58179e-10
758	0.0002	0.000389602	0.00106164	0.001405	0.00166636	0.00166662	0.00195159	0.00129674	0.000550362	0.00144624	0.00227003
759	0.0002	0.000364947	0.00106212	0.00149262	0.0019738	0.00172742	0.00222633	0.000928492	0.000270766	0.000759378	0.00125911
760	0.0002	0.000119456	0.000197364	0.000192147	0.000215679	0.000193074	0.000202038	0.000251343	0.000232098	0.000264894	0.000206722
761	0.0002	0.000353325	0.000880225	0.00109856	0.00131853	0.00121177	0.00141249	0.000854601	0.000350539	0.000842982	0.00122792
762	0.0002	0.000101725	4.51028e-05	1.51368e-05	5.47958e-06	3.9577e-06	1.38022e-06	9.28359e-07	3.02922e-07	1.08412e-07	3.18032e-08
763	0.0002	3.41452e-05	2.4095e-05	1.09612e-05	5.48194e-06	1.82383e-06	8.70522e-07	3.89816e-07	1.71201e-07	1.59449e-07	1.04119e-07
764	0.0002	0.000184711	0.000290277	0.000275052	0.000299977	0.00029724	0.000302467	0.0003991	0.000358918	0.000353952	0.000244495
765	0.0002	0.000413383	0.000330601	0.000274805	0.000128733	0.000171642	6.78628e-05	0.000110816	9.27928e-05	4.94491e-05	3.4178e-05
766	0.0002	0.000217912	0.00016552	9.56195e-05	5.3449e-05	4.12147e-05	2.09879e-05	1.89893e-05	1.08734e-05	6.79386e-06	3.65994e-06
767	0.0002	0.000114472	8.3168e-05	3.93925e-05	2.05641e-05	1.08151e-05	5.38156e-06	3.37389e-06	1.54133e-06	1.29713e-06	7.78801e-07
768	0.0002	0.000155453	0.000225796	0.000197252	0.000197329	0.000174165	0.000162974	0.000191471	0.000159053	0.000167115	0.000121578
769	0.0002	0.000359316	0.000740226	0.000792051	0.00079443	0.000760028	0.000746797	0.000316229	7.71868e-05	0.000153815	0.000191247
770	0.0002	0.00033054	0.000514033	0.000440361	0.00035145	0.00033326	0.000261852	0.00010432	2.158e-05	3.25633e-05	3.2032e-05
771	0.0002	2.67436e-05	1.4586e-05	2.25265e-06	9.86062e-07	1.26424e-07	6.93389e-08	9.06458e-09	1.15506e-09	1.93141e-09	8.21089e-10
772	0.0002	0.000204068	0.000181091	0.000102461	6.32659e-05	4.61007e-05	2.71249e-05	2.30635e-05	1.24151e-05	1.07562e-05	6.63033e-06
773	0.0002	4.61008e-05	8.95785e-06	1.7112e-06	3.98398e-07	8.13764e-08	1.71415e-08	3.70259e-09	7.73623e-10	1.35537e-10	2.35047e-11
774	0.0002	0.000132567	0.00012752	5.59138e-05	3.59323e-05	1.81132e-05	1.22402e-05	7.0029e-06	2.72972e-06	3.78146e-06	2.52209e-06
775	0.0002	0.000264842	8.0949e-05	1.8609e-05	4.50654e-06	1.72433e-06	4.07002e-07	1.49077e-07	3.36144e-08	1.55632e-08	5.63256e-09
776	0.0002	0.000264152	6.18368e-05	1.14076e-05	2.18661e-06	7.56779e-07	1.42347e-07	4.41623e-08	8.03194e-09	3.03249e-09	9.23628e-10
777	0.0002	0.000106367	1.41567e-05	1.60464e-06	1.83314e-07	3.61486e-08	4.11369e-09	6.97212e-10	7.8798e-11	2.26851e-11	5.48126e-12
778	0.0002	0.00013749	2.03377e-05	2.69269e-06	3.62821e-07	1.43686e-07	1.91939e-08	5.65793e-09	7.44235e-10	1.38459e-10	2.32979e-11
779	0.0002	8.58674e-05	2.24428e-05	4.45074e-06	9.21262e-07	2.44548e-07	4.95621e-08	1.31932e-08	2.57511e-09	1.21793e-09	4.47902e-10
780	0.0002	0.000106275	0.000207104	0.000231891	0.000301984	0.00027275	0.000329707	0.000438728	0.000464428	0.000585052	0.000496515
781	0.0002	0.000244695	0.000267204	0.000172004	0.000116876	9.95159e-05	6.56868e-05	6.61366e-05	3.92641e-05	4.30493e-05	3.15715e-05
782	0.0002	0.000946756	0.000848989	0.00116884	0.000535137	0.00144941	0.000511467	0.00179337	0.00254933	0.000710521	0.00042698
783	0.0002	0.000257188	0.000474314	0.000474539	0.000500716	0.000364299	0.000366161	0.000242743	0.00012548	0.000224123	0.000254117
784	0.0002	0.00017379	4.43507e-05	9.10289e-06	1.95428e-06	9.53072e-07	2.00128e-07	8.25991e-08	1.66724e-08	5.13775e-09	1.32295e-09
785	0.0002	5.26118e-05	1.29611e-05	2.75615e-06	7.64183e-07	1.98606e-07	5.0983e-08	4.55024e-08	4.08582e-08	9.96638e-09	2.11224e-09
786	0.0002	9.96318e-05	8.86675e-05	3.24017e-05	1.98983e-05	7.85672e-06	5.25198e-06	2.30901e-06	7.38502e-07	1.10333e-06	6.92856e-07
787	0.0002	4.19501e-05	9.73798e-06	1.98044e-06	5.3203e-07	9.37323e-08	2.32545e-08	3.62335e-09	5.98523e-10	1.37657e-10	2.77647e-11
788	0.0002	0.000203553	7.34268e-05	1.98413e-05	5.70536e-06	2.99104e-06	8.34118e-07	4.08282e-07	1.07807e-07	4.68832e-08	1.61358e-08
789	0.0002	5.41545e-05	0.000127158	0.00017279	0.000276412	0.000301233	0.000444644	0.000733878	0.000938584	0.00100812	0.000750874
790	0.0002	0.000258462	0.000310033	0.000220485	0.000162686	0.000139897	9.92458e-05	9.21305e-05	5.20812e-05	6.07912e-05	4.81682e-05
791	0.0002	0.000236339	0.00045295	0.000467828	0.000514402	0.000317849	0.000331984	0.000114719	3.27531e-05	6.07688e-05	7.11441e-05
792	0.0002	0.000228061	0.000345884	0.000323659	0.000348316	0.000368956	0.000370619	0.000509487	0.000452614	0.000382427	0.000232219
793	0.0002	0.000155693	5.11068e-05	2.16336e-05	6.73836e-06	3.89753e-06	9.93293e-07	6.59122e-07	3.11095e-07	5.57821e-08	1.4753e-08
794	0.0002	5.61507e-05	2.90689e-05	7.10123e-06	3.30768e-06	7.99751e-07	3.95393e-07	1.0244e-07	2.33803e-08	2.01534e-08	7.96853e-09
795	0.0002	0.000247607	4.35558e-05	6.13914e-06	8.84078e-07	1.2284e-07	1.75036e-08	2.5571e-09	3.57558e-10	1.39739e-10	4.36647e-11
796	0.0002	3.39659e-05	1.15493e-05	2.8306e-06	7.33747e-07	1.61226e-07	4.0654e-08	1.04071e-08	2.4981e-09	1.50424e-09	6.78136e-10
797	0.0002	0.000168746	0.000217032	0.000166427	0.00014496	8.61103e-05	7.04385e-05	5.93351e-05	4.33968e-05	5.21573e-05	4.23759e-05
798	0.0002	2.23182e-05	3.63339e-06	4.13547e-07	5.97213e-08	6.55942e-09	9.7611e-10	1.08e-10	1.20317e-11	4.97522e-12	1.37442e-12
799	0.0002	0.000112396	5.36358e-05	1.89325e-05	8.03889e-06	3.80425e-06	1.51368e-06	1.38416e-06	9.62763e-07	4.51616e-07	1.66033e-07
800	0.0002	0.000246069	0.000326547	0.000252544	0.000207911	0.000160488	0.000126068	8.94236e-05	4.2594e-05	5.49419e-05	4.73564e-05
801	0.0002	7.37139e-05	6.04111e-05	1.81906e-05	1.055e-05	3.21935e-06	2.11171e-06	7.03186e-07	1.81802e-07	2.93946e-07	1.73165e-07
802	0.0002	0.00019623	0.000330505	0.000336491	0.000396086	0.000420721	0.00046105	0.000658877	0.000635602	0.000591391	0.000389518
803	0.0002	0.00014164	8.5107e-05	3.58141e-05	1.75383e-05	9.55535e-06	4.40891e-06	2.89064e-06	1.31294e-06	7.73514e-07	3.44561e-07
804	0.0002	0.000225921	0.000499384	0.000575793	0.000697448	0.000413398	0.000476407	0.000271647	0.000148084	0.000316387	0.000417155
805	0.0002	0.000885036	0.000816817	0.00109192	0.000538639	0.00137716	0.000526998	0.00173645	0.0024056	0.000742589	0.000458086
806	0.0002	0.000595677	0.000693339	0.000772542	0.000544335	0.000991958	0.000593025	0.0013563	0.00150037	0.000785917	0.000500682
807	0.0002	7.37412e-05	2.5169e-05	6.88281e-06	2.38131e-06	7.26303e-07	2.3348e-07	7.75485e-08	2.1996e-08	7.40704e-09	2.05975e-09
808	0.0002	0.000470776	0.000146946	3.59235e-05	9.28699e-06	5.19753e-06	1.30716e-06	6.40936e-07	1.53467e-07	5.16468e-08	1.43406e-08
809	0.0002	0.000204348	0.000155063	7.75752e-05	4.29202e-05	2.87808e-05	1.51527e-05	1.15233e-05	5.55322e-06	4.18837e-06	2.29682e-06
810	0.0002	0.000235538	0.000231839	0.00014136	9.03638e-05	7.55113e-05	4.64007e-05	4.73874e-05	2.86353e-05	2.74866e-05	1.8471e-05
811	0.0002	0.000295623	0.000886885	0.00128536	0.00182605	0.00122488	0.00167817	0.000482738	0.000117631	0.00033996	0.000578121
812	0.0002	0.000371298	0.000970903	0.00125345	0.00151743	0.00139766	0.00165264	0.000695182	0.000188917	0.000476602	0.00072282
813	0.0002	0.000328731	0.00124365	0.00212807	0.00323825	0.00224659	0.00336837	0.000893603	0.000199404	0.000724869	0.00149543
814	0.0002	0.000161627	6.68479e-05	2.04434e-05	6.26649e-06	4.80407e-06	1.44662e-06	2.42084e-06	1.97282e-06	8.03321e-07	2.62153e-07
815	0.0002	3.02286e-05	5.21787e-06	8.42994e-07	1.83132e-07	2.90571e-08	5.82465e-09	4.2516e-09	4.02268e-09	6.90219e-10	1.08766e-10
816	0.0002	0.000102475	1.96042e-05	3.27392e-06	5.64567e-07	2.74204e-07	4.65432e-08	1.75042e-08	2.88859e-09	5.62199e-10	9.84882e-11
817	0.0002	0.000156057	0.000105963	4.77446e-05	2.36361e-05	1.34265e-05	6.34544e-06	4.10685e-06	1.78685e-06	1.3656e-06	7.56225e-07
818	0.0002	0.000323068	0.000745373	0.000880613	0.00103414	0.000877398	0.000993386	0.000546788	0.00021247	0.000473594	0.000647116
819	0.0002	0.000143198	0.000271212	0.000300538	0.000387091	0.000388901	0.000465109	0.000663524	0.000695311	0.00077563	0.000594786
820	0.0002	7.67382e-05	4.16456e-05	1.63599e-05	7.99833e-06	2.07495e-06	9.41125e-07	1.61252e-07	2.86052e-08	1.52382e-08	6.23578e-09
821	0.0002	5.60715e-05	1.09258e-05	1.92728e-06	4.37238e-07	1.2128e-07	2.56341e-08	1.08699e-08	3.62928e-09	7.02017e-10	1.22378e-10
822	0.0002	6.73958e-05	1.64725e-05	4.07405e-06	1.09996e-06	3.10894e-07	7.43976e-08	2.2809e-08	6.15334e-09	1.22156e-09	2.55678e-10
823	0.0002	0.000261484	0.000265608	0.000164521	0.000101283	8.75554e-05	5.24877e-05	2.70923e-05	7.20493e-06	7.13457e-06	4.92183e-06
824	0.0002	0.000343287	0.00027214	0.000145647	8.657e-05	7.30518e-05	4.12327e-05	3.79002e-05	1.95086e-05	1.19924e-05	5.5508e-06
825	0.0002	0.000177777	0.000206818	0.000145026	0.000114868	6.02262e-05	4.49226e-05	3.33606e-05	2.23583e-05	2.61762e-05	2.07859e-05
826	0.0002	3.01053e-05	1.67659e-05	2.7986e-06	1.26995e-06	1.80173e-07	1.00216e-07	1.46126e-08	2.04561e-09	3.24833e-09	1.40214e-09
827	0.0002	0.000360168	0.000832809	0.00097822	0.00109224	0.00106477	0.001159	0.000830678	0.000381687	0.000852642	0.0011672
828	0.0002	0.000672195	0.000527909	0.000592701	0.000286252	0.000578445	0.00021633	0.000553096	0.000660856	0.00018794	0.000101583
829	0.0002	4.76334e-05	0.000123881	0.000176918	0.000298369	0.000239906	0.00037276	0.00050877	0.000683066	0.00103135	0.00102072
830	0.0002	0.000354366	0.0012543	0.0020449	0.0030357	0.00237191	0.0034518	0.00112716	0.000286762	0.000976017	0.00190494
831	0.0002	2.19888e-05	1.12214e-05	1.5192e-06	6.16564e-07	6.68637e-08	3.4986e-08	3.81824e-09	4.18442e-10	7.19713e-10	2.90293e-10
832	0.0002	0.000391751	0.00110787	0.00150693	0.00181743	0.00179967	0.00214772	0.00136114	0.00055594	0.00151553	0.0024535
833	0.0002	9.94052e-05	0.000139202	0.000120249	0.000118872	0.000118183	0.000109317	0.000138852	0.000114086	0.000100955	6.36493e-05
834	0.0002	2.56534e-05	9.17503e-06	1.33334e-06	4.92517e-07	6.09378e-08	2.54532e-08	3.20217e-09	4.2891e-10	3.41761e-10	9.96155e-11
835	0.0002	0.000385237	0.0011737	0.00169924	0.00223029	0.00200164	0.00258295	0.000896698	0.000207312	0.000608356	0.00104793
836	0.0002	0.000198543	0.000218055	0.000146396	0.000109367	7.21966e-05	5.10147e-05	4.08076e-05	2.41502e-05	2.58347e-05	1.90202e-05
837	0.0002	0.000334969	0.000441675	0.000346827	0.000240449	0.000267813	0.000181157	0.000243661	0.000170686	0.000207082	0.000177248
838	0.0002	0.00010442	0.000212996	0.000247424	0.000335054	0.000295797	0.000371397	0.000494303	0.000542399	0.000712366	0.000626197
839	0.0002	0.000527607	0.00066338	0.000682421	0.000457444	0.000751437	0.000448147	0.000916439	0.000893786	0.000707802	0.000575746
840	0.0002	0.000458648	0.000150451	3.82926e-05	1.03325e-05	5.88535e-06	1.54297e-06	7.79501e-07	1.94138e-07	6.82186e-08	1.96454e-08
841	0.0002	2.74523e-05	5.45765e-06	7.27474e-07	1.26208e-07	1.65472e-08	2.95059e-09	3.95144e-10	5.13008e-11	2.4299e-11	7.44534e-12
842	0.0002	0.000254639	4.16294e-05	5.72982e-06	8.04559e-07	2.46504e-07	3.4274e-08	8.59435e-09	1.17417e-09	3.28543e-10	7.76999e-11
843	0.0002	3.06306e-05	4.99374e-06	7.71643e-07	1.6073e-07	2.63911e-08	5.0728e-09	3.828e-09	3.59215e-09	5.82496e-10	8.75256e-11
844	0.0002	0.000171059	0.000153321	8.80821e-05	5.76939e-05	3.48195e-05	2.14943e-05	1.81833e-05	1.16051e-05	1.01542e-05	6.3115e-06
845	0.0002	0.000571371	0.000422476	0.000416455	0.000165466	0.000290978	9.22271e-05	0.000202982	0.000206408	8.08252e-05	5.57286e-05
846	0.0002	8.23612e-05	0.00012473	0.000116171	0.000124403	0.000130324	0.000130282	0.000177361	0.000156845	0.000135906	8.42716e-05
847	0.0002	6.18656e-05	1.43998e-05	2.91898e-06	7.57082e-07	2.19634e-07	5.30262e-08	2.14054e-08	6.92703e-09	1.59744e-09	3.22919e-10
848	0.0002	0.000120015	5.93763e-05	2.20463e-05	7.78383e-06	3.60375e-06	1.19827e-06	6.25466e-07	2.27664e-07	1.47151e-07	7.788e-08
849	0.0002	0.000923806	0.000872817	0.00120486	0.000614457	0.00162968	0.000645751	0.00221355	0.00315479	0.000868481	0.000485066
850	0.0002	0.000226708	7.68851e-05	1.87841e-05	4.85285e-06	9.35213e-07	2.3505e-07	5.48419e-08	1.31234e-08	7.94693e-09	3.59931e-09
851	0.0002	0.000163917	0.000147519	7.31943e-05	4.5861e-05	2.77202e-05	1.72592e-05	1.20094e-05	5.53151e-06	5.79884e-06	3.63574e-06
852	0.0002	0.000371825	0.00132396	0.00215596	0.00308788	0.00257176	0.00364193	0.00139144	0.000395928	0.00135554	0.00265884
853	0.0002	0.000265472	0.000327383	0.000237643	0.000177594	0.000149895	0.000107873	6.74094e-05	2.47873e-05	2.97361e-05	2.41114e-05
854	0.0002	0.00010486	8.81343e-05	3.41364e-05	2.52188e-05	1.04027e-05	8.00832e-06	3.69085e-06	1.3244e-06	1.18082e-06	4.92938e-07
855	0.0002	6.67266e-05	6.51442e-05	4.28958e-05	3.17789e-05	3.14843e-05	2.20085e-05	2.47666e-05	1.56095e-05	8.59682e-06	3.63984e-06
856	0.0002	0.000280752	0.000136132	8.61232e-05	3.37461e-05	3.23184e-05	1.01564e-05	1.1608e-05	8.04219e-06	1.86048e-06	6.78363e-07
857	0.0002	4.62743e-05	5.82865e-06	7.29005e-07	1.16959e-07	3.09632e-08	4.65572e-09	2.51535e-09	9.82123e-10	1.23394e-10	1.49552e-11
858	0.0002	0.000369418	0.00107287	0.00150387	0.00197312	0.00174651	0.00223632	0.000912954	0.000256606	0.000718165	0.00118868
859	0.0002	0.000281724	3.60302e-05	3.97985e-06	4.42354e-07	9.6683e-08	1.07132e-08	1.92872e-09	2.12552e-10	5.6253e-11	1.26682e-11
860	0.0002	6.82553e-05	1.98943e-05	4.82184e-06	1.23521e-06	7.70297e-07	1.92015e-07	1.01138e-07	2.4014e-08	5.33199e-09	1.04698e-09
861	0.0002	0.000145572	4.95922e-05	1.29304e-05	3.24554e-06	2.37743e-06	5.93535e-07	1.055e-06	8.7236e-07	2.93215e-07	8.14092e-08
862	0.0002	9.2624e-05	1.61847e-05	2.50218e-06	3.78702e-07	2.10701e-07	3.18425e-08	5.55402e-08	4.4499e-08	7.72806e-09	1.23026e-09
863	0.0002	0.000207501	0.000145229	6.75774e-05	3.25971e-05	2.70658e-05	1.26374e-05	1.65196e-05	1.17039e-05	8.01827e-06	4.05577e-06
864	0.0002	2.39093e-05	2.54242e-06	2.81473e-07	4.27425e-08	6.13726e-09	8.60751e-10	6.30376e-10	5.51404e-10	5.85945e-11	6.16714e-12
865	0.0002	0.000265244	0.000306298	0.000216239	0.000192446	0.000175561	0.000149507	0.000162152	0.000108439	7.04403e-05	3.16216e-05
866	0.0002	2.94455e-05	9.64259e-05	0.000174663	0.000379205	0.000313226	0.000621952	0.000959651	0.00162515	0.00204002	0.00173597
867	0.0002	9.62822e-05	4.16278e-05	1.26362e-05	4.11156e-06	1.51057e-06	4.7497e-07	1.90967e-07	5.64922e-08	3.62754e-08	1.72962e-08
868	0.0002	5.79103e-05	7.04918e-05	5.14466e-05	4.25163e-05	2.34103e-05	1.81969e-05	1.42286e-05	9.91574e-06	1.17823e-05	9.47674e-06
869	0.0002	3.5894e-05	8.54093e-06	1.44434e-06	3.99517e-07	6.58814e-08	1.78563e-08	3.0621e-09	5.35044e-10	1.62574e-10	3.3728e-11
870	0.0002	0.000104717	0.000126085	9.21528e-05	7.62733e-05	5.19152e-05	4.0414e-05	3.66507e-05	2.55775e-05	2.78451e-05	2.0822e-05
871	0.0002	3.52945e-05	3.12727e-05	1.72862e-05	1.06333e-05	4.0769e-06	2.3791e-06	1.28048e-06	6.8023e-07	7.15027e-07	5.176e-07
872	0.0002	0.000468962	0.00048119	0.000453677	0.000283289	0.000420744	0.00022595	0.000414482	0.000387715	0.000231251	0.000157193
873	0.0002	4.22882e-05	1.95194e-05	3.95624e-06	1.70434e-06	3.23352e-07	1.51967e-07	3.03132e-08	5.68469e-09	4.99706e-09	1.82247e-09
874	0.0002	0.000156919	9.95174e-05	4.35432e-05	2.17166e-05	1.32609e-05	6.25966e-06	5.19571e-06	2.84324e-06	1.76695e-06	8.23293e-07
875	0.0002	0.00021619	0.00029736	0.000237708	0.000208223	0.000133613	0.000110824	5.29639e-05	1.91608e-05	2.56069e-05	2.27401e-05
876	0.0002	0.000116774	3.07143e-05	6.63237e-06	1.50281e-06	8.37837e-07	1.85391e-07	8.58743e-08	1.82148e-08	4.72158e-09	1.05331e-09
877	0.0002	0.000110365	0.000188691	0.000189995	0.000221031	0.000206673	0.000223913	0.000291391	0.000278077	0.000312603	0.000240993
878	0.0002	0.000240634	0.000309723	0.000234025	0.000189118	0.000143607	0.000110643	7.67435e-05	3.57991e-05	4.48025e-05	3.7646e-05
879	0.0002	0.000104936	0.000265675	0.000388026	0.000670182	0.000724748	0.00115246	0.00195253	0.0026795	0.00282607	0.00207498
880	0.0002	0.000105851	0.000202292	0.000222657	0.00028473	0.000255709	0.000303694	0.000399516	0.000415903	0.000520208	0.000438786
881	0.0002	0.000390575	0.00106839	0.00141672	0.00167315	0.00156172	0.00182377	0.000585528	0.000114466	0.000301937	0.000475441
882	0.0002	5.4045e-05	0.000140832	0.000207865	0.000363054	0.000381626	0.000613468	0.00102372	0.00141938	0.0016923	0.00137631
883	0.0002	0.000265947	9.72906e-05	2.54313e-05	7.05928e-06	1.87171e-06	5.04392e-07	1.51369e-07	3.86937e-08	2.38908e-08	1.10058e-08
884	0.0002	5.63369e-05	5.86084e-06	6.19254e-07	7.53874e-08	2.5861e-08	3.03764e-09	1.56431e-09	4.15773e-10	4.32349e-11	4.46823e-12
885	0.0002	5.92969e-05	8.37507e-06	1.13725e-06	1.89035e-07	6.45828e-08	1.01649e-08	7.44582e-09	3.4126e-09	4.80169e-10	6.40209e-11
886	0.0002	0.00019944	0.000115502	5.91642e-05	2.2223e-05	1.5886e-05	5.33849e-06	4.45124e-06	2.26889e-06	1.33871e-06	8.08517e-07
887	0.0002	0.000256531	6.55961e-05	1.30612e-05	2.71512e-06	1.01446e-06	2.06454e-07	6.98502e-08	1.36874e-08	5.38382e-09	1.69821e-09
888	0.0002	0.000162919	6.64541e-05	1.99821e-05	5.81265e-06	3.87367e-06	1.11696e-06	3.87453e-07	5.74443e-08	2.30723e-08	7.4428e-09
889	0.0002	8.41141e-05	0.000210443	0.000289679	0.000469797	0.000360307	0.000538972	0.000700451	0.000907198	0.00137961	0.00137297
890	0.0002	0.000328701	0.000847262	0.00109028	0.00137988	0.00113762	0.00138992	0.00066571	0.000233629	0.00058109	0.000870807
891	0.0002	0.000240826	0.000108372	5.87386e-05	1.55639e-05	1.30727e-05	2.91216e-06	2.88931e-06	1.60813e-06	6.46377e-07	3.82341e-07
892	0.0002	0.00031749	0.000248634	0.000180255	9.90557e-05	0.000105386	4.99707e-05	6.3971e-05	4.71693e-05	2.34565e-05	1.28623e-05
893	0.0002	0.000273853	0.000376029	0.000297061	0.000241686	0.000204261	0.000159813	0.00010095	3.90067e-05	5.20412e-05	4.61492e-05
894	0.0002	0.000355253	0.000177911	0.000129737	5.01923e-05	5.87871e-05	1.77212e-05	2.51634e-05	2.03006e-05	4.16887e-06	1.55448e-06
895	0.0002	9.90052e-05	1.14965e-05	1.26873e-06	1.40879e-07	5.20542e-08	5.76254e-09	1.49477e-09	1.64582e-10	2.22626e-11	2.8665e-12
896	0.0002	0.000113843	6.41164e-05	2.37447e-05	9.9955e-06	4.42339e-06	1.80067e-06	8.95237e-07	3.20418e-07	2.37401e-07	1.2358e-07
897	0.0002	0.000346171	0.00125752	0.00209065	0.00314844	0.00236981	0.003502	0.00108587	0.000270019	0.000942936	0.00188061
898	0.0002	3.93277e-05	7.49404e-06	1.21443e-06	1.81798e-07	3.24153e-08	4.70409e-09	8.77591e-10	1.41869e-10	5.48718e-11	1.84415e-11
899	0.0002	0.000124119	7.63571e-05	3.02613e-05	1.3904e-05	6.62507e-06	2.94422e-06	1.58521e-06	6.05457e-07	4.65524e-07	2.47313e-07
900	0.0002	0.000144106	7.25388e-05	2.64543e-05	1.09786e-05	6.54479e-06	2.579e-06	2.05024e-06	1.00211e-06	4.95556e-07	1.90473e-07
901	0.0002	0.000101877	5.73793e-05	2.34626e-05	1.04771e-05	8.30063e-06	3.54917e-06	2.77564e-06	1.09843e-06	4.71494e-07	1.613e-07
902	0.0002	0.000382754	0.00129584	0.00202828	0.00279423	0.00247224	0.00336895	0.00150141	0.000476809	0.00155302	0.00292085
903	0.0002	7.92096e-05	2.73775e-05	7.5506e-06	2.61284e-06	8.68739e-07	2.79856e-07	1.08591e-07	3.43377e-08	1.17077e-08	3.28996e-09
904	0.0002	0.000485342	0.000490028	0.000469513	0.000284762	0.000435535	0.000225519	0.000426998	0.000407265	0.000235705	0.000161641
905	0.0002	2.2062e-05	5.88091e-06	7.51913e-07	2.27952e-07	2.47908e-08	8.21149e-09	8.98918e-10	1.1037e-10	5.92462e-11	1.36963e-11
906	0.0002	0.000118145	4.6104e-05	1.61557e-05	4.28943e-06	1.95942e-06	4.74867e-07	2.44304e-07	8.55551e-08	4.37291e-08	2.23883e-08
907	0.0002	3.74069e-05	6.77626e-06	1.1359e-06	2.54358e-07	5.03193e-08	1.04082e-08	8.57589e-09	7.92746e-09	1.42672e-09	2.3405e-10
908	0.0002	0.000368927	0.00111745	0.00161795	0.00218374	0.00190024	0.00250431	0.000990968	0.000275976	0.00080517	0.0013802
909	0.0002	8.80833e-05	7.05765e-05	2.37064e-05	1.39069e-05	4.94192e-06	3.14151e-06	1.23282e-06	3.67484e-07	4.99145e-07	2.87267e-07
910	0.0002	0.000280822	0.000161679	0.000104752	4.68638e-05	4.48905e-05	1.66267e-05	1.90074e-05	1.31136e-05	4.12423e-06	1.74219e-06
911	0.0002	5.42692e-05	3.43623e-05	8.38365e-06	4.30839e-06	1.01178e-06	5.83036e-07	1.46381e-07	3.16295e-08	4.05773e-08	1.92951e-08
912	0.0002	0.000281437	0.000301296	0.000214614	0.000162458	0.00015591	0.000110078	0.000126093	8.62387e-05	6.58337e-05	3.83105e-05
913	0.0002	3.37032e-05	2.15273e-05	3.87051e-06	1.7817e-06	2.784e-07	1.6095e-07	2.60433e-08	3.78226e-09	7.05093e-09	3.41426e-09
914	0.0002	0.00038216	0.000903952	0.00106893	0.00112473	0.00117107	0.00122085	0.000975485	0.000468716	0.00107083	0.00149386
915	0.0002	8.51567e-05	7.55619e-05	2.50174e-05	1.50284e-05	5.18832e-06	3.5039e-06	1.33285e-06	3.77208e-07	6.30804e-07	3.96517e-07
916	0.0002	0.000137956	5.26564e-05	2.0068e-05	4.99141e-06	2.60336e-06	5.76211e-07	3.42002e-07	1.31625e-07	6.04984e-08	3.17646e-08
917	0.0002	0.00017763	0.000150953	8.04363e-05	4.75882e-05	1.58012e-05	8.87851e-06	4.25439e-06	2.18055e-06	2.2579e-06	1.61344e-06
918	0.0002	8.36095e-05	0.00017919	0.000217135	0.000307535	0.000270765	0.000355111	0.000480522	0.000549488	0.000741267	0.000666633
919	0.0002	0.000319583	0.000999167	0.00149143	0.00214392	0.00160124	0.0022285	0.000950244	0.000334625	0.00100738	0.00177303
920	0.0002	4.8719e-05	9.31197e-06	1.83404e-06	4.19411e-07	8.98129e-08	1.83607e-08	4.1732e-09	9.05711e-10	1.47804e-10	2.52416e-11
921	0.0002	0.000273782	0.000368963	0.000319379	0.000316404	0.000339565	0.000314753	0.000422029	0.000347447	0.000231242	0.000114999
922	0.0002	0.000137555	0.000154582	0.000109216	8.71982e-05	7.49577e-05	5.63465e-05	5.92358e-05	3.99927e-05	3.46808e-05	2.14492e-05
923	0.0002	0.000884705	0.000897495	0.00121075	0.000626229	0.0016006	0.00065718	0.00216465	0.00295636	0.00108115	0.000723244
924	0.0002	0.000139695	0.000131593	5.94875e-05	3.80259e-05	2.00467e-05	1.32646e-05	7.9645e-06	3.24189e-06	4.15881e-06	2.72125e-06
925	0.0002	0.000269714	0.000271596	0.000166028	9.71645e-05	8.5366e-05	4.911e-05	2.0858e-05	4.28679e-06	4.20857e-06	2.88235e-06
926	0.0002	5.61783e-05	1.09095e-05	1.91911e-06	4.33969e-07	1.20857e-07	2.54658e-08	1.09098e-08	3.66822e-09	7.07173e-10	1.22929e-10
927	0.0002	8.09931e-05	0.000207111	0.000291621	0.000484464	0.000397402	0.000608512	0.000836982	0.00110827	0.00165482	0.00162236
928	0.0002	0.000186396	0.000261714	0.000213284	0.000193945	0.000110561	9.47447e-05	7.07581e-05	4.75337e-05	6.4832e-05	5.85701e-05
929	0.0002	6.1514e-05	1.65336e-05	3.75665e-06	1.09772e-06	2.959e-07	8.02424e-08	2.52312e-08	6.87202e-09	1.8271e-09	4.1638e-10
930	0.0002	0.000150031	7.26645e-05	2.45203e-05	8.92812e-06	4.12302e-06	1.446e-06	7.14026e-07	2.34232e-07	1.49568e-07	7.10713e-08
931	0.0002	0.00039016	0.00113264	0.00157571	0.00196581	0.0018058	0.00222224	0.000735924	0.000154716	0.00043283	0.000716164
932	0.0002	0.000200146	0.000215461	0.000127268	0.000109509	7.85186e-05	6.65189e-05	5.56444e-05	3.08766e-05	2.37258e-05	1.09123e-05
933	0.0002	9.73157e-05	3.59141e-05	1.03762e-05	3.64953e-06	1.53461e-06	5.05863e-07	2.92644e-07	1.21927e-07	4.43561e-08	1.3164e-08
934	0.0002	0.000120299	8.68097e-05	3.4899e-05	1.95005e-05	9.04663e-06	5.04114e-06	2.63709e-06	1.00177e-06	8.92588e-07	4.66354e-07
935	0.0002	7.62717e-05	5.27758e-05	1.60097e-05	8.73199e-06	2.74347e-06	1.60612e-06	5.51918e-07	1.51553e-07	1.76441e-07	8.98416e-08
936	0.0002	9.9115e-05	7.79872e-05	4.20655e-05	2.52115e-05	2.24237e-05	1.27591e-05	1.2207e-05	6.33153e-06	3.48028e-06	1.46771e-06
937	0.0002	2.59866e-05	2.85822e-06	3.24754e-07	5.04221e-08	7.85002e-09	1.12627e-09	8.57055e-10	7.41855e-10	8.15099e-11	8.82378e-12
938	0.0002	0.000273897	0.000245352	0.00014389	9.42564e-05	7.80124e-05	4.83911e-05	4.56744e-05	2.57078e-05	1.86237e-05	9.89425e-06
939	0.0002	3.48945e-05	9.30354e-05	0.000135454	0.00023317	0.000169982	0.000269422	0.000346378	0.000473885	0.000736096	0.000746093
940	0.0002	3.18771e-05	1.80206e-05	6.78617e-06	2.77646e-06	7.94521e-07	3.12048e-07	1.15842e-07	4.23001e-08	3.48067e-08	2.04552e-08
941	0.0002	7.83493e-05	3.57299e-05	1.24557e-05	4.6948e-06	3.5392e-06	1.28363e-06	9.04411e-07	3.06268e-07	1.00109e-07	2.72432e-08
942	0.0002	8.00616e-05	3.34487e-05	9.85423e-06	3.92394e-06	1.28506e-06	4.88012e-07	1.75368e-07	5.2255e-08	2.3784e-08	7.85078e-09
943	0.0002	0.000601472	0.000166342	3.76254e-05	8.9563e-06	5.19313e-06	1.20545e-06	5.856e-07	1.29971e-07	3.37039e-08	7.52533e-09
944	0.0002	0.000100046	6.46493e-05	2.29337e-05	1.19521e-05	4.736e-06	2.48336e-06	1.09599e-06	3.68393e-07	3.14086e-07	1.52044e-07
945	0.0002	0.00024581	0.000203221	0.000106158	5.24705e-05	4.38965e-05	2.14416e-05	8.13248e-06	1.41551e-06	1.14342e-06	6.6445e-07
946	0.0002	6.4016e-05	7.46638e-06	8.58571e-07	1.10206e-07	4.13487e-08	5.15441e-09	2.39465e-09	5.3997e-10	6.2872e-11	7.14704e-12
947	0.0002	0.000193684	0.0001756	9.90656e-05	6.22745e-05	2.53149e-05	1.5087e-05	8.53349e-06	4.62455e-06	4.89253e-06	3.56154e-06
948	0.0002	0.000100408	4.7684e-05	1.68176e-05	7.26164e-06	2.83105e-06	1.14056e-06	4.71401e-07	1.55994e-07	7.28247e-08	2.66657e-08
949	0.0002	2.0671e-05	2.57969e-06	2.86744e-07	4.98248e-08	5.12509e-09	8.50225e-10	8.76495e-11	1.06061e-11	1.53787e-12	1.85799e-13
950	0.0002	6.63118e-05	1.4848e-05	2.91272e-06	7.21216e-07	2.3289e-07	5.38853e-08	2.74971e-08	1.04523e-08	2.31976e-09	4.54036e-10
951	0.0002	3.99226e-05	5.61323e-06	7.69729e-07	1.39833e-07	2.91035e-08	4.90892e-09	1.5398e-09	4.14368e-10	5.80435e-11	7.70987e-12
952	0.0002	8.89989e-05	7.54099e-05	2.5603e-05	1.53308e-05	5.49634e-06	3.6141e-06	1.43187e-06	4.25038e-07	6.33107e-07	3.82156e-07
953	0.0002	0.00021532	0.000170438	8.69348e-05	4.90988e-05	2.73827e-05	1.47076e-05	9.92136e-06	4.87257e-06	4.26837e-06	2.65209e-06
954	0.0002	6.29671e-05	4.41485e-05	1.23502e-05	8.45969e-06	2.25601e-06	1.6928e-06	4.87452e-07	1.24564e-07	1.10523e-07	3.75914e-08
955	0.0002	6.25881e-05	1.51789e-05	3.1781e-06	8.51543e-07	2.67476e-07	6.66757e-08	6.12041e-08	4.8082e-08	1.15479e-08	2.41566e-09
956	0.0002	0.000631331	0.000185442	4.46539e-05	1.13599e-05	6.98736e-06	1.73008e-06	9.00001e-07	2.12337e-07	5.23036e-08	1.11969e-08
957	0.0002	0.000143583	5.66039e-05	2.3437e-05	8.51861e-06	4.59755e-06	1.4315e-06	8.8155e-07	3.92906e-07	1.03905e-07	3.22084e-08
958	0.0002	5.66775e-05	1.31654e-05	2.73332e-06	4.70856e-07	1.14759e-07	1.86764e-08	4.88058e-09	1.01494e-09	4.15594e-10	1.60661e-10
959	0.0002	0.000224836	0.000280921	0.000172172	0.000116044	9.19075e-05	6.41684e-05	5.97566e-05	3.16139e-05	4.70059e-05	3.87649e-05
960	0.0002	3.45931e-05	9.85236e-06	1.66815e-06	5.26024e-07	8.40467e-08	2.70736e-08	4.48734e-09	7.573e-10	3.26335e-10	7.90429e-11
961	0.0002	0.000307703	0.000402597	0.000301232	0.000210741	0.000195086	0.000134527	5.30793e-05	1.04308e-05	1.32676e-05	1.13017e-05
962	0.0002	0.000109662	9.31149e-05	3.70595e-05	2.7337e-05	1.17167e-05	8.95834e-06	4.30274e-06	1.58938e-06	1.41763e-06	6.05456e-07
963	0.0002	0.0002778	0.000150165	9.58489e-05	4.09359e-05	3.88511e-05	1.3598e-05	1.53906e-05	1.05633e-05	2.99194e-06	1.19769e-06
964	0.0002	0.000133792	7.24304e-05	2.81893e-05	1.19441e-05	8.75673e-06	3.55811e-06	2.58004e-06	9.72922e-07	4.60094e-07	1.70526e-07
965	0.0002	0.000809045	0.000677663	0.000839656	0.000365628	0.000865729	0.000292012	0.000885726	0.00113985	0.000370321	0.000244719
966	0.0002	0.000297358	4.12413e-05	4.9809e-06	6.08708e-07	1.80622e-07	2.19454e-08	5.08276e-09	6.11181e-10	1.45216e-10	2.99245e-11
967	0.0002	4.23666e-05	6.2026e-06	8.77226e-07	1.63454e-07	3.9459e-08	6.83256e-09	5.8993e-09	4.52102e-09	6.59125e-10	9.05496e-11
968	0.0002	0.000116877	6.25278e-05	2.41406e-05	1.11885e-05	5.02113e-06	2.17883e-06	1.07668e-06	4.03225e-07	2.11783e-07	8.56387e-08
969	0.0002	0.000199407	0.000112913	4.37333e-05	1.59079e-05	1.38328e-05	5.00467e-06	8.39442e-06	6.70441e-06	3.72472e-06	1.57913e-06
970	0.0002	0.000241466	0.000465343	0.000482487	0.00053102	0.000356259	0.000372698	0.000242714	0.000133625	0.000249284	0.000293193
971	0.0002	5.94821e-05	1.24931e-05	2.33591e-06	5.59084e-07	1.61652e-07	3.60557e-08	1.56361e-08	5.30888e-09	1.10598e-09	2.0523e-10
972	0.0002	4.54729e-05	0.0001208	0.000182784	0.000327784	0.000348013	0.000573958	0.000974999	0.00138504	0.00156598	0.00121885
973	0.0002	7.21463e-05	2.55959e-05	7.21882e-06	2.58186e-06	7.52127e-07	2.49679e-07	7.37553e-08	1.92715e-08	6.74267e-09	1.93642e-09
974	0.0002	4.2819e-05	7.30992e-06	1.16755e-06	2.46723e-07	5.75691e-08	1.12723e-08	9.83837e-09	8.29962e-09	1.40859e-09	2.19934e-10
975	0.0002	0.000104678	8.55486e-05	4.60892e-05	2.9759e-05	1.09527e-05	6.58998e-06	5.16008e-06	4.43513e-06	3.54194e-06	2.03855e-06
976	0.0002	0.000235599	8.05205e-05	1.98046e-05	5.1531e-06	1.04745e-06	2.65088e-07	6.43781e-08	1.55066e-08	9.42225e-09	4.28002e-09
977	0.0002	0.000232711	0.000547501	0.000661811	0.000831256	0.000496369	0.000594331	0.000322233	0.000167614	0.000380902	0.000529008
978	0.0002	0.000237665	4.30063e-05	6.20497e-06	9.16016e-07	1.22882e-07	1.79367e-08	2.58326e-09	3.69553e-10	1.47555e-10	4.69503e-11
979	0.0002	0.000105257	0.000104854	6.8378e-05	5.01385e-05	4.67586e-05	3.23606e-05	3.47669e-05	2.1706e-05	1.4823e-05	7.5064e-06
980	0.0002	0.000162347	0.000138204	7.6349e-05	4.84905e-05	2.81793e-05	1.68428e-05	1.4471e-05	9.55268e-06	7.94305e-06	4.72967e-06
981	0.0002	0.000127545	0.000121582	5.44548e-05	4.6697e-05	2.27748e-05	2.02447e-05	1.11772e-05	4.6242e-06	3.39426e-06	1.21177e-06
982	0.0002	5.71204e-05	6.38318e-06	7.15699e-07	9.41406e-08	3.45286e-08	4.35872e-09	4.81167e-09	2.99199e-09	3.33945e-10	3.66327e-11
983	0.0002	0.000216375	0.000435281	0.000467206	0.000534848	0.0002885	0.000313394	8.04925e-05	1.85931e-05	3.61907e-05	4.41154e-05
984	0.0002	0.000131409	2.11445e-05	3.01159e-06	4.3853e-07	1.84298e-07	2.65455e-08	8.41996e-09	1.18943e-09	2.29623e-10	3.98806e-11
985	0.0002	7.22373e-05	1.65336e-05	3.29151e-06	8.1477e-07	3.01227e-07	6.99193e-08	6.11246e-08	3.85167e-08	8.73586e-09	1.74137e-09
986	0.0002	0.000113504	2.93351e-05	6.26846e-06	1.43784e-06	8.68127e-07	1.93404e-07	2.92975e-07	2.26044e-07	5.78147e-08	1.27522e-08
987	0.0002	5.69689e-05	2.4366e-05	5.86612e-06	2.40726e-06	5.89289e-07	2.45827e-07	6.45449e-08	1.51121e-08	9.26439e-09	3.14409e-09
988	0.0002	0.000364161	0.00032083	0.000253152	0.000137977	0.000165064	7.84129e-05	0.000113916	8.91689e-05	5.55642e-05	3.76032e-05
989	0.0002	8.26492e-05	8.19349e-05	5.035e-05	3.46609e-05	1.93135e-05	1.25718e-05	9.19424e-06	5.4166e-06	5.61098e-06	4.0175e-06
990	0.0002	0.000122825	6.4327e-05	2.5202e-05	1.14428e-05	5.40368e-06	2.27764e-06	1.21452e-06	4.80763e-07	2.37672e-07	9.43083e-08
991	0.0002	2.93027e-05	3.65611e-06	3.87283e-07	4.1172e-08	4.90225e-09	5.20233e-10	6.02431e-11	6.37288e-12	1.94824e-12	4.94493e-13
992	0.0002	0.000223994	0.000276258	0.000169371	0.000116513	9.1984e-05	6.50119e-05	6.0333e-05	3.22847e-05	4.70329e-05	3.8361e-05
993	0.0002	7.82062e-05	0.000153897	0.000177638	0.00023893	0.000251223	0.000313365	0.000469737	0.000512247	0.000548645	0.000406904
994	0.0002	0.000103479	2.16221e-05	3.87658e-06	7.10837e-07	4.20137e-07	7.59272e-08	1.29781e-07	1.0562e-07	2.18915e-08	4.04486e-09
995	0.0002	0.000175379	0.000266528	0.000231064	0.000222917	0.000104381	9.4872e-05	2.30049e-05	5.1546e-06	7.60291e-06	7.33674e-06
996	0.0002	5.88108e-05	9.08301e-06	1.32707e-06	2.41393e-07	8.0216e-08	1.37433e-08	1.09086e-08	5.83232e-09	8.96481e-10	1.28768e-10
997	0.0002	0.000527523	0.000242702	8.408e-05	3.14816e-05	2.31565e-05	8.34458e-06	5.76388e-06	1.93998e-06	7.07471e-07	2.10892e-07
998	0.0002	8.21286e-05	3.52384e-05	1.1517e-05	4.71165e-06	1.65752e-06	6.29975e-07	5.78326e-07	5.02655e-07	2.12249e-07	7.14162e-08
999	0.0002	0.000120951	3.14392e-05	6.66758e-06	1.41343e-06	7.91184e-07	1.65807e-07	5.89356e-08	8.94466e-09	2.30074e-09	5.09903e-10
1000	0.0002	0.000129016	3.88171e-05	8.73021e-06	2.06556e-06	6.89441e-07	1.59096e-07	5.24824e-08	1.15834e-08	5.66881e-09	2.14806e-09
1001	0.0002	5.01699e-05	3.00946e-05	7.1466e-06	4.23406e-06	9.2973e-07	6.09045e-07	1.42227e-07	3.08989e-08	2.79235e-08	9.42411e-09
1002	0.0002	8.07412e-05	1.6602e-05	3.01447e-06	6.5025e-07	2.7455e-07	5.62407e-08	4.1659e-08	1.83871e-08	3.75093e-09	6.83836e-10
1003	0.0002	6.1213e-05	2.85624e-05	7.15879e-06	2.83859e-06	7.38918e-07	3.02215e-07	8.47865e-08	2.01437e-08	1.58994e-08	6.70347e-09
1004	0.0002	0.000109541	9.86407e-05	3.99194e-05	3.26274e-05	1.3971e-05	1.1979e-05	5.74772e-06	2.14341e-06	1.74587e-06	6.49985e-07
1005	0.0002	0.000240068	0.000217289	0.000123429	7.14419e-05	6.35856e-05	3.56667e-05	4.37986e-05	2.96937e-05	2.62337e-05	1.64394e-05
1006	0.0002	4.95816e-05	2.29292e-05	5.09576e-06	2.12982e-06	4.62978e-07	2.05751e-07	4.75281e-08	9.89636e-09	8.19529e-09	3.14842e-09
1007	0.0002	0.000137502	5.53861e-05	1.68561e-05	5.49969e-06	3.57102e-06	1.12584e-06	6.7372e-07	1.99805e-07	7.65195e-08	2.37229e-08
1008	0.0002	2.79846e-05	5.68488e-06	8.10476e-07	2.01728e-07	2.68868e-08	6.64032e-09	9.0516e-10	1.33646e-10	3.68979e-11	6.72212e-12
1009	0.0002	6.09356e-05	1.84244e-05	4.11002e-06	9.64021e-07	2.44972e-07	5.60554e-08	1.52388e-08	3.33663e-09	1.79854e-09	7.38553e-10
1010	0.0002	0.000253672	0.000123803	4.19118e-05	1.5313e-05	6.764e-06	2.38014e-06	1.14107e-06	3.75503e-07	2.46871e-07	1.20195e-07
1011	0.0002	9.30104e-05	0.000199766	0.000243456	0.000346916	0.000318468	0.000420146	0.000586773	0.000674747	0.000884827	0.00077724
1012	0.0002	0.000107926	2.78652e-05	5.95297e-06	1.33359e-06	7.47866e-07	1.63663e-07	7.57638e-08	1.59028e-08	3.92507e-09	8.4048e-10
1013	0.0002	9.21651e-05	6.90602e-05	2.42081e-05	1.58257e-05	5.84594e-06	3.98507e-06	1.63057e-06	5.31451e-07	4.84661e-07	2.0838e-07
1014	0.0002	6.5654e-05	2.83689e-05	7.44968e-06	3.06459e-06	8.46994e-07	3.46205e-07	1.03608e-07	2.68048e-08	1.50423e-08	5.13345e-09
1015	0.0002	0.000292496	0.000908816	0.00135237	0.00195874	0.00133496	0.00186715	0.000791521	0.00029874	0.000893836	0.00156507
1016	0.0002	6.74546e-05	0.000108007	0.000100359	0.000107201	7.32297e-05	7.30285e-05	7.37395e-05	6.50599e-05	8.48689e-05	7.39885e-05
1017	0.0002	0.000121489	0.000117618	7.4245e-05	5.25898e-05	4.67663e-05	3.12971e-05	3.20692e-05	1.93951e-05	1.38743e-05	7.30019e-06
1018	0.0002	2.53991e-05	1.3388e-05	1.99714e-06	8.59588e-07	1.05452e-07	5.69299e-08	7.09664e-09	8.75697e-10	1.43203e-09	5.91932e-10
1019	0.0002	0.000139633	5.35878e-05	1.56718e-05	4.99665e-06	3.2843e-06	1.00827e-06	1.33064e-06	9.5171e-07	3.59887e-07	1.10346e-07
1020	0.0002	2.15502e-05	4.24558e-06	5.15027e-07	1.26561e-07	1.34906e-08	3.42244e-09	3.66636e-10	4.50747e-11	1.43368e-11	2.55912e-12
1021	0.0002	0.000156737	0.000188417	0.000135364	0.000110011	4.7627e-05	3.64243e-05	2.39245e-05	1.64183e-05	2.0134e-05	1.66221e-05
1022	0.0002	4.09956e-05	1.41548e-05	2.65435e-06	8.09762e-07	1.49605e-07	4.78237e-08	9.27032e-09	1.65289e-09	1.15821e-09	4.2617e-10
1023	0.0002	0.000487829	8.31609e-05	1.22462e-05	1.84756e-06	7.46524e-07	1.1129e-07	3.48511e-08	5.08623e-09	1.14375e-09	2.25651e-10
1024	0.0002	8.08677e-05	0.000176514	0.000220768	0.000323371	0.000326498	0.000442415	0.000667736	0.000787538	0.000950277	0.000779071
1025	0.0002	2.93377e-05	8.61726e-05	0.000137358	0.000260338	0.000189539	0.00032985	0.00044079	0.000658841	0.00101614	0.00102495
1026	0.0002	5.31373e-05	9.98452e-06	1.49328e-06	2.29028e-07	4.2442e-08	6.42915e-09	1.17791e-09	1.74529e-10	6.91292e-11	2.18589e-11
1027	0.0002	9.01619e-05	3.59179e-05	1.11091e-05	3.68733e-06	2.59002e-06	8.30274e-07	5.28519e-07	1.59234e-07	4.99207e-08	1.31026e-08
1028	0.0002	0.000242075	6.11479e-05	1.20862e-05	2.49289e-06	9.55166e-07	1.92917e-07	6.62113e-08	1.28815e-08	4.91702e-09	1.51256e-09
1029	0.0002	0.000245602	4.79181e-05	7.65472e-06	1.25916e-06	4.32293e-07	7.00904e-08	2.03049e-08	3.20852e-09	1.00414e-09	2.61146e-10
1030	0.0002	6.58546e-05	1.69829e-05	3.7291e-06	1.04315e-06	3.12875e-07	8.1456e-08	3.24195e-08	1.04031e-08	2.65503e-09	5.84555e-10
1031	0.0002	0.000196335	0.000372757	0.000383021	0.000424604	0.000228923	0.000240291	0.000146753	8.96041e-05	0.000164708	0.000191323
1032	0.0002	3.06714e-05	1.63225e-05	2.89351e-06	1.81046e-06	2.60983e-07	1.92295e-07	2.85247e-08	4.52326e-09	3.19881e-09	6.72044e-10
1033	0.0002	0.00014087	5.78537e-05	1.78884e-05	6.11418e-06	3.72578e-06	1.22096e-06	8.27856e-07	3.03964e-07	1.22913e-07	3.98761e-08
1034	0.0002	0.000383175	0.000300848	0.000161452	9.62433e-05	8.46124e-05	4.78927e-05	4.53506e-05	2.3406e-05	1.3171e-05	5.66378e-06
1035	0.0002	0.000306091	0.000425692	0.000336259	0.000257603	0.000237459	0.00017755	8.57672e-05	2.21832e-05	2.99718e-05	2.68624e-05
1036	0.0002	4.53095e-05	4.93123e-06	5.48408e-07	7.71065e-08	2.12467e-08	2.81485e-09	1.8346e-09	8.0951e-10	8.80207e-11	9.44528e-12
1037	0.0002	0.000120804	9.32413e-05	4.79936e-05	2.94982e-05	1.16717e-05	6.69561e-06	1.96837e-06	5.12182e-07	3.86549e-07	2.12129e-07
1038	0.0002	0.00034954	0.000408645	0.00033628	0.000272492	0.000314758	0.000233865	0.000327152	0.000259394	0.000179568	0.000102675
1039	0.0002	0.000329952	0.000850527	0.00109434	0.00138345	0.00115119	0.00140526	0.000710873	0.00026342	0.000655219	0.000981935
1040	0.0002	0.000266023	0.000325916	0.000235283	0.000174534	0.000147801	0.000105641	6.54455e-05	2.36876e-05	2.82329e-05	2.27677e-05
1041	0.0002	0.000514536	0.000515641	0.000511519	0.00030884	0.000496559	0.000253104	0.00050575	0.000502974	0.000270483	0.000181249
1042	0.0002	4.77112e-05	1.76638e-05	3.75339e-06	1.40519e-06	2.95576e-07	1.12648e-07	2.5115e-08	5.23817e-09	2.83412e-09	8.53307e-10
1043	0.0002	0.000133214	5.41018e-05	1.66417e-05	5.78061e-06	3.36036e-06	1.11334e-06	8.20557e-07	3.4643e-07	1.38545e-07	4.45313e-08
1044	0.0002	8.92955e-05	1.06032e-05	1.19926e-06	1.36689e-07	5.19329e-08	5.89678e-09	1.5764e-09	1.77787e-10	2.33468e-11	2.93366e-12
1045	0.0002	0.000203417	0.000127847	5.44132e-05	2.33761e-05	1.98782e-05	8.33215e-06	1.23714e-05	9.43666e-06	5.81237e-06	2.68792e-06
1046	0.0002	4.38754e-05	6.77191e-06	9.98069e-07	1.93423e-07	4.35514e-08	7.84218e-09	2.66372e-09	7.59185e-10	1.16618e-10	1.67416e-11
1047	0.0002	6.36129e-05	5.73948e-05	3.55135e-05	2.4627e-05	2.39237e-05	1.56837e-05	1.69423e-05	1.00486e-05	5.09874e-06	2.01487e-06
1048	0.0002	0.000262363	0.000102333	6.03153e-05	2.00316e-05	1.81042e-05	4.68674e-06	5.03218e-06	3.34221e-06	5.51164e-07	1.67022e-07
1049	0.0002	0.000899435	0.000866171	0.00117867	0.000608421	0.0015772	0.00063541	0.00212505	0.00298002	0.000926257	0.000560988
1050	0.0002	0.000298996	0.000377987	0.000276294	0.000193025	0.000177098	0.000121338	5.35336e-05	1.20244e-05	1.47834e-05	1.22374e-05
1051	0.0002	4.05239e-05	5.59545e-06	7.56077e-07	1.34978e-07	3.16229e-08	5.24636e-09	4.48559e-09	3.41466e-09	4.69821e-10	6.14707e-11
1052	0.0002	0.000334862	0.00039645	0.000319698	0.000268438	0.000298904	0.000232225	0.000312256	0.000241622	0.000165372	8.98228e-05
1053	0.0002	7.1648e-05	0.000195509	0.000291992	0.000516421	0.00042513	0.000691771	0.00097875	0.00137277	0.00206866	0.00204508
1054	0.0002	0.000303739	0.0008902	0.00126702	0.00177071	0.00128887	0.00173685	0.000805267	0.000314347	0.000887738	0.00148056
1055	0.0002	0.000114853	0.000226261	0.000253078	0.000329211	0.00026134	0.000315576	0.000383657	0.000405718	0.000555932	0.000506028
1056	0.0002	0.000639206	0.000604504	0.000669366	0.000352124	0.000681582	0.0002917	0.000711977	0.000800929	0.000363834	0.000253499
1057	0.0002	0.000303193	0.000284082	0.000204666	0.000126535	0.00012942	7.22748e-05	8.8675e-05	6.23873e-05	4.44236e-05	2.85302e-05
1058	0.0002	7.18133e-05	0.000192434	0.000281369	0.000486547	0.000347793	0.000553682	0.000703468	0.00096644	0.00150568	0.00153
1059	0.0002	0.000286916	7.53464e-05	1.50938e-05	3.15792e-06	9.51287e-07	1.94812e-07	5.68825e-08	1.12125e-08	5.07883e-09	1.80197e-09
1060	0.0002	9.61856e-05	4.78757e-05	1.77368e-05	7.13184e-06	5.44171e-06	2.10151e-06	1.53342e-06	5.51069e-07	2.0993e-07	6.4947e-08
1061	0.0002	2.36727e-05	4.1978e-06	5.31373e-07	1.20367e-07	1.39036e-08	3.13462e-09	3.66189e-10	4.83075e-11	1.18598e-11	1.9303e-12
1062	0.0002	5.37836e-05	2.09282e-05	4.8102e-06	1.85605e-06	4.32537e-07	1.68063e-07	4.18468e-08	9.46995e-09	5.1186e-09	1.60398e-09
1063	0.0002	0.000267565	0.000267365	0.000162628	9.53046e-05	9.31929e-05	5.36058e-05	7.31018e-05	5.21139e-05	5.07748e-05	3.4552e-05
1064	0.0002	0.00037073	0.000899826	0.00109515	0.00124727	0.00117266	0.00130632	0.000548061	0.000142126	0.00033309	0.00047477
1065	0.0002	0.000968392	0.000760801	0.00103989	0.000421745	0.00116458	0.000355419	0.00127245	0.00182781	0.000391928	0.000208468
1066	0.0002	8.48072e-05	6.86416e-05	2.34615e-05	1.78573e-05	6.14332e-06	5.01031e-06	1.89866e-06	5.95163e-07	5.10366e-07	1.8291e-07
1067	0.0002	0.000136432	0.000150195	6.72119e-05	4.30048e-05	2.22178e-05	1.56034e-05	9.1668e-06	3.46168e-06	5.97424e-06	4.4701e-06
1068	0.0002	0.000395824	0.000446165	0.000390233	0.000288951	0.000371224	0.000245873	0.000385744	0.000328668	0.000220638	0.000137777
1069	0.0002	2.09502e-05	5.75216e-06	7.15192e-07	2.20941e-07	2.29888e-08	7.88256e-09	8.22729e-10	9.70617e-11	5.71105e-11	1.35571e-11
1070	0.0002	0.00014444	0.000129124	5.92944e-05	3.70639e-05	2.01058e-05	1.27565e-05	7.89902e-06	3.32517e-06	3.78798e-06	2.3681e-06
1071	0.0002	0.000182121	0.000122968	6.29215e-05	3.30127e-05	2.18348e-05	1.04892e-05	8.04307e-06	4.10837e-06	2.37961e-06	1.16356e-06
1072	0.0002	0.000513155	0.000621104	0.000641689	0.000496472	0.000796403	0.00053766	0.00107169	0.00108594	0.000613591	0.000366455
1073	0.0002	0.000155846	0.000223875	0.000189235	0.000182796	0.000118443	0.000107128	0.000100039	8.04687e-05	0.000100439	8.43098e-05
1074	0.0002	4.08944e-05	0.000123771	0.000208437	0.000418811	0.000408787	0.000752906	0.001264	0.00199347	0.002501	0.00212545
1075	0.0002	0.000136421	0.000101911	4.96486e-05	2.67052e-05	1.52342e-05	7.80392e-06	5.2416e-06	2.46135e-06	2.03407e-06	1.2033e-06
1076	0.0002	0.000253581	0.000475665	0.000482409	0.000516767	0.000353069	0.000360066	0.000153276	5.06395e-05	9.19792e-05	0.000105773
1077	0.0002	0.000236624	3.80188e-05	4.9674e-06	6.59967e-07	8.23162e-08	1.08467e-08	1.42193e-09	1.84634e-10	6.78822e-11	2.01414e-11
1078	0.0002	9.35275e-05	6.1238e-05	2.09788e-05	1.13554e-05	4.2476e-06	2.34154e-06	9.71138e-07	3.13604e-07	2.73932e-07	1.28061e-07
1079	0.0002	0.000214003	0.000411923	0.000427479	0.000476023	0.000280661	0.000296276	0.000187133	0.000110814	0.000206483	0.000242612
1080	0.0002	0.000311002	0.000503926	0.000450628	0.000399666	0.000362058	0.000311088	0.000169813	5.46757e-05	8.59235e-05	8.74637e-05
1081	0.0002	0.00016472	9.34465e-05	3.72627e-05	1.64341e-05	1.11648e-05	4.70196e-06	4.91182e-06	3.0359e-06	1.68976e-06	7.17509e-07
1082	0.0002	5.75168e-05	3.73223e-05	9.74043e-06	6.14514e-06	1.51667e-06	1.04909e-06	2.77893e-07	6.6403e-08	6.01392e-08	2.09198e-08
1083	0.0002	0.000145862	0.000179007	0.000131791	0.000111105	4.52764e-05	3.5798e-05	7.82798e-06	1.63818e-06	1.95582e-06	1.57946e-06
1084	0.0002	0.00026644	4.35985e-05	5.96473e-06	8.32188e-07	2.36253e-07	3.26446e-08	7.74207e-09	1.05151e-09	3.09995e-10	7.65673e-11
1085	0.0002	0.000102549	7.27224e-05	3.51039e-05	2.05311e-05	6.84056e-06	3.72444e-06	8.40466e-07	1.81366e-07	1.25877e-07	6.43711e-08
1086	0.0002	0.000100253	0.000175862	0.000182061	0.00021814	0.000213553	0.000238088	0.000323808	0.000317504	0.000346343	0.000260479
1087	0.0002	0.000154318	0.000140963	8.24248e-05	5.58464e-05	3.01176e-05	1.91499e-05	1.63937e-05	1.17735e-05	1.04965e-05	6.6281e-06
1088	0.0002	0.000118537	9.45084e-05	4.99035e-05	3.14633e-05	1.33925e-05	7.87797e-06	6.67533e-06	5.53375e-06	4.31256e-06	2.43147e-06
1089	0.0002	3.98326e-05	2.48679e-05	4.99486e-06	2.4604e-06	4.43512e-07	2.60242e-07	4.9125e-08	8.37172e-09	1.32134e-08	6.25082e-09
1090	0.0002	6.32955e-05	3.36918e-05	8.85577e-06	4.12016e-06	1.10366e-06	5.37476e-07	1.55513e-07	3.83669e-08	3.27615e-08	1.36258e-08
1091	0.0002	6.8981e-05	1.5618e-05	2.73775e-06	4.97055e-07	1.12389e-07	2.0055e-08	4.52369e-09	7.82703e-10	3.44354e-10	1.19062e-10
1092	0.0002	9.3611e-05	2.51733e-05	5.6449e-06	1.50241e-06	6.88072e-07	1.73386e-07	1.37956e-07	6.80893e-08	1.81123e-08	4.12936e-09
1093	0.0002	0.000177518	9.60438e-05	3.65997e-05	1.47082e-05	1.12449e-05	4.36917e-06	5.93075e-06	4.31272e-06	2.29047e-06	9.34916e-07
1094	0.0002	0.000251996	0.000255599	0.00016644	0.000121855	0.000104991	7.25532e-05	7.37206e-05	4.59605e-05	3.60208e-05	2.0458e-05
1095	0.0002	9.91332e-05	1.97097e-05	3.40674e-06	6.11286e-07	3.04185e-07	5.36261e-08	2.1189e-08	3.69408e-09	7.28936e-10	1.29222e-10
1096	0.0002	0.000211093	6.36554e-05	1.45345e-05	3.4945e-06	1.40412e-06	3.29109e-07	1.24354e-07	2.78544e-08	1.23497e-08	4.31084e-09
1097	0.0002	0.000331492	0.00115748	0.00187349	0.002819	0.00207658	0.00304779	0.00106909	0.000311088	0.00104466	0.00201592
1098	0.0002	0.00011176	2.03871e-05	3.25578e-06	5.35389e-07	2.49747e-07	4.04807e-08	1.45158e-08	2.29307e-09	4.48564e-10	7.88726e-11
1099	0.0002	0.000258733	0.000253889	0.000152938	9.11929e-05	7.85701e-05	4.56859e-05	2.29487e-05	5.84767e-06	5.59605e-06	3.75094e-06
1100	0.0002	0.000331074	0.000303311	0.0002286	0.000134158	0.000147938	7.71646e-05	0.000102675	7.60974e-05	5.12496e-05	3.38169e-05
1101	0.0002	0.000293795	0.000974224	0.00152118	0.00227007	0.00150757	0.00218073	0.000825388	0.000283276	0.000903904	0.00167086
1102	0.0002	0.00028224	5.38978e-05	8.16603e-06	1.2698e-06	2.32567e-07	3.57034e-08	6.525e-09	9.79104e-10	3.93802e-10	1.2614e-10
1103	0.0002	0.000662898	0.000521638	0.000567753	0.000236491	0.000472233	0.000155103	0.000391494	0.000440592	0.000163049	0.000112018
1104	0.0002	0.000184635	0.000185622	0.000100027	6.59267e-05	4.41187e-05	2.90758e-05	2.25788e-05	1.11253e-05	1.30015e-05	8.93922e-06
1105	0.0002	0.000765628	0.000850627	0.00108627	0.000690301	0.00155917	0.000807007	0.0023264	0.00299919	0.00121238	0.000747085
1106	0.0002	0.000371425	0.000843055	0.00097155	0.00103652	0.00106028	0.0011103	0.000884906	0.000432674	0.00094897	0.00127914
1107	0.0002	0.000176001	0.000299944	0.000283904	0.000294893	0.000131598	0.000129049	2.61619e-05	5.13487e-06	8.4826e-06	9.0055e-06
1108	0.0002	0.00012143	3.29682e-05	7.28153e-06	1.66887e-06	1.07446e-06	2.41062e-07	3.97743e-07	3.21305e-07	8.62822e-08	1.98286e-08
1109	0.0002	0.000147236	0.000204937	0.000166195	0.000152127	6.71484e-05	5.77638e-05	3.84317e-05	2.78069e-05	3.76008e-05	3.37234e-05
1110	0.0002	0.000303626	0.00102302	0.00161574	0.00242266	0.00159453	0.00232091	0.000589489	0.000129665	0.000420327	0.00078737
1111	0.0002	4.852e-05	1.66045e-05	3.41773e-06	9.82074e-07	2.09567e-07	6.1459e-08	1.39164e-08	2.75243e-09	1.80985e-09	7.09927e-10
1112	0.0002	0.000355959	0.0013194	0.00221672	0.00326877	0.00252677	0.00368415	0.00118378	0.000297297	0.00105909	0.00214803
1113	0.0002	0.000117232	6.9393e-05	2.90197e-05	1.45943e-05	6.76561e-06	3.18032e-06	2.90869e-06	2.21999e-06	1.28866e-06	5.66912e-07
1114	0.0002	2.52536e-05	1.19932e-05	1.85201e-06	1.0366e-06	1.26544e-07	8.41987e-08	1.04404e-08	1.44274e-09	1.11741e-09	2.46416e-10
1115	0.0002	3.38459e-05	9.44265e-06	1.5196e-06	3.75941e-07	5.89555e-08	1.52489e-08	2.47706e-09	3.81808e-10	2.35393e-10	8.04281e-11
1116	0.0002	0.000167719	0.000247889	0.000210415	0.000199696	9.95955e-05	8.89763e-05	6.14598e-05	4.28173e-05	6.14392e-05	5.7929e-05
1117	0.0002	0.000189615	8.81076e-05	4.19108e-05	1.22055e-05	8.35609e-06	2.12619e-06	1.69212e-06	8.13713e-07	3.91452e-07	2.26531e-07
1118	0.0002	7.78403e-05	2.66347e-05	7.16538e-06	1.80838e-06	5.78148e-07	1.38922e-07	4.86429e-08	1.29182e-08	7.00955e-09	3.1793e-09
1119	0.0002	0.000279316	4.91877e-05	7.11258e-06	1.05248e-06	2.88606e-07	4.22236e-08	1.00144e-08	1.43573e-09	4.65718e-10	1.24642e-10
1120	0.0002	0.000114868	2.76917e-05	5.5391e-06	1.11263e-06	6.03397e-07	1.19792e-07	4.24847e-08	6.43675e-09	1.5368e-09	3.19878e-10
1121	0.0002	0.000687612	0.000530578	0.000602004	0.000285183	0.000587571	0.000214211	0.000559251	0.000677807	0.000183617	9.77093e-05
1122	0.0002	0.000156189	0.000143363	6.92111e-05	4.38063e-05	2.54069e-05	1.61976e-05	1.07798e-05	4.78141e-06	5.3844e-06	3.43713e-06
1123	0.0002	0.000384926	0.00108992	0.00149118	0.00186178	0.00180133	0.00220948	0.00133827	0.000537097	0.00146595	0.00237569
1124	0.0002	8.97982e-05	3.54903e-05	1.08528e-05	4.10858e-06	1.62952e-06	5.7527e-07	5.37085e-07	4.17824e-07	1.6266e-07	5.11101e-08
1125	0.0002	3.03537e-05	1.59631e-05	2.81409e-06	1.76927e-06	2.52785e-07	1.87484e-07	2.75454e-08	4.34056e-09	2.80896e-09	5.43786e-10
1126	0.0002	0.000394097	0.000336731	0.000276167	0.000142074	0.000181846	8.02593e-05	0.00012541	0.000102753	5.97383e-05	4.10287e-05
1127	0.0002	0.000294781	0.000385512	0.000279274	0.000190001	0.000189711	0.000129047	0.000154274	9.79993e-05	0.000128981	0.000109941
1128	0.0002	0.000911041	0.000721676	0.000960482	0.000418298	0.0010963	0.000358657	0.00121375	0.00171856	0.000394916	0.000213576
1129	0.0002	3.36025e-05	4.14165e-06	5.13215e-07	8.54249e-08	1.51312e-08	2.33411e-09	5.94379e-10	1.37824e-10	1.69484e-11	2.01732e-12
1130	0.0002	7.39592e-05	2.83439e-05	7.73827e-06	2.2496e-06	7.00941e-07	1.97559e-07	6.76138e-08	1.80337e-08	1.10971e-08	5.10032e-09
1131	0.0002	0.000374704	0.00106511	0.00146656	0.00187907	0.00175301	0.0021958	0.00123679	0.000475896	0.00130393	0.00211998
1132	0.0002	0.000382498	0.000907872	0.00107607	0.0011324	0.00107767	0.0011242	0.000355828	6.39832e-05	0.000146674	0.000205206
1133	0.0002	0.00015629	0.000213116	0.000176026	0.000165914	0.000141329	0.000124816	0.000139598	0.000109784	0.00011324	8.10737e-05
1134	0.0002	2.25642e-05	5.31259e-06	6.7805e-07	1.88938e-07	2.09472e-08	6.19168e-09	6.92026e-10	8.70865e-11	3.68082e-11	7.64654e-12
1135	0.0002	7.17643e-05	2.13105e-05	5.23157e-06	1.35851e-06	8.52562e-07	2.15344e-07	1.14566e-07	2.75443e-08	6.32612e-09	1.27786e-09
1136	0.0002	6.61783e-05	3.39176e-05	1.18229e-05	4.45589e-06	1.57095e-06	5.69716e-07	2.36447e-07	8.00632e-08	5.9463e-08	3.2057e-08
1137	0.0002	0.000226936	0.000292278	0.0002215	0.000182169	0.000128243	0.00010019	6.00935e-05	2.54287e-05	3.1844e-05	2.67717e-05
1138	0.0002	0.000111917	1.7153e-05	2.36911e-06	3.3389e-07	1.41578e-07	1.97556e-08	6.22112e-09	8.52819e-10	1.4771e-10	2.34289e-11
1139	0.0002	0.00033846	0.00112766	0.00176226	0.00258754	0.00199226	0.00284741	0.00108821	0.000333396	0.00106883	0.00198353
1140	0.0002	0.000108808	5.95085e-05	2.20987e-05	8.90813e-06	3.91113e-06	1.51412e-06	7.52665e-07	2.71114e-07	1.96587e-07	1.03964e-07
1141	0.0002	0.000197103	6.76481e-05	1.71888e-05	4.62976e-06	1.9497e-06	5.10268e-07	2.0874e-07	5.19023e-08	2.53802e-08	9.62457e-09
1142	0.0002	0.000103638	4.41543e-05	1.42762e-05	5.60184e-06	2.52052e-06	9.26031e-07	8.51049e-07	5.97982e-07	2.50742e-07	8.38731e-08
1143	0.0002	0.0001916	3.78373e-05	6.23125e-06	1.05871e-06	4.33624e-07	7.25502e-08	2.40839e-08	3.92057e-09	1.06032e-09	2.44271e-10
1144	0.0002	0.000242278	0.000271074	0.000179748	0.000153348	0.000129467	0.000106276	0.000106029	6.65672e-05	5.00081e-05	2.4876e-05
1145	0.0002	0.000120005	0.000104328	4.38967e-05	3.24499e-05	1.50226e-05	1.13946e-05	5.94724e-06	2.33006e-06	2.07135e-06	9.20202e-07
1146	0.0002	2.6119e-05	1.02724e-05	2.84388e-06	8.39087e-07	1.82131e-07	5.20773e-08	1.39414e-08	3.7694e-09	2.50292e-09	1.22585e-09
1147	0.0002	0.000268601	0.000262523	0.000156174	8.70055e-05	7.58434e-05	4.17788e-05	1.56018e-05	2.72557e-06	2.59803e-06	1.73564e-06
1148	0.0002	0.000306221	0.00039308	0.000289312	0.000197428	0.000181991	0.000122698	4.60221e-05	8.47045e-06	1.05725e-05	8.86377e-06
1149	0.0002	5.55022e-05	1.12386e-05	2.24312e-06	3.30282e-07	7.90682e-08	1.08264e-08	2.77505e-09	5.60433e-10	1.96711e-10	7.27065e-11
1150	0.0002	3.1387e-05	1.66248e-05	2.96942e-06	1.78701e-06	2.62734e-07	1.84862e-07	2.80116e-08	4.49163e-09	3.57501e-09	8.57736e-10
1151	0.0002	3.71997e-05	2.44245e-05	4.69814e-06	2.26664e-06	3.85372e-07	2.29254e-07	4.06307e-08	6.40662e-09	1.16496e-08	5.7631e-09
1152	0.0002	0.00015932	0.000136873	7.6202e-05	4.89352e-05	2.63189e-05	1.58908e-05	7.74664e-06	2.86667e-06	2.40528e-06	1.44316e-06
1153	0.0002	0.000132349	0.000141783	6.23651e-05	4.04543e-05	2.0364e-05	1.4399e-05	8.22546e-06	3.08897e-06	5.19462e-06	3.79964e-06
1154	0.0002	0.000480724	0.000593834	0.00057789	0.000391467	0.000593861	0.000360981	0.000677481	0.000624823	0.000514129	0.000412775
1155	0.0002	0.000102797	5.6144e-05	2.20972e-05	1.06262e-05	4.00432e-06	1.79452e-06	6.24968e-07	1.8353e-07	9.83849e-08	4.04751e-08
1156	0.0002	5.33164e-05	9.56121e-05	0.000104662	0.000133061	0.000147917	0.000174683	0.000265967	0.000275395	0.000229704	0.000138243
1157	0.0002	4.83003e-05	1.02611e-05	1.94412e-06	4.83485e-07	1.2004e-07	2.76428e-08	2.45175e-08	2.15812e-08	4.547e-09	8.51824e-10
1158	0.0002	0.000156273	0.000158923	0.000102521	7.43136e-05	5.88952e-05	4.0307e-05	3.84818e-05	2.37723e-05	2.03764e-05	1.24674e-05
1159	0.0002	0.000378476	0.00124442	0.00191235	0.00265896	0.00235016	0.00321131	0.00146047	0.000477023	0.0015094	0.00277046
1160	0.0002	0.000343706	0.00033185	0.00021262	0.000153007	0.000145662	9.89892e-05	0.000107056	6.56954e-05	4.11817e-05	1.9415e-05
1161	0.0002	0.000283631	0.000316551	0.000223151	0.000152181	0.00014702	9.54605e-05	0.000110135	7.2276e-05	7.37401e-05	5.49176e-05
1162	0.0002	0.000390266	0.0012068	0.00176161	0.00228429	0.00204661	0.00262196	0.00081393	0.000164997	0.00049134	0.000856887
1163	0.0002	6.92731e-05	2.19951e-05	5.68792e-06	1.87204e-06	5.44638e-07	1.66451e-07	5.33619e-08	1.47562e-08	4.62623e-09	1.21128e-09
1164	0.0002	0.000319459	0.000815141	0.00104198	0.00132017	0.00106805	0.00130397	0.000678119	0.000265431	0.000653607	0.00097125
1165	0.0002	0.000154969	6.63869e-05	2.10924e-05	7.20387e-06	4.60973e-06	1.51929e-06	9.17051e-07	2.83644e-07	1.2079e-07	4.09296e-08
1166	0.0002	9.29093e-05	8.01978e-05	4.38428e-05	2.66543e-05	1.43211e-05	8.26243e-06	5.59782e-06	2.94181e-06	2.79867e-06	1.86413e-06
1167	0.0002	0.000261628	0.000249175	0.000145925	8.22789e-05	7.99099e-05	4.42584e-05	6.17874e-05	4.47002e-05	4.15316e-05	2.71537e-05
1168	0.0002	0.000269401	0.000672083	0.000848139	0.00109201	0.00074686	0.00092022	0.000498224	0.000234955	0.000565802	0.000825125
1169	0.0002	4.96648e-05	2.51966e-05	5.69272e-06	2.59864e-06	5.65702e-07	2.79302e-07	6.46181e-08	1.34866e-08	1.24409e-08	4.90239e-09
1170	0.0002	7.35636e-05	2.08752e-05	4.93223e-06	1.46692e-06	4.85525e-07	1.34641e-07	6.01636e-08	2.09414e-08	5.87487e-09	1.40076e-09
1171	0.0002	0.000311365	8.02175e-05	1.6282e-05	3.45441e-06	1.47365e-06	3.05904e-07	1.14464e-07	2.28541e-08	8.19232e-09	2.39231e-09
1172	0.0002	0.00030716	0.000822662	0.00109296	0.00144308	0.0010713	0.00136132	0.000518221	0.000155096	0.000400659	0.000619895
1173	0.0002	3.81644e-05	5.18809e-06	6.93249e-07	1.23195e-07	2.45744e-08	4.05241e-09	1.20236e-09	3.11006e-10	4.21359e-11	5.44184e-12
1174	0.0002	0.000106303	6.7623e-05	2.99796e-05	1.61439e-05	6.59159e-06	3.30664e-06	2.94023e-06	2.47867e-06	1.54505e-06	7.21733e-07
1175	0.0002	8.16212e-05	3.02306e-05	8.80036e-06	3.20699e-06	1.17349e-06	3.97994e-07	3.71594e-07	3.02915e-07	1.10591e-07	3.29196e-08
1176	0.0002	0.000154325	7.58235e-05	2.69958e-05	1.0621e-05	7.0882e-06	2.66817e-06	3.00487e-06	1.94896e-06	9.40973e-07	3.54449e-07
1177	0.0002	0.000183634	0.00020606	0.000141044	0.000108881	6.61217e-05	4.81055e-05	3.91566e-05	2.56306e-05	2.79743e-05	2.0947e-05
1178	0.0002	0.000427032	4.88474e-05	5.12082e-06	5.38419e-07	1.6536e-07	1.73612e-08	3.87148e-09	4.05415e-10	7.28507e-11	1.18763e-11
1179	0.0002	3.6703e-05	5.75401e-05	5.21197e-05	5.41852e-05	2.92962e-05	2.84572e-05	2.41458e-05	2.07797e-05	2.83573e-05	2.56607e-05
1180	0.0002	0.000231068	0.000208854	0.00012748	7.89607e-05	6.40172e-05	3.71588e-05	3.54875e-05	2.08068e-05	1.69811e-05	1.06043e-05
1181	0.0002	0.000131447	0.000120797	5.42149e-05	4.21981e-05	2.11179e-05	1.67896e-05	9.5308e-06	3.98248e-06	3.45562e-06	1.52446e-06
1182	0.0002	2.59362e-05	1.46688e-05	2.20959e-06	9.19739e-07	1.14869e-07	6.16729e-08	7.83768e-09	9.41974e-10	1.72002e-09	7.54851e-10
1183	0.0002	0.000165935	0.000181682	0.000122243	9.40484e-05	5.15898e-05	3.72893e-05	3.04408e-05	2.16378e-05	2.30766e-05	1.69461e-05
1184	0.0002	0.000263753	0.00011754	3.67221e-05	1.23199e-05	4.89347e-06	1.58506e-06	6.81388e-07	2.0732e-07	1.32364e-07	6.28317e-08
1185	0.0002	0.000161849	0.000103472	4.90128e-05	2.50114e-05	1.49546e-05	7.04583e-06	4.84561e-06	2.2908e-06	1.31496e-06	6.152e-07
1186	0.0002	0.000517159	0.000630587	0.000639871	0.000426795	0.000689199	0.000406532	0.000816146	0.000791835	0.000602546	0.000477616
1187	0.0002	0.000470005	0.000127145	2.75242e-05	6.25324e-06	3.2249e-06	7.15431e-07	3.14231e-07	6.68147e-08	2.07003e-08	5.35747e-09
1188	0.0002	0.000504094	0.000559676	0.00055474	0.000356304	0.000562913	0.00031339	0.000614484	0.000595895	0.0003909	0.000286108
1189	0.0002	4.65757e-05	2.91105e-05	6.71263e-06	4.37536e-06	9.01576e-07	6.62651e-07	1.44493e-07	3.01944e-08	2.59253e-08	7.64182e-09
1190	0.0002	7.14748e-05	0.000123965	0.000129957	0.000157804	0.000170558	0.000192635	0.00028223	0.000280154	0.000256526	0.000166778
1191	0.0002	0.000264848	0.000263227	0.000159692	9.42383e-05	9.11734e-05	5.26883e-05	7.06897e-05	5.00457e-05	4.85004e-05	3.28564e-05
1192	0.0002	0.000308619	0.000425963	0.000333881	0.000251181	0.000254434	0.000187323	0.000213815	0.000135477	0.000181675	0.000161802
1193	0.0002	0.000149465	5.30479e-05	1.42806e-05	3.69443e-06	2.32582e-06	5.9843e-07	1.90381e-07	2.53808e-08	8.88369e-09	2.55214e-09
1194	0.0002	9.21061e-05	7.14662e-05	2.46039e-05	1.42676e-05	5.26751e-06	3.25451e-06	1.33086e-06	4.1252e-07	5.11548e-07	2.86123e-07
1195	0.0002	9.33126e-05	2.1169e-05	4.09586e-06	8.25873e-07	4.43928e-07	8.77093e-08	3.77517e-08	7.19318e-09	1.51761e-09	2.8483e-10
1196	0.0002	0.000280646	9.48346e-05	2.33913e-05	6.10464e-06	1.9678e-06	4.99462e-07	1.6743e-07	4.04401e-08	2.22102e-08	9.27459e-09
1197	0.0002	6.24604e-05	1.32687e-05	2.86007e-06	4.32563e-07	1.14561e-07	1.59442e-08	4.55713e-09	9.96529e-10	3.48793e-10	1.33993e-10
1198	0.0002	0.000297503	0.000416871	0.000332504	0.000263051	0.000237313	0.000182201	9.81278e-05	2.96485e-05	4.03571e-05	3.63976e-05
1199	0.0002	0.000197951	0.000213734	0.000125683	0.000109605	7.78497e-05	6.70316e-05	5.5506e-05	3.06204e-05	2.29306e-05	1.01862e-05
1200	0.0002	0.000166003	7.38471e-05	2.39948e-05	7.96677e-06	6.11307e-06	1.98257e-06	3.1445e-06	2.49748e-06	1.09295e-06	3.78988e-07
1201	0.0002	0.000214022	0.000173234	9.18146e-05	5.40111e-05	3.82664e-05	2.13828e-05	1.73277e-05	8.83473e-06	6.76799e-06	3.76247e-06
1202	0.0002	0.00053589	0.000708703	0.000734661	0.000481938	0.00080229	0.000477436	0.000990462	0.000949302	0.000813291	0.000690577
1203	0.0002	2.70706e-05	1.18526e-05	1.85916e-06	8.87495e-07	1.14975e-07	6.35419e-08	8.40036e-09	1.19541e-09	1.0143e-09	2.74393e-10
1204	0.0002	0.000637437	8.06415e-05	9.51588e-06	1.13458e-06	4.34951e-07	5.15953e-08	1.41391e-08	1.66204e-09	2.46911e-10	3.44002e-11
1205	0.0002	0.000356493	0.000427919	0.00035889	0.000302929	0.000355861	0.0002761	0.000393314	0.000317165	0.000208779	0.000112789
1206	0.0002	0.000357649	0.000223688	0.000162625	5.83335e-05	6.87163e-05	2.05081e-05	2.93019e-05	2.17429e-05	9.90376e-06	6.56755e-06
1207	0.0002	0.000352353	0.000469204	0.000379215	0.000258931	0.000301152	0.000200124	0.000282029	0.000202766	0.000241039	0.000207828
1208	0.0002	0.000935889	0.000802289	0.00109066	0.000484721	0.00129996	0.000441124	0.00153034	0.00216964	0.000580771	0.000346134
1209	0.0002	0.000103367	0.000104592	3.91184e-05	2.36061e-05	9.61878e-06	6.58869e-06	2.99668e-06	9.30703e-07	1.70175e-06	1.19193e-06
1210	0.0002	0.000257609	8.99619e-05	2.31526e-05	6.3214e-06	2.6269e-06	6.96632e-07	2.83932e-07	7.14853e-08	3.58375e-08	1.3877e-08
1211	0.0002	0.000268597	0.000291802	0.000190616	0.00012395	0.000108218	6.84418e-05	3.60593e-05	9.98268e-06	1.05647e-05	7.70787e-06
1212	0.0002	2.93784e-05	1.43461e-05	2.33587e-06	1.01295e-06	1.40739e-07	7.24657e-08	1.03308e-08	1.46224e-09	1.86944e-09	7.21385e-10
1213	0.0002	8.27579e-05	7.12258e-05	4.17905e-05	2.73887e-05	2.57041e-05	1.59518e-05	1.64366e-05	9.25548e-06	5.04498e-06	2.11484e-06
1214	0.0002	0.000200566	8.26762e-05	2.45403e-05	7.79697e-06	3.66525e-06	1.12613e-06	5.3231e-07	1.54059e-07	8.38828e-08	3.48522e-08
1215	0.0002	0.000281805	5.95452e-05	9.81867e-06	1.67048e-06	3.25211e-07	5.44828e-08	1.0781e-08	1.75719e-09	7.5687e-10	2.56927e-10
1216	0.0002	0.000155466	0.000319066	0.000386588	0.000547476	0.000601175	0.000788361	0.00124411	0.00142253	0.00141675	0.000989547
1217	0.0002	0.000277115	0.000171323	0.000111189	5.25421e-05	4.97611e-05	1.97748e-05	2.23309e-05	1.523e-05	5.49544e-06	2.46827e-06
1218	0.0002	7.00055e-05	0.000127114	0.000138459	0.000175106	0.000189863	0.000223077	0.000333081	0.000343227	0.000324404	0.00021665
1219	0.0002	0.000332782	0.000841113	0.00106542	0.00132458	0.00111956	0.00134469	0.000685605	0.000251286	0.000612993	0.000903723
1220	0.0002	4.67693e-05	1.79117e-05	4.86275e-06	1.40524e-06	3.70503e-07	1.03822e-07	3.15538e-08	8.36989e-09	5.34934e-09	2.53729e-09
1221	0.0002	4.6448e-05	7.67756e-06	1.43953e-06	2.93946e-07	6.04277e-08	1.08344e-08	2.35649e-09	4.95664e-10	6.4654e-11	9.75949e-12
1222	0.0002	0.000111668	3.65867e-05	9.54424e-06	2.88299e-06	1.52847e-06	4.38773e-07	4.32856e-07	2.57257e-07	8.31955e-08	2.236e-08
1223	0.0002	5.35212e-05	6.99479e-06	8.96058e-07	1.42876e-07	4.48468e-08	6.74927e-09	4.91097e-09	2.34465e-09	3.05526e-10	3.81852e-11
1224	0.0002	2.05041e-05	8.00754e-06	1.02087e-06	3.85105e-07	3.93392e-08	1.79246e-08	1.83409e-09	2.04358e-10	2.2954e-10	7.37309e-11
1225	0.0002	0.000173815	9.20739e-05	3.45444e-05	1.37527e-05	9.57093e-06	3.67931e-06	2.22827e-06	6.93599e-07	3.60749e-07	1.4468e-07
1226	0.0002	0.000324183	0.000922705	0.00128214	0.00173941	0.00137043	0.00179591	0.00085094	0.00031552	0.000865619	0.00140889
1227	0.0002	0.000506346	0.000471057	0.00045889	0.000265004	0.000420271	0.000202126	0.000397954	0.000394242	0.000187843	0.000118141
1228	0.0002	8.28218e-05	2.98098e-05	8.39401e-06	2.2159e-06	7.47033e-07	1.87398e-07	6.94797e-08	1.92983e-08	1.07342e-08	4.98566e-09
1229	0.0002	0.000145493	2.06713e-05	2.49023e-06	3.03508e-07	6.96945e-08	8.44571e-09	1.63449e-09	1.96055e-10	5.62502e-11	1.35625e-11
1230	0.0002	0.000111515	0.000101699	4.18136e-05	3.51741e-05	1.52933e-05	1.35133e-05	6.5916e-06	2.494e-06	1.86723e-06	6.42512e-07
1231	0.0002	0.00026509	0.000570347	0.000642607	0.000752465	0.000511079	0.000571086	0.000216593	6.56177e-05	0.000136499	0.000175968
1232	0.0002	0.000144746	4.96518e-05	1.30903e-05	3.43558e-06	2.49039e-06	6.4464e-07	1.11722e-06	9.23517e-07	3.12531e-07	8.72718e-08
1233	0.0002	0.000270121	3.7219e-05	4.40264e-06	5.26287e-07	1.31597e-07	1.56497e-08	3.18825e-09	3.75669e-10	9.98002e-11	2.25641e-11
1234	0.0002	8.91809e-05	1.73054e-05	2.9721e-06	5.71357e-07	2.65548e-07	4.92375e-08	2.80013e-08	8.04772e-09	1.55031e-09	2.69324e-10
1235	0.0002	6.37712e-05	0.000144882	0.00018996	0.00029255	0.000313545	0.000446057	0.000716426	0.000884818	0.000988766	0.000760838
1236	0.0002	0.000316641	0.000373135	0.0002913	0.000247324	0.000262527	0.00020784	0.000265414	0.00019825	0.000137171	7.27001e-05
1237	0.0002	7.95821e-05	2.53772e-05	6.81464e-06	1.57045e-06	5.11672e-07	1.10807e-07	3.95986e-08	1.05726e-08	5.26291e-09	2.3705e-09
1238	0.0002	0.000130866	5.27347e-05	1.61052e-05	5.27422e-06	3.47261e-06	1.09876e-06	6.6493e-07	1.97871e-07	7.40146e-08	2.25015e-08
1239	0.0002	0.000358584	0.0011348	0.00170196	0.00238931	0.00200498	0.00274408	0.00116328	0.00036708	0.00111844	0.00198852
1240	0.0002	0.00025094	0.00056593	0.000661846	0.00080546	0.000498869	0.000578842	0.000177559	4.62497e-05	0.000100795	0.000135138
1241	0.0002	0.000389902	0.00121336	0.00178012	0.00232041	0.00218553	0.00281428	0.00150707	0.000547552	0.00164082	0.00287674
1242	0.0002	0.000248111	0.000603131	0.000747024	0.000953577	0.000562331	0.000685408	0.000180813	4.2137e-05	9.89026e-05	0.000141151
1243	0.0002	0.000424931	0.000534688	0.000484374	0.000334754	0.000456976	0.000290471	0.000486529	0.000411318	0.000383801	0.000313918
1244	0.0002	0.000146484	0.000183287	0.000136968	0.000116962	4.75001e-05	3.80522e-05	8.14573e-06	1.6781e-06	2.04224e-06	1.67609e-06
1245	0.0002	0.000205146	0.000128467	5.44229e-05	2.30247e-05	1.76914e-05	7.3225e-06	3.4481e-06	7.65753e-07	4.69965e-07	2.16679e-07
1246	0.0002	5.793e-05	8.76798e-05	7.73597e-05	7.82101e-05	4.88857e-05	4.62151e-05	4.2885e-05	3.59709e-05	4.68077e-05	4.06986e-05
1247	0.0002	0.000663685	7.92069e-05	8.96946e-06	1.02364e-06	3.87305e-07	4.40321e-08	1.17435e-08	1.326e-09	1.78768e-10	2.29609e-11
1248	0.0002	3.62742e-05	1.6623e-05	3.09704e-06	1.41611e-06	2.35634e-07	1.20003e-07	2.07796e-08	3.56219e-09	3.07768e-09	9.98615e-10
1249	0.0002	0.000376337	0.000388371	0.000323328	0.000214746	0.000264232	0.000155916	0.000233485	0.000190433	0.000128428	8.38288e-05
1250	0.0002	8.3647e-05	0.000124615	0.000109143	0.000109486	7.76227e-05	7.28285e-05	7.35408e-05	6.12436e-05	7.53893e-05	6.25816e-05
1251	0.0002	2.62669e-05	1.29485e-05	2.07043e-06	1.23468e-06	1.55883e-07	1.1082e-07	1.42491e-08	2.03291e-09	1.39727e-09	2.73753e-10
1252	0.0002	0.000680316	0.000142681	2.61208e-05	4.96625e-06	2.61249e-06	4.87531e-07	2.01774e-07	3.64238e-08	6.73483e-09	1.13174e-09
1253	0.0002	0.000198166	0.000190567	0.00011457	7.70566e-05	4.57029e-05	2.90851e-05	2.20047e-05	1.26894e-05	1.25338e-05	8.62323e-06
1254	0.0002	0.000256732	0.000292291	0.000199339	0.000140381	0.000122585	8.31523e-05	8.27074e-05	4.8925e-05	5.42331e-05	4.11428e-05
1255	0.0002	0.000237842	5.18223e-05	9.10174e-06	1.65588e-06	6.19464e-07	1.10759e-07	3.55048e-08	6.15477e-09	2.03792e-09	5.56099e-10
1256	0.0002	0.000388962	0.0010147	0.00129514	0.00146494	0.00137755	0.00154353	0.000482908	8.93716e-05	0.000224944	0.000340486
1257	0.0002	6.57579e-05	1.70936e-05	3.77738e-06	1.06395e-06	3.4486e-07	9.03826e-08	8.339e-08	6.57353e-08	1.69094e-08	3.74773e-09
1258	0.0002	0.000102114	0.0002318	0.000298787	0.000451895	0.000445229	0.000622356	0.000935687	0.00113654	0.00143697	0.00122526
1259	0.0002	0.000504968	0.000380254	0.000350277	0.000145872	0.000230801	7.81995e-05	0.000153576	0.000144779	6.3511e-05	4.40981e-05
1260	0.0002	8.24912e-05	4.60454e-05	1.84818e-05	9.19784e-06	2.97725e-06	1.37541e-06	1.15346e-06	1.0554e-06	5.78086e-07	2.42176e-07
1261	0.0002	4.65982e-05	1.34906e-05	3.25766e-06	1.02618e-06	1.86994e-07	5.44229e-08	7.64765e-09	1.17487e-09	3.36188e-10	8.15063e-11
1262	0.0002	0.0003557	8.60874e-05	1.66838e-05	3.36991e-06	1.46159e-06	2.89262e-07	1.073e-07	2.04776e-08	6.72118e-09	1.82281e-09
1263	0.0002	0.000348105	0.000881652	0.00111577	0.00136556	0.00122189	0.00145003	0.000823181	0.000323601	0.000791007	0.00116816
1264	0.0002	2.12875e-05	4.64588e-06	5.66899e-07	1.49937e-07	1.58154e-08	4.416e-09	4.67751e-10	5.67091e-11	2.18636e-11	4.26166e-12
1265	0.0002	2.97052e-05	3.56115e-06	3.64933e-07	3.74541e-08	4.38326e-09	4.49527e-10	5.06942e-11	5.19198e-12	1.54136e-12	3.81633e-13
1266	0.0002	6.90288e-05	3.1116e-05	1.05877e-05	4.54807e-06	1.3021e-06	5.18229e-07	4.33493e-07	4.07932e-07	1.80867e-07	6.3411e-08
1267	0.0002	5.48956e-05	1.16309e-05	2.32786e-06	3.62563e-07	8.5984e-08	1.25509e-08	3.18463e-09	6.4215e-10	2.39505e-10	8.95746e-11
1268	0.0002	3.50074e-05	6.13204e-06	8.622e-07	1.23842e-07	1.89803e-08	2.69774e-09	4.21516e-10	5.88001e-11	2.2723e-11	7.03398e-12
1269	0.0002	8.40006e-05	2.64803e-05	7.31589e-06	1.63984e-06	5.59552e-07	1.16754e-07	4.38556e-08	1.20949e-08	5.79074e-09	2.63486e-09
1270	0.0002	6.32228e-05	1.78003e-05	4.08866e-06	8.61461e-07	2.30531e-07	4.63843e-08	1.34066e-08	3.05419e-09	1.47747e-09	6.13491e-10
1271	0.0002	0.000104587	7.4729e-05	3.62786e-05	2.13095e-05	7.2568e-06	3.9691e-06	9.28582e-07	2.05593e-07	1.4376e-07	7.39796e-08
1272	0.0002	0.000102503	0.000102796	3.83194e-05	2.34491e-05	9.48648e-06	6.5594e-06	2.96037e-06	9.2273e-07	1.67094e-06	1.16165e-06
1273	0.0002	0.000151614	7.86749e-05	2.93249e-05	1.22826e-05	7.81356e-06	3.1161e-06	3.07175e-06	1.8293e-06	9.3224e-07	3.67513e-07
1274	0.0002	0.000342546	0.000986491	0.00138016	0.0018584	0.00153935	0.00200909	0.000911996	0.000308466	0.000856156	0.00140719
1275	0.0002	0.000231396	0.000172565	8.33255e-05	3.86346e-05	3.58485e-05	1.63864e-05	2.52453e-05	1.93957e-05	1.41487e-05	7.54527e-06
1276	0.0002	8.50796e-05	7.0544e-05	4.00788e-05	2.53833e-05	2.34842e-05	1.40979e-05	1.41815e-05	7.73835e-06	4.1445e-06	1.71146e-06
1277	0.0002	0.000113657	0.000134813	0.000100871	8.55974e-05	8.03267e-05	6.40638e-05	7.34078e-05	5.24171e-05	4.2983e-05	2.53912e-05
1278	0.0002	0.000128703	0.000144401	9.92675e-05	7.90777e-05	3.25969e-05	2.43077e-05	1.75301e-05	1.37865e-05	1.50628e-05	1.12886e-05
1279	0.0002	0.000151251	0.000216741	0.000181765	0.000174113	9.57597e-05	8.59089e-05	7.13229e-05	5.69298e-05	7.4154e-05	6.44904e-05
1280	0.0002	0.000925771	0.000877059	0.00120196	0.000579997	0.00154109	0.000580138	0.00199253	0.00279584	0.000874327	0.000551025
1281	0.0002	0.000126777	8.92905e-05	3.68846e-05	2.00497e-05	9.72817e-06	5.20277e-06	2.85652e-06	1.12486e-06	9.41264e-07	4.9039e-07
1282	0.0002	0.000484382	0.00045402	0.00042753	0.000235724	0.000359923	0.000167599	0.000316753	0.000298873	0.000164697	0.000114656
1283	0.0002	0.000177089	0.000112846	4.92406e-05	2.35702e-05	1.66625e-05	7.621e-06	7.86439e-06	4.81954e-06	3.0093e-06	1.40773e-06
1284	0.0002	0.000194779	0.000164734	9.02902e-05	5.51011e-05	3.86001e-05	2.23564e-05	1.82387e-05	9.60835e-06	7.73022e-06	4.4747e-06
1285	0.0002	0.000146807	0.000103489	4.93904e-05	2.74534e-05	1.45546e-05	7.60632e-06	4.19238e-06	1.69085e-06	1.16664e-06	5.93643e-07
1286	0.0002	5.81845e-05	1.66371e-05	3.97233e-06	1.22612e-06	3.38843e-07	9.68644e-08	8.7054e-08	7.87642e-08	2.22632e-08	5.34201e-09
1287	0.0002	3.36132e-05	3.81648e-06	4.43099e-07	6.88865e-08	1.40168e-08	2.0231e-09	1.6634e-09	1.27248e-09	1.44278e-10	1.60379e-11
1288	0.0002	0.000131569	7.02341e-05	2.87403e-05	1.31593e-05	6.59077e-06	2.78006e-06	1.57949e-06	6.54902e-07	3.18123e-07	1.28115e-07
1289	0.0002	0.000153366	8.36177e-05	3.2423e-05	1.41766e-05	8.79335e-06	3.65548e-06	2.85862e-06	1.36048e-06	7.28066e-07	2.99091e-07
1290	0.0002	0.000335002	0.00040038	0.00032401	0.000277377	0.000308969	0.000245276	0.000329933	0.000255863	0.000169977	8.90452e-05
1291	0.0002	0.000110606	7.70846e-05	2.94216e-05	1.64302e-05	7.09381e-06	3.9717e-06	1.92277e-06	6.94683e-07	6.00739e-07	2.9639e-07
1292	0.0002	0.000192829	0.000154893	8.11299e-05	4.6716e-05	3.27033e-05	1.79331e-05	1.36607e-05	6.49054e-06	5.09567e-06	2.89092e-06
1293	0.0002	0.000303099	0.000333824	0.000249654	0.000192666	0.000197006	0.000140913	0.000172839	0.000124293	9.24372e-05	5.39254e-05
1294	0.0002	6.1654e-05	1.58867e-05	3.7538e-06	1.06436e-06	2.78771e-07	7.17796e-08	2.02715e-08	5.14001e-09	1.19921e-09	2.63151e-10
1295	0.0002	3.5716e-05	2.19136e-05	4.1011e-06	1.96618e-06	3.22852e-07	1.88027e-07	3.20964e-08	5.02618e-09	8.34726e-09	3.89996e-09
1296	0.0002	0.000960594	0.000817196	0.00112483	0.000488442	0.00133946	0.000443937	0.00157756	0.00225668	0.000566177	0.000325115
1297	0.0002	0.000135299	0.000149325	0.000104095	8.1934e-05	7.09693e-05	5.26151e-05	5.52813e-05	3.6837e-05	3.11526e-05	1.88655e-05
1298	0.0002	0.00017133	5.69547e-05	1.45701e-05	3.9528e-06	2.1896e-06	5.77076e-07	2.86569e-07	7.17272e-08	2.66242e-08	8.02573e-09
1299	0.0002	0.000276073	0.000301319	0.000196818	0.00012518	0.000122373	7.61119e-05	9.70111e-05	6.64612e-05	7.06596e-05	5.17521e-05
1300	0.0002	0.000185131	0.000171555	9.85293e-05	6.3125e-05	2.44972e-05	1.48715e-05	8.20802e-06	4.52651e-06	4.87561e-06	3.60349e-06
1301	0.0002	0.000206564	0.000349423	0.00036059	0.000430589	0.00047003	0.000522313	0.000765259	0.000748031	0.000647662	0.00040182
1302	0.0002	0.000360958	0.000801232	0.000910549	0.000978519	0.000923725	0.000969477	0.000429156	0.000114874	0.000246454	0.000326088
1303	0.0002	0.000198836	9.76222e-05	5.04978e-05	2.09208e-05	1.49163e-05	5.23843e-06	4.35559e-06	2.40044e-06	7.3599e-07	2.73346e-07
1304	0.0002	0.000194031	0.000135316	7.21922e-05	3.85101e-05	2.68889e-05	1.30837e-05	1.0636e-05	5.66118e-06	3.31279e-06	1.66301e-06
1305	0.0002	5.07294e-05	3.27019e-05	7.96045e-06	5.24414e-06	1.1625e-06	8.5616e-07	2.0199e-07	4.46701e-08	3.892e-08	1.20248e-08
1306	0.0002	5.28065e-05	2.98207e-05	7.1803e-06	3.83524e-06	8.79865e-07	5.1041e-07	1.24958e-07	2.7779e-08	2.50204e-08	9.18146e-09
1307	0.0002	0.000562287	0.000109943	1.83767e-05	3.17189e-06	1.46715e-06	2.49258e-07	9.06435e-08	1.49711e-08	3.37401e-09	6.67873e-10
1308	0.0002	5.91429e-05	1.49867e-05	3.24418e-06	6.13086e-07	1.54966e-07	2.7829e-08	7.56361e-09	1.63208e-09	7.23889e-10	2.88906e-10
1309	0.0002	8.38941e-05	0.000169347	0.000198566	0.000271573	0.000277518	0.000351821	0.000520576	0.000576464	0.000655368	0.000510905
1310	0.0002	0.000158086	6.52836e-05	2.00956e-05	6.63638e-06	4.15463e-06	1.32529e-06	7.77026e-07	2.33017e-07	9.75169e-08	3.25554e-08
1311	0.0002	0.000122588	0.000129147	8.45916e-05	6.46717e-05	2.26024e-05	1.61589e-05	2.95794e-06	5.4643e-07	5.60967e-07	3.98925e-07
1312	0.0002	0.000265958	0.000231087	0.000152726	9.14348e-05	8.36047e-05	4.54198e-05	4.93834e-05	3.20325e-05	2.19163e-05	1.31894e-05
1313	0.0002	0.000332759	0.000425644	0.000333279	0.000234187	0.000259365	0.00017565	0.000234816	0.000166586	0.000192381	0.000160461
1314	0.0002	5.6815e-05	2.07218e-05	4.88279e-06	1.79823e-06	4.39182e-07	1.59217e-07	4.17001e-08	9.8493e-09	4.54989e-09	1.34716e-09
1315	0.0002	0.000116557	0.000227092	0.00024963	0.000318782	0.000213591	0.000253333	0.000271614	0.000282396	0.000408499	0.000388918
1316	0.0002	0.000331056	0.000667198	0.000707419	0.00073781	0.000687389	0.000694129	0.000506403	0.000238676	0.00046541	0.000568182
1317	0.0002	7.78003e-05	3.39234e-05	1.12364e-05	4.67761e-06	1.36582e-06	5.27593e-07	1.33845e-07	3.14331e-08	1.3486e-08	4.599e-09
1318	0.0002	0.000292759	0.000219179	0.000150614	8.10213e-05	8.04228e-05	3.74641e-05	4.45045e-05	3.11714e-05	1.5201e-05	8.03473e-06
1319	0.0002	0.000103731	8.4203e-05	3.13094e-05	1.86095e-05	7.60568e-06	4.76315e-06	2.17343e-06	7.29909e-07	8.97396e-07	5.20349e-07
1320	0.0002	8.27704e-05	6.77663e-05	2.30242e-05	1.84725e-05	6.22422e-06	5.39882e-06	2.00052e-06	6.20501e-07	4.64307e-07	1.42277e-07
1321	0.0002	0.000133021	5.17188e-05	1.53501e-05	5.10149e-06	2.9872e-06	9.49421e-07	6.69249e-07	2.6176e-07	1.00266e-07	3.1078e-08
1322	0.0002	0.000250841	0.000353067	0.000311081	0.00031404	0.00033057	0.000312067	0.000416037	0.000348492	0.000275169	0.000157813
1323	0.0002	0.000256716	0.00054343	0.000605078	0.000704148	0.000462343	0.000512819	0.000184563	5.39577e-05	0.000110455	0.000140479
1324	0.0002	0.000371119	0.000950077	0.00120626	0.00143609	0.0013885	0.00161502	0.00105466	0.000451608	0.00111568	0.00166243
1325	0.0002	0.000203062	0.000175641	9.90559e-05	6.15385e-05	4.46729e-05	2.62676e-05	2.22685e-05	1.20751e-05	9.68305e-06	5.64288e-06
1326	0.0002	2.93182e-05	9.66049e-05	0.000174564	0.000378017	0.000299183	0.000592587	0.000886597	0.00149789	0.00200017	0.00179194
1327	0.0002	8.49499e-05	3.30389e-05	9.15174e-06	2.70179e-06	8.93031e-07	2.55491e-07	9.16889e-08	2.48036e-08	1.51641e-08	6.93319e-09
1328	0.0002	5.11e-05	1.37674e-05	2.77711e-06	5.87141e-07	1.30968e-07	2.71094e-08	6.43888e-09	1.27751e-09	6.48257e-10	2.52269e-10
1329	0.0002	8.55937e-05	5.64651e-05	1.82879e-05	9.7449e-06	3.37905e-06	1.87039e-06	7.14845e-07	2.14924e-07	2.10657e-07	1.02698e-07
1330	0.0002	0.000294266	0.000431725	0.000357881	0.000298398	0.000276425	0.000222774	0.000204615	0.00011383	0.000162148	0.000151947
1331	0.0002	9.24257e-05	2.05336e-05	3.93871e-06	8.66128e-07	4.30351e-07	9.0586e-08	1.06037e-07	6.98579e-08	1.53844e-08	2.99153e-09
1332	0.0002	0.000167048	0.000154347	7.92059e-05	5.7127e-05	3.50933e-05	2.49287e-05	1.76515e-05	8.55571e-06	7.36665e-06	3.79292e-06
1333	0.0002	0.000133556	0.000146539	6.46014e-05	4.07856e-05	2.06908e-05	1.44182e-05	8.30568e-06	3.0738e-06	5.35837e-06	3.99974e-06
1334	0.0002	6.23314e-05	6.43313e-06	6.64423e-07	7.17073e-08	2.61303e-08	2.7883e-09	8.75487e-10	1.19596e-10	1.23391e-11	1.2668e-12
1335	0.0002	5.05933e-05	0.000156783	0.000264285	0.000531571	0.00044206	0.000814999	0.00122436	0.00193277	0.00284119	0.00275526
1336	0.0002	0.000173532	0.000326273	0.000365648	0.000476622	0.000516647	0.00062511	0.000944868	0.00100109	0.000974012	0.000666602
1337	0.0002	5.6793e-05	3.97767e-05	1.05416e-05	7.62369e-06	1.86132e-06	1.50162e-06	3.93145e-07	9.4448e-08	7.63034e-08	2.21111e-08
1338	0.0002	0.000449066	0.000268856	0.000230431	9.84924e-05	0.000140958	4.68731e-05	8.26141e-05	7.7248e-05	1.83076e-05	7.9135e-06
1339	0.0002	0.000140123	0.000154179	7.02848e-05	4.56962e-05	2.41535e-05	1.70913e-05	1.02911e-05	3.99151e-06	6.74551e-06	5.04194e-06
1340	0.0002	4.03271e-05	3.70919e-05	2.11868e-05	1.34951e-05	5.54595e-06	3.34781e-06	1.91838e-06	1.0523e-06	1.12112e-06	8.21037e-07
1341	0.0002	0.000141965	5.42253e-05	1.57698e-05	4.94482e-06	3.06579e-06	9.28245e-07	5.52559e-07	1.65969e-07	6.24674e-08	1.90779e-08
1342	0.0002	0.000171751	6.61656e-05	2.8637e-05	6.83045e-06	4.29679e-06	8.84965e-07	6.42874e-07	2.84155e-07	1.16599e-07	6.34728e-08
1343	0.0002	0.000213809	0.000226595	0.000147459	0.000104827	7.47545e-05	5.05179e-05	3.60163e-05	1.7197e-05	1.77589e-05	1.26919e-05
1344	0.0002	0.000126251	0.000288157	0.000380191	0.000589434	0.000636168	0.000910903	0.0014742	0.0018319	0.00201635	0.00153222
1345	0.0002	0.000103427	0.000241628	0.00032046	0.000499578	0.000503956	0.000725471	0.00112268	0.00140217	0.00174751	0.00147279
1346	0.0002	2.06466e-05	1.03981e-05	1.34284e-06	5.13636e-07	5.27805e-08	2.65406e-08	2.73309e-09	2.80009e-10	4.93168e-10	1.96956e-10
1347	0.0002	0.000152441	5.9682e-05	1.75698e-05	5.34345e-06	3.47536e-06	1.03121e-06	5.02801e-07	1.1426e-07	4.4068e-08	1.37383e-08
1348	0.0002	3.30315e-05	1.40468e-05	2.44257e-06	1.04284e-06	1.60169e-07	7.63801e-08	1.21317e-08	1.94341e-09	1.64149e-09	5.20436e-10
1349	0.0002	6.22756e-05	7.07598e-06	7.98025e-07	1.01151e-07	4.11481e-08	5.05813e-09	6.72161e-09	4.67624e-09	5.30587e-10	5.90157e-11
1350	0.0002	0.000444595	0.000545322	0.000522942	0.0004379	0.000621362	0.000465831	0.000813487	0.000756792	0.000409049	0.000209584
1351	0.0002	0.000276388	0.000360589	0.000273136	0.000210828	0.000181855	0.000135429	8.15626e-05	2.86813e-05	3.63782e-05	3.09139e-05
1352	0.0002	0.00014357	0.000203199	0.000168247	0.000158994	7.76372e-05	6.87395e-05	5.22397e-05	4.11811e-05	5.41647e-05	4.74822e-05
1353	0.0002	7.66329e-05	4.73045e-05	1.42221e-05	7.29775e-06	2.30213e-06	1.23322e-06	4.25626e-07	1.19065e-07	1.12605e-07	5.19873e-08
1354	0.0002	8.76321e-05	1.70325e-05	2.93411e-06	5.71656e-07	2.82026e-07	5.28601e-08	6.75662e-08	4.68506e-08	9.03984e-09	1.57255e-09
1355	0.0002	4.95801e-05	1.74536e-05	4.41572e-06	1.18393e-06	3.0405e-07	7.92219e-08	2.29227e-08	5.67567e-09	3.42688e-09	1.54895e-09
1356	0.0002	0.000792556	0.000852214	0.00110183	0.00066463	0.00154623	0.000752086	0.0022383	0.00293597	0.00114761	0.000721273
1357	0.0002	0.000102975	7.39038e-05	2.70235e-05	1.50862e-05	6.12726e-06	3.50331e-06	1.58782e-06	5.3994e-07	5.3549e-07	2.79446e-07
1358	0.0002	0.000117916	2.5876e-05	4.80386e-06	9.27013e-07	4.71279e-07	8.9226e-08	3.62811e-08	6.63943e-09	1.51761e-09	3.04334e-10
1359	0.0002	6.07541e-05	8.24477e-05	7.14442e-05	7.08597e-05	7.59108e-05	7.04417e-05	9.43769e-05	7.77798e-05	5.39198e-05	2.77413e-05
1360	0.0002	0.000771639	0.000862538	0.00111135	0.000723705	0.00164559	0.000874483	0.00253916	0.0032982	0.0012169	0.000687487
1361	0.0002	0.00025973	0.000264542	0.000175375	0.000115119	0.000103148	6.3965e-05	6.80437e-05	4.26185e-05	3.94442e-05	2.72151e-05
1362	0.0002	0.000161814	0.000220585	0.000178397	0.000164425	0.000106755	9.22541e-05	8.46204e-05	6.51921e-05	7.8745e-05	6.42846e-05
1363	0.0002	0.000189458	0.000118337	5.05277e-05	2.28456e-05	1.66115e-05	7.2417e-06	4.52545e-06	1.49325e-06	9.14112e-07	4.20549e-07
1364	0.0002	3.31996e-05	0.000103652	0.000175694	0.000355468	0.000281785	0.000522486	0.000761008	0.00120784	0.00179409	0.00175506
1365	0.0002	0.00031367	0.000232078	0.000165865	8.77793e-05	9.24269e-05	4.18019e-05	5.29195e-05	3.88451e-05	1.76097e-05	9.19991e-06
1366	0.0002	0.000223915	0.000165417	7.97919e-05	3.83866e-05	3.08728e-05	1.45063e-05	7.08686e-06	1.67726e-06	1.21215e-06	6.4135e-07
1367	0.0002	0.000223428	0.000273281	0.00019893	0.000157495	0.000111282	8.36985e-05	5.25788e-05	2.29858e-05	2.73518e-05	2.2027e-05
1368	0.0002	4.36656e-05	0.000121591	0.000191327	0.000357683	0.000371699	0.000638294	0.00108666	0.00160384	0.00187536	0.00150178
1369	0.0002	9.29591e-05	1.81567e-05	3.12149e-06	5.86208e-07	2.80933e-07	5.11927e-08	2.6026e-08	6.35812e-09	1.23277e-09	2.15328e-10
1370	0.0002	0.000208835	0.000163803	8.33261e-05	4.69264e-05	2.80386e-05	1.50182e-05	1.06165e-05	5.20026e-06	4.36078e-06	2.61264e-06
1371	0.0002	2.91194e-05	9.59951e-05	0.000173725	0.000376808	0.000297806	0.000590782	0.000883614	0.00149506	0.00198008	0.00176189
1372	0.0002	8.1129e-05	0.000201886	0.000280919	0.000460852	0.00044025	0.00066594	0.00101324	0.00132623	0.00178926	0.00161183
1373	0.0002	6.55225e-05	2.69265e-05	7.01835e-06	2.79046e-06	7.69909e-07	3.01156e-07	8.99598e-08	2.33189e-08	1.19805e-08	3.91666e-09
1374	0.0002	0.000422651	0.000365034	0.000312342	0.000160222	0.000217716	9.50141e-05	0.000158357	0.000135752	7.63521e-05	5.28526e-05
1375	0.0002	0.000107896	5.04711e-05	1.75563e-05	7.39207e-06	3.18347e-06	1.25442e-06	6.34421e-07	2.41375e-07	1.11012e-07	4.01395e-08
1376	0.0002	0.000103342	6.31946e-05	2.71749e-05	1.42436e-05	5.13062e-06	2.50418e-06	7.34163e-07	1.90948e-07	1.14466e-07	5.174e-08
1377	0.0002	0.000279695	7.35769e-05	1.48356e-05	3.12545e-06	1.02406e-06	2.11129e-07	6.55489e-08	1.30033e-08	5.67463e-09	1.95201e-09
1378	0.0002	8.97033e-05	1.49889e-05	2.24047e-06	3.30731e-07	1.5099e-07	2.22195e-08	6.20538e-09	7.14521e-10	1.18721e-10	1.82085e-11
1379	0.0002	2.3505e-05	1.01888e-05	1.4281e-06	5.73389e-07	6.58308e-08	3.18707e-08	3.69884e-09	4.49978e-10	5.49695e-10	1.92489e-10
1380	0.0002	0.000257397	0.000391345	0.000336446	0.000305706	0.000234501	0.000203337	0.000126703	5.47136e-05	8.07364e-05	7.79385e-05
1381	0.0002	0.00019255	6.8888e-05	1.85686e-05	5.32532e-06	2.8753e-06	7.99789e-07	3.99161e-07	1.05143e-07	4.39771e-08	1.46518e-08
1382	0.0002	0.000288398	6.12832e-05	1.0305e-05	1.79005e-06	4.97891e-07	8.51131e-08	2.17775e-08	3.618e-09	1.39773e-09	4.3347e-10
1383	0.0002	2.60054e-05	1.3206e-05	1.99686e-06	8.60608e-07	1.07729e-07	5.72191e-08	7.28955e-09	9.28385e-10	1.39526e-09	5.58302e-10
1384	0.0002	0.000241483	3.52792e-05	4.43434e-06	5.65393e-07	1.67366e-07	2.11898e-08	4.98577e-09	6.23356e-10	1.57636e-10	3.42313e-11
1385	0.0002	0.000255681	0.000297463	0.00020653	0.000148833	0.000123222	8.53996e-05	5.48194e-05	2.07611e-05	2.35115e-05	1.8161e-05
1386	0.0002	0.000259211	9.54087e-05	2.56157e-05	7.31557e-06	3.04814e-06	8.44413e-07	3.51239e-07	9.21631e-08	4.84906e-08	1.95572e-08
1387	0.0002	0.000244098	6.22659e-05	1.24125e-05	2.58348e-06	9.98478e-07	2.03446e-07	7.05089e-08	1.38322e-08	5.30202e-09	1.63683e-09
1388	0.0002	0.000281696	0.000313407	0.000225534	0.000180746	0.000173596	0.000130607	0.000149737	0.000103054	7.7707e-05	4.32809e-05
1389	0.0002	4.70136e-05	0.000120491	0.000176899	0.000307227	0.000330186	0.000527873	0.000892513	0.00123106	0.00135988	0.00103776
1390	0.0002	0.000203707	0.000120195	4.82207e-05	1.84694e-05	1.61979e-05	6.14255e-06	1.01503e-05	8.10289e-06	4.68873e-06	2.05719e-06
1391	0.0002	0.000499272	0.000565907	0.000565844	0.000398527	0.000624466	0.000380814	0.000740097	0.000729808	0.000433555	0.000281772
1392	0.0002	6.58523e-05	0.000175267	0.00025798	0.000449268	0.000413679	0.000663108	0.00100787	0.00139366	0.00196834	0.00184332
1393	0.0002	3.05175e-05	3.40653e-06	3.90857e-07	6.06137e-08	1.11828e-08	1.60664e-09	1.29708e-09	1.04912e-09	1.16967e-10	1.28191e-11
1394	0.0002	0.000285092	0.000394726	0.000312999	0.000251406	0.000219637	0.000170338	0.000100603	3.48714e-05	4.69078e-05	4.18857e-05
1395	0.0002	7.6374e-05	0.000205122	0.000306755	0.000543295	0.000533005	0.000868492	0.00138923	0.00195101	0.00260348	0.00232596
1396	0.0002	0.000146617	0.000152911	9.92506e-05	7.46826e-05	3.648e-05	2.57158e-05	2.08064e-05	1.58905e-05	1.61514e-05	1.13897e-05
1397	0.0002	0.000692981	0.000727169	0.000861202	0.000502301	0.00104181	0.000497417	0.00130798	0.00156098	0.000728681	0.00050454
1398	0.0002	0.000103352	2.47597e-05	5.01079e-06	1.12351e-06	6.22619e-07	1.34649e-07	1.83396e-07	1.32818e-07	3.15149e-08	6.52549e-09
1399	0.0002	0.000330778	0.000279644	0.00020702	0.000109647	0.000120817	5.62065e-05	7.47265e-05	5.47883e-05	3.48434e-05	2.32921e-05
1400	0.0002	0.000565055	6.69863e-05	7.38654e-06	8.19503e-07	2.87643e-07	3.18167e-08	7.96034e-09	8.7579e-10	1.37829e-10	2.01314e-11
1401	0.0002	0.000741622	0.000644527	0.000764534	0.000352631	0.000775074	0.000281578	0.00078822	0.00096403	0.000356129	0.000242689
1402	0.0002	0.000297364	0.000839434	0.00116179	0.00159322	0.00110735	0.00146164	0.000471313	0.000125151	0.000340565	0.000550518
1403	0.0002	0.000154313	7.69161e-05	3.29988e-05	1.10113e-05	6.32072e-06	1.91706e-06	1.2617e-06	5.37842e-07	3.11069e-07	1.75212e-07
1404	0.0002	3.54144e-05	2.52406e-05	1.15822e-05	5.84604e-06	1.98184e-06	9.5443e-07	4.34658e-07	1.92516e-07	1.80058e-07	1.18002e-07
1405	0.0002	5.36322e-05	0.000118926	0.000154453	0.000235477	0.000259619	0.000365736	0.000596625	0.000730048	0.000739417	0.00052417
1406	0.0002	9.2764e-05	1.6244e-05	2.51606e-06	3.81935e-07	2.12703e-07	3.22312e-08	5.62297e-08	4.50881e-08	7.84699e-09	1.25143e-09
1407	0.0002	0.000198537	0.000118496	6.28448e-05	3.00544e-05	2.1401e-05	9.01147e-06	7.4824e-06	4.08548e-06	1.77848e-06	7.80871e-07
1408	0.0002	0.00055579	0.000694581	0.000736148	0.000487862	0.000837877	0.000489516	0.00105025	0.00106049	0.000798859	0.000645684
1409	0.0002	8.61206e-05	6.73597e-05	2.2268e-05	1.29178e-05	4.50284e-06	2.82508e-06	1.08584e-06	3.19713e-07	4.23026e-07	2.386e-07
1410	0.0002	0.000431591	0.00052823	0.000496338	0.000410313	0.000567622	0.000420915	0.000715202	0.00065179	0.000389473	0.000215509
1411	0.0002	0.000111996	2.87588e-05	6.10271e-06	1.3574e-06	7.54115e-07	1.6389e-07	7.51538e-08	1.56716e-08	3.91739e-09	8.47681e-10
1412	0.0002	4.03035e-05	1.64306e-05	3.16285e-06	1.19785e-06	2.18106e-07	8.89276e-08	1.69695e-08	3.0575e-09	2.44265e-09	8.74058e-10
1413	0.0002	3.06179e-05	8.92262e-05	0.000141169	0.000265447	0.000195247	0.000337179	0.000452329	0.00067118	0.0010364	0.00104631
1414	0.0002	0.000185483	0.000333367	0.000328571	0.000352499	0.000164233	0.000166573	3.52192e-05	7.11073e-06	1.23809e-05	1.37394e-05
1415	0.0002	8.15755e-05	0.000204279	0.000280727	0.000454478	0.000319395	0.000476956	0.000582841	0.000753652	0.00116812	0.00118105
1416	0.0002	4.42692e-05	6.76993e-06	9.90284e-07	1.90164e-07	4.3497e-08	7.76496e-09	2.73725e-09	8.0041e-10	1.21834e-10	1.73564e-11
1417	0.0002	0.000228605	0.000156881	6.99574e-05	3.42531e-05	1.34498e-05	6.2888e-06	3.13309e-06	1.34944e-06	1.2021e-06	7.56222e-07
1418	0.0002	8.25235e-05	5.25709e-05	2.33756e-05	1.27637e-05	3.37768e-06	1.71338e-06	2.69987e-07	4.50472e-08	2.81192e-08	1.31508e-08
1419	0.0002	2.57149e-05	2.72641e-06	3.00987e-07	4.54326e-08	6.11191e-09	8.52773e-10	1.43853e-10	2.48394e-11	2.63189e-12	2.76333e-13
1420	0.0002	0.000202124	0.000367667	0.000365546	0.00039382	0.000222908	0.000227258	0.000146604	9.04934e-05	0.000159447	0.000178724
1421	0.0002	0.000109351	2.46519e-05	4.6855e-06	9.03307e-07	5.53533e-07	1.05294e-07	1.8204e-07	1.49178e-07	3.33317e-08	6.56092e-09
1422	0.0002	0.000154495	3.4446e-05	6.37026e-06	1.22426e-06	5.83656e-07	1.10063e-07	4.27234e-08	7.789e-09	2.04949e-09	4.62103e-10
1423	0.0002	9.65931e-05	7.47341e-05	3.86034e-05	2.4042e-05	7.12548e-06	4.13183e-06	6.97622e-07	1.22133e-07	9.23942e-08	5.08055e-08
1424	0.0002	0.000165184	7.14274e-05	2.27694e-05	7.80409e-06	4.88689e-06	1.61616e-06	9.62328e-07	2.98615e-07	1.32417e-07	4.64091e-08
1425	0.0002	6.03126e-05	7.7794e-06	9.79289e-07	1.47088e-07	5.41686e-08	7.76179e-09	7.7438e-09	4.54131e-09	5.84124e-10	7.22094e-11
1426	0.0002	0.000102423	2.35608e-05	4.61052e-06	9.89813e-07	5.03682e-07	1.04603e-07	5.74762e-08	1.55375e-08	3.5416e-09	7.08935e-10
1427	0.0002	0.000936501	0.000736971	0.000993771	0.000422495	0.00113371	0.000361276	0.00125409	0.00179621	0.000399556	0.000214736
1428	0.0002	7.69766e-05	1.07419e-05	1.40878e-06	1.94707e-07	8.22012e-08	1.11683e-08	4.16299e-09	6.87815e-10	9.56325e-11	1.26233e-11
1429	0.0002	0.000739896	0.000812097	0.00100262	0.000587141	0.00128795	0.000619222	0.00172967	0.00213206	0.0010268	0.000737794
1430	0.0002	0.00026196	0.000258721	0.000156409	9.2773e-05	8.87544e-05	5.14462e-05	6.78819e-05	4.76857e-05	4.59262e-05	3.09496e-05
1431	0.0002	0.000165853	0.000189974	9.64427e-05	6.45014e-05	3.93808e-05	2.80221e-05	1.97109e-05	8.61605e-06	1.37842e-05	1.06239e-05
1432	0.0002	0.000247502	0.00021169	0.000113985	5.93149e-05	5.0076e-05	2.56059e-05	1.1005e-05	2.24409e-06	1.87467e-06	1.12065e-06
1433	0.0002	7.54656e-05	3.36318e-05	9.39279e-06	3.30802e-06	1.02993e-06	3.60245e-07	1.22586e-07	3.29828e-08	2.34088e-08	1.07247e-08
1434	0.0002	0.000181218	0.000128829	6.13516e-05	3.23023e-05	2.19854e-05	1.10243e-05	8.4178e-06	3.93862e-06	2.74032e-06	1.40424e-06
1435	0.0002	0.000336065	0.00017635	0.000125329	5.08108e-05	5.67516e-05	1.82254e-05	2.45876e-05	1.9126e-05	4.45204e-06	1.73002e-06
1436	0.0002	6.95177e-05	0.000173156	0.000239726	0.000391165	0.000352479	0.000530397	0.000773134	0.00100697	0.0014211	0.00132902
1437	0.0002	0.000221551	8.12552e-05	2.12054e-05	5.87612e-06	1.17022e-06	3.14828e-07	7.73534e-08	1.97422e-08	1.25618e-08	5.93363e-09
1438	0.0002	0.00033303	0.000806599	0.00098828	0.00119068	0.00102146	0.00118899	0.000614215	0.000222648	0.000520702	0.000740866
1439	0.0002	2.12722e-05	2.59742e-06	2.70056e-07	2.81465e-08	2.95296e-09	3.07401e-10	3.23299e-11	3.35833e-12	1.01617e-12	2.55666e-13
1440	0.0002	0.00016763	0.000184493	9.42799e-05	6.35659e-05	3.9165e-05	2.76035e-05	1.96082e-05	8.79957e-06	1.30025e-05	9.6819e-06
1441	0.0002	5.03803e-05	7.57341e-06	9.39995e-07	1.18257e-07	1.89855e-08	2.37264e-09	3.62583e-10	4.47776e-11	1.52268e-11	4.23103e-12
1442	0.0002	0.000123166	0.000114927	4.80501e-05	3.04388e-05	1.44084e-05	9.65407e-06	5.16104e-06	1.91698e-06	2.6579e-06	1.72996e-06
1443	0.0002	0.000211695	0.000133648	5.65482e-05	2.28402e-05	2.04035e-05	8.15288e-06	1.32564e-05	1.04873e-05	6.48824e-06	3.01172e-06
1444	0.0002	6.57571e-05	4.01954e-05	1.80179e-05	8.87101e-06	7.57083e-06	3.55903e-06	3.05142e-06	1.32097e-06	5.01874e-07	1.55266e-07
1445	0.0002	2.95076e-05	3.98056e-06	5.5335e-07	9.9707e-08	1.39053e-08	2.28596e-09	3.27212e-10	5.05625e-11	6.44863e-12	8.26217e-13
1446	0.0002	3.58145e-05	0.000116257	0.000207472	0.00044337	0.000384486	0.000751814	0.00119222	0.00198986	0.002629	0.00233419
1447	0.0002	0.000389613	0.000233698	0.000176977	5.92524e-05	7.51004e-05	2.05501e-05	3.17735e-05	2.47571e-05	1.01582e-05	6.70513e-06
1448	0.0002	0.000362914	0.000330979	0.000264523	0.000158158	0.000188651	9.83946e-05	0.000142493	0.000113562	6.70754e-05	4.17848e-05
1449	0.0002	9.7276e-05	7.60961e-05	3.82659e-05	2.12876e-05	1.09955e-05	5.81981e-06	3.69861e-06	1.79139e-06	1.609e-06	1.02061e-06
1450	0.0002	6.70689e-05	0.000197871	0.000326762	0.000643038	0.000643556	0.00116159	0.00196748	0.00304415	0.00370323	0.00306668
1451	0.0002	0.00036629	8.77307e-05	1.68791e-05	3.38315e-06	1.47557e-06	2.89849e-07	1.07596e-07	2.03887e-08	6.57179e-09	1.75543e-09
1452	0.0002	5.04579e-05	1.04256e-05	1.97882e-06	3.05689e-07	6.74536e-08	9.85169e-09	2.31279e-09	4.41097e-10	1.66515e-10	6.06957e-11
1453	0.0002	0.000166556	3.63848e-05	6.58215e-06	1.2357e-06	5.674e-07	1.04593e-07	3.91728e-08	6.98958e-09	1.88348e-09	4.33072e-10
1454	0.0002	0.000155242	6.92693e-05	2.27569e-05	8.04008e-06	5.65156e-06	1.92563e-06	2.57679e-06	1.85937e-06	8.16142e-07	2.8372e-07
1455	0.0002	7.26843e-05	6.80689e-05	4.31167e-05	3.06532e-05	2.98495e-05	2.00474e-05	2.19157e-05	1.32992e-05	7.3389e-06	3.11093e-06
1456	0.0002	0.000280767	8.85906e-05	2.05121e-05	5.00537e-06	1.35844e-06	3.23018e-07	9.34385e-08	2.12167e-08	1.1633e-08	4.84739e-09
1457	0.0002	6.25496e-05	1.95832e-05	4.79221e-06	1.57283e-06	4.17059e-07	1.2864e-07	3.6816e-08	9.36902e-09	3.0638e-09	7.94178e-10
1458	0.0002	0.000112614	0.0001748	0.00016268	0.000174063	0.000164215	0.000164031	0.000207527	0.000183382	0.000190049	0.000136791
1459	0.0002	0.000291425	0.00022316	0.00011448	6.50501e-05	5.0337e-05	2.71968e-05	2.31035e-05	1.14102e-05	7.58331e-06	3.74381e-06
1460	0.0002	4.45539e-05	2.63814e-05	5.85324e-06	3.56767e-06	7.07765e-07	4.85153e-07	1.01547e-07	2.04785e-08	1.80967e-08	5.56624e-09
1461	0.0002	0.00019733	0.000178169	9.98403e-05	6.62481e-05	4.69282e-05	2.97962e-05	2.46016e-05	1.31801e-05	1.08621e-05	6.14115e-06
1462	0.0002	2.09994e-05	8.09118e-06	1.04565e-06	3.92937e-07	4.0967e-08	1.84419e-08	1.92901e-09	2.19396e-10	2.36285e-10	7.49858e-11
1463	0.0002	5.27242e-05	0.000138124	0.000205021	0.000360235	0.000379203	0.000613127	0.00102669	0.00143136	0.00169753	0.00137455
1464	0.0002	0.000124646	0.000197008	0.000183908	0.000197416	0.000168351	0.000168693	0.000199193	0.000176544	0.000202981	0.000159302
1465	0.0002	0.000265967	9.40555e-05	2.43544e-05	6.69284e-06	2.63642e-06	7.03576e-07	2.77018e-07	7.0162e-08	3.66809e-08	1.47096e-08
1466	0.0002	4.01611e-05	9.46801e-06	1.94918e-06	5.30161e-07	8.76829e-08	2.20198e-08	3.00478e-09	4.51223e-10	1.05379e-10	2.15299e-11
1467	0.0002	2.90007e-05	1.71457e-05	2.79167e-06	1.23455e-06	1.6964e-07	9.50605e-08	1.33912e-08	1.7636e-09	3.20549e-09	1.4576e-09
1468	0.0002	5.20457e-05	5.62353e-06	6.17171e-07	8.18924e-08	2.61019e-08	3.30035e-09	2.10954e-09	7.90225e-10	8.5311e-11	9.09949e-12
1469	0.0002	0.000213047	0.000177934	9.47526e-05	5.60199e-05	3.066e-05	1.72162e-05	1.16801e-05	5.98279e-06	5.51049e-06	3.57172e-06
1470	0.0002	8.57497e-05	0.000148034	0.000152904	0.000182764	0.000189881	0.000211201	0.000299086	0.000292614	0.000290222	0.000201634
1471	0.0002	9.17373e-05	2.72177e-05	6.61526e-06	1.94451e-06	8.53106e-07	2.36029e-07	2.03533e-07	1.19124e-07	3.49234e-08	8.64157e-09
1472	0.0002	5.56129e-05	0.000171327	0.00029328	0.000599616	0.000574995	0.00107705	0.00179884	0.00288266	0.00361789	0.00307616
1473	0.0002	0.000110511	2.54123e-05	4.90993e-06	9.66806e-07	5.13835e-07	9.969e-08	3.76718e-08	6.17853e-09	1.40784e-09	2.8173e-10
1474	0.0002	3.40157e-05	1.99221e-05	3.60554e-06	1.69737e-06	2.67324e-07	1.52344e-07	2.48614e-08	3.79296e-09	6.0128e-09	2.70248e-09
1475	0.0002	0.000294379	4.46222e-05	5.61813e-06	7.1761e-07	1.42763e-07	1.81063e-08	3.23274e-09	4.04844e-10	1.30957e-10	3.49107e-11
1476	0.0002	3.54459e-05	5.01674e-06	7.83236e-07	1.44452e-07	2.3566e-08	3.88059e-09	6.57801e-10	1.15189e-10	1.39471e-11	1.85433e-12
1477	0.0002	0.00011986	7.17648e-05	3.02678e-05	1.53066e-05	7.23662e-06	3.42269e-06	3.12512e-06	2.3497e-06	1.37947e-06	6.12669e-07
1478	0.0002	0.000253832	0.00029186	0.000212767	0.000175625	0.00016359	0.000127013	0.000143149	9.96496e-05	8.00228e-05	4.64408e-05
1479	0.0002	2.47441e-05	1.09023e-05	1.58026e-06	6.42897e-07	7.71263e-08	3.75904e-08	4.57431e-09	5.77443e-10	6.98786e-10	2.47856e-10
1480	0.0002	0.000234725	0.000283072	0.000178768	0.000124503	0.000102305	7.18257e-05	6.95958e-05	3.90641e-05	5.27811e-05	4.21856e-05
1481	0.0002	5.95617e-05	3.70952e-05	9.77012e-06	5.73308e-06	1.45789e-06	9.26364e-07	2.53419e-07	6.15017e-08	5.61117e-08	2.08539e-08
1482	0.0002	2.03709e-05	8.81008e-06	1.18842e-06	6.51503e-07	6.61823e-08	4.41049e-08	4.48586e-09	5.37879e-10	3.48854e-10	6.05753e-11
1483	0.0002	0.000301301	0.000732499	0.000903836	0.0011235	0.00085066	0.00101541	0.000432036	0.000140613	0.000330073	0.000471107
1484	0.0002	0.000152687	0.000173008	0.000119705	9.52434e-05	4.27035e-05	3.18629e-05	8.88745e-06	2.21617e-06	2.44505e-06	1.84752e-06
1485	0.0002	4.55936e-05	9.82004e-06	1.77414e-06	2.95571e-07	5.98046e-08	9.6142e-09	2.0556e-09	3.69788e-10	1.53926e-10	5.54097e-11
1486	0.0002	0.000117591	0.000220539	0.00023727	0.000296154	0.000246098	0.000285484	0.000352265	0.000358637	0.000467261	0.000407641
1487	0.0002	4.02344e-05	0.000128896	0.000226423	0.000475813	0.000419706	0.000807413	0.00128674	0.00211473	0.0028717	0.00260813
1488	0.0002	2.09656e-05	6.07345e-06	7.60287e-07	2.43032e-07	2.53033e-08	9.07995e-09	9.48349e-10	1.11424e-10	7.21217e-11	1.79252e-11
1489	0.0002	0.000295796	0.000383555	0.000279247	0.000194137	0.000194411	0.00013403	0.000160739	0.000103696	0.000134066	0.000113434
1490	0.0002	0.000208385	0.000350334	0.000359751	0.000427342	0.000466408	0.000515659	0.000753795	0.000733285	0.000631129	0.000389605
1491	0.0002	0.000482956	0.000233651	8.35815e-05	3.23794e-05	2.3579e-05	8.78258e-06	6.10916e-06	2.1216e-06	8.6348e-07	2.82149e-07
1492	0.0002	0.000197778	0.000143402	7.66545e-05	3.81771e-05	2.7096e-05	1.24871e-05	1.03317e-05	5.38705e-06	3.89443e-06	2.34495e-06
1493	0.0002	0.000446511	0.000109989	2.192e-05	4.56103e-06	2.18552e-06	4.4519e-07	1.79184e-07	3.51427e-08	1.05614e-08	2.66239e-09
1494	0.0002	0.000255067	4.70289e-05	6.89654e-06	1.03585e-06	1.54119e-07	2.28768e-08	3.56635e-09	5.18356e-10	2.08714e-10	6.68894e-11
1495	0.0002	4.69557e-05	6.29137e-06	8.26594e-07	1.39818e-07	3.8452e-08	6.08566e-09	5.03566e-09	3.17422e-09	4.23935e-10	5.40941e-11
1496	0.0002	0.000135299	5.46024e-05	1.66911e-05	5.71841e-06	3.52678e-06	1.15474e-06	1.29858e-06	8.4104e-07	3.34254e-07	1.06872e-07
1497	0.0002	3.84666e-05	7.82639e-06	1.26908e-06	2.06593e-07	3.61454e-08	5.77456e-09	1.05553e-09	1.69603e-10	7.14982e-11	2.4297e-11
1498	0.0002	0.000247697	0.000297621	0.00021253	0.000160077	0.000130219	9.39124e-05	7.82947e-05	4.13068e-05	4.82953e-05	3.83208e-05
1499	0.0002	2.91133e-05	3.80669e-05	2.94117e-05	2.58238e-05	1.15611e-05	9.53078e-06	6.61495e-06	4.87382e-06	6.21199e-06	5.30051e-06
1500	0.0002	0.000481899	0.000453627	0.000426293	0.000236599	0.000359674	0.000168822	0.000317555	0.000298826	0.000165745	0.00011527
1501	0.0002	6.81895e-05	9.68481e-06	1.30925e-06	2.05614e-07	8.48412e-08	1.27811e-08	1.47312e-08	9.49268e-09	1.34304e-09	1.799e-10
1502	0.0002	4.88718e-05	1.16381e-05	2.41184e-06	6.5526e-07	1.38878e-07	3.49e-08	7.59518e-09	1.59323e-09	3.75805e-10	7.74273e-11
1503	0.0002	0.000837306	0.000621693	0.000783517	0.000337683	0.000823389	0.000265239	0.000830399	0.00112799	0.00024598	0.00012609
1504	0.0002	3.0387e-05	3.83682e-06	4.85249e-07	8.31323e-08	1.47017e-08	2.32861e-09	1.8648e-09	1.61648e-09	2.03583e-10	2.47241e-11
1505	0.0002	3.93226e-05	0.000127546	0.000227959	0.000487922	0.000425617	0.000833522	0.00132808	0.00221984	0.00288428	0.0025255
1506	0.0002	0.000146981	0.000315522	0.000401193	0.000598047	0.000664781	0.000916267	0.0014894	0.00178517	0.00169074	0.00113314
1507	0.0002	0.000461217	6.21985e-05	7.50823e-06	9.17082e-07	3.1808e-07	3.86266e-08	9.97094e-09	1.19838e-09	2.34724e-10	4.11812e-11
1508	0.0002	0.000385419	0.00122606	0.00183363	0.0024641	0.00217174	0.00287418	0.000941343	0.000208826	0.00063953	0.00114197
1509	0.0002	6.83244e-05	1.93891e-05	4.58929e-06	1.38168e-06	4.15824e-07	1.16425e-07	4.33699e-08	1.33059e-08	3.73293e-09	8.90077e-10
1510	0.0002	8.71039e-05	5.43803e-05	2.38022e-05	1.2803e-05	3.66586e-06	1.83198e-06	3.40822e-07	6.4104e-08	3.92241e-08	1.80385e-08
1511	0.0002	0.000272006	0.000319218	0.000238572	0.000202198	0.000196273	0.000156348	0.000183327	0.000130757	0.000100379	5.61257e-05
1512	0.0002	7.75358e-05	1.46949e-05	2.47355e-06	4.30148e-07	2.14787e-07	3.67565e-08	1.41416e-08	2.3518e-09	4.03638e-10	6.36853e-11
1513	0.0002	8.38049e-05	7.73837e-05	4.47422e-05	2.88695e-05	1.55217e-05	9.48797e-06	6.59052e-06	3.65833e-06	3.65313e-06	2.53515e-06
1514	0.0002	0.000178246	8.98786e-05	3.23431e-05	1.26091e-05	8.04438e-06	3.01476e-06	1.91751e-06	6.69796e-07	3.48501e-07	1.39737e-07
1515	0.0002	5.27812e-05	0.000161395	0.000268849	0.000533975	0.000454773	0.000828234	0.00125852	0.00196381	0.00287612	0.00278014
1516	0.0002	0.000284304	6.35156e-05	1.13947e-05	2.12032e-06	8.06412e-07	1.47377e-07	4.82343e-08	8.53657e-09	2.86863e-09	7.92669e-10
1517	0.0002	0.000151305	0.000108341	4.96286e-05	2.6189e-05	1.47821e-05	7.49419e-06	4.84354e-06	2.13371e-06	1.7007e-06	9.43138e-07
1518	0.0002	0.000264763	0.00077241	0.00109736	0.00154706	0.000972221	0.00131824	0.000584516	0.000244627	0.000687707	0.00114257
1519	0.0002	8.67659e-05	4.92841e-05	2.00452e-05	1.00788e-05	3.42833e-06	1.60098e-06	1.36909e-06	1.23716e-06	6.89445e-07	2.93057e-07
1520	0.0002	2.76414e-05	4.79835e-06	6.24613e-07	9.1894e-08	1.21192e-08	1.79647e-09	2.42111e-10	3.10591e-11	1.26329e-11	3.77413e-12
1521	0.0002	0.000351057	0.000631006	0.000604078	0.000529601	0.000560834	0.000485288	0.000493419	0.000283467	0.000493604	0.000547807
1522	0.0002	7.3775e-05	9.92797e-05	8.45362e-05	8.22987e-05	8.65989e-05	7.89208e-05	0.000103629	8.39565e-05	6.26591e-05	3.42742e-05
1523	0.0002	0.000821867	0.000885923	0.00117365	0.000716783	0.00172017	0.0008448	0.00259986	0.00349611	0.00122731	0.00071249
1524	0.0002	0.000201592	0.000200068	0.000116029	8.72839e-05	6.29698e-05	4.58789e-05	3.86343e-05	2.1252e-05	1.76602e-05	9.42571e-06
1525	0.0002	7.63517e-05	2.10822e-05	4.85612e-06	1.17848e-06	7.11712e-07	1.68333e-07	8.4797e-08	1.91573e-08	4.28018e-09	8.44316e-10
1526	0.0002	6.73612e-05	0.00015012	0.000187368	0.000273844	0.000227688	0.000307865	0.000405518	0.000477306	0.000677023	0.000635061
1527	0.0002	2.47434e-05	3.0001e-06	3.1017e-07	3.21342e-08	3.54449e-09	3.66839e-10	3.98522e-11	4.11699e-12	1.23751e-12	3.09621e-13
1528	0.0002	2.56134e-05	1.03203e-05	2.91601e-06	8.79218e-07	1.92116e-07	5.61006e-08	1.52233e-08	4.19882e-09	2.83081e-09	1.40447e-09
1529	0.0002	0.000108146	7.27036e-05	3.36463e-05	1.88534e-05	6.89335e-06	3.59873e-06	1.01026e-06	2.54701e-07	1.67682e-07	8.2018e-08
1530	0.0002	6.21744e-05	2.69972e-05	8.92603e-06	3.74146e-06	8.20213e-07	3.18348e-07	4.6824e-08	7.44354e-09	3.1804e-09	1.08082e-09
1531	0.0002	4.73108e-05	0.000112575	0.00015574	0.000253925	0.000278428	0.000418649	0.000699385	0.00091026	0.000936989	0.000673745
1532	0.0002	2.905e-05	4.00014e-06	5.41756e-07	9.95325e-08	1.3892e-08	2.35635e-09	3.49674e-10	5.53758e-11	7.59841e-12	9.91891e-13
1533	0.0002	0.000327838	0.00052744	0.000466051	0.000393363	0.000370908	0.000306167	0.000139732	3.47612e-05	5.42446e-05	5.48906e-05
1534	0.0002	9.04181e-05	2.83188e-05	7.19321e-06	2.22917e-06	9.19524e-07	2.67454e-07	1.68944e-07	7.46102e-08	2.30766e-08	5.97363e-09
1535	0.0002	9.03663e-05	2.32414e-05	5.03525e-06	1.29967e-06	5.8141e-07	1.42027e-07	1.13123e-07	5.61677e-08	1.42967e-08	3.14065e-09
1536	0.0002	0.000623962	0.000436727	0.000448108	0.000164017	0.00031099	8.9038e-05	0.000212539	0.00022701	7.76006e-05	5.23518e-05
1537	0.0002	0.000329774	0.000354756	0.000250855	0.000200465	0.000200848	0.000151112	0.000176807	0.00011947	7.57414e-05	3.60873e-05
1538	0.0002	4.27766e-05	9.18965e-06	1.75884e-06	4.45374e-07	9.65627e-08	2.25937e-08	1.90606e-08	1.779e-08	3.78984e-09	7.16616e-10
1539	0.0002	0.000137298	0.000212305	0.000193609	0.000202731	0.000163438	0.000159867	0.000179683	0.000155658	0.000183228	0.000146606
1540	0.0002	0.000187292	0.000177507	0.000103989	6.80412e-05	2.77341e-05	1.71844e-05	9.89995e-06	5.56632e-06	6.04153e-06	4.49471e-06
1541	0.0002	0.000292687	0.000805466	0.00109378	0.00148053	0.0010201	0.00132748	0.000429202	0.000114436	0.000303665	0.000480571
1542	0.0002	0.000354088	0.000839484	0.00100742	0.00116114	0.00109475	0.00122656	0.000809172	0.00035242	0.000806974	0.00112793
1543	0.0002	0.000448929	0.000153013	4.01725e-05	1.12033e-05	6.46546e-06	1.75023e-06	9.04495e-07	2.32203e-07	8.43764e-08	2.49957e-08
1544	0.0002	0.000170288	0.000241335	0.000198313	0.000182864	8.51288e-05	7.38623e-05	1.8677e-05	4.32074e-06	5.94769e-06	5.41509e-06
1545	0.0002	0.00020421	0.000242603	0.000179578	0.000150652	0.000131194	0.000103476	0.000112027	7.91558e-05	7.12232e-05	4.54499e-05
1546	0.0002	0.000111069	2.73959e-05	5.63709e-06	1.23767e-06	6.64286e-07	1.41948e-07	6.9861e-08	1.61323e-08	3.93986e-09	8.35854e-10
1547	0.0002	0.00038699	0.000470034	0.000414337	0.000348664	0.000439375	0.00033654	0.000517112	0.000439743	0.000276348	0.000149705
1548	0.0002	0.000217425	0.000148872	6.75156e-05	3.01986e-05	2.3913e-05	1.04854e-05	4.73905e-06	1.00565e-06	6.74173e-07	3.34831e-07
1549	0.0002	0.000129974	6.93768e-05	2.67378e-05	1.12118e-05	8.24768e-06	3.31759e-06	2.401e-06	8.96789e-07	4.13644e-07	1.50141e-07
1550	0.0002	0.0005072	0.000658311	0.000662599	0.000448287	0.000711965	0.00043561	0.000858979	0.000807946	0.000697637	0.000583658
1551	0.0002	5.79201e-05	6.80211e-06	7.94231e-07	1.09737e-07	4.0051e-08	5.2961e-09	5.57715e-09	3.37359e-09	3.95494e-10	4.5217e-11
1552	0.0002	2.73995e-05	1.15029e-05	1.76804e-06	7.09206e-07	9.28317e-08	4.31856e-08	5.77315e-09	7.93736e-10	8.15999e-10	2.77059e-10
1553	0.0002	9.47447e-05	3.88653e-05	1.21356e-05	3.62526e-06	1.37115e-06	3.88784e-07	1.6318e-07	5.00837e-08	2.9967e-08	1.46604e-08
1554	0.0002	0.000219259	3.4663e-05	4.69298e-06	6.47529e-07	2.16753e-07	2.96292e-08	7.84523e-09	1.05471e-09	2.64233e-10	5.69829e-11
1555	0.0002	7.08329e-05	2.53539e-05	6.52544e-06	1.7841e-06	5.26172e-07	1.39754e-07	4.48574e-08	1.12931e-08	6.69056e-09	2.97451e-09
1556	0.0002	0.000255291	0.00032418	0.000241571	0.000188849	0.000152774	0.000114434	7.7159e-05	3.26538e-05	4.03238e-05	3.35036e-05
1557	0.0002	0.000206871	0.000298437	0.000247907	0.000226822	0.00014308	0.000123728	9.25283e-05	5.76116e-05	8.07106e-05	7.45788e-05
1558	0.0002	0.000380441	0.00128363	0.00200823	0.00280186	0.00246359	0.00338899	0.00149631	0.000475212	0.00154261	0.00289303
1559	0.0002	0.000152031	0.000140249	6.66374e-05	4.22754e-05	2.39597e-05	1.54054e-05	1.00006e-05	4.3465e-06	5.04007e-06	3.23317e-06
1560	0.0002	0.000200817	0.000416286	0.000457319	0.000534623	0.000258385	0.000286686	5.83367e-05	1.13848e-05	2.28273e-05	2.853e-05
1561	0.0002	0.000202007	0.000265119	0.000204658	0.000175155	0.000111238	8.99348e-05	6.95592e-05	4.34343e-05	5.5415e-05	4.7325e-05
1562	0.0002	0.000115118	2.72103e-05	4.98626e-06	9.48998e-07	2.65273e-07	4.95537e-08	1.32102e-08	2.38693e-09	1.01467e-09	3.41103e-10
1563	0.0002	0.000193427	9.2732e-05	4.48999e-05	1.35107e-05	9.40846e-06	2.47726e-06	2.00804e-06	9.81419e-07	4.83301e-07	2.82376e-07
1564	0.0002	0.00014097	0.000149166	6.83083e-05	4.49968e-05	2.39067e-05	1.68414e-05	1.01972e-05	4.05482e-06	6.36085e-06	4.59721e-06
1565	0.0002	0.00028954	7.41078e-05	1.44199e-05	2.92509e-06	7.40707e-07	1.47202e-07	3.7605e-08	7.2049e-09	3.39807e-09	1.24647e-09
1566	0.0002	0.000177048	5.73444e-05	1.43238e-05	3.78868e-06	2.04547e-06	5.25979e-07	2.53903e-07	6.20867e-08	2.30083e-08	6.92442e-09
1567	0.0002	3.32637e-05	4.43439e-06	5.8473e-07	1.03833e-07	1.99167e-08	3.27245e-09	2.69603e-09	2.30004e-09	3.05652e-10	3.88374e-11
1568	0.0002	0.000177997	0.000306302	0.000292071	0.000305172	0.000137561	0.000135729	2.78445e-05	5.51009e-06	9.19019e-06	9.83589e-06
1569	0.0002	0.000156516	0.000123575	6.43904e-05	3.87577e-05	2.11803e-05	1.19944e-05	6.42781e-06	2.54076e-06	1.96101e-06	1.09667e-06
1570	0.0002	3.67368e-05	4.00986e-06	4.50218e-07	6.67131e-08	1.50627e-08	2.08068e-09	1.69348e-09	1.15397e-09	1.25836e-10	1.35358e-11
1571	0.0002	0.000369897	0.00122832	0.00190587	0.00270464	0.00226836	0.00315461	0.00110354	0.000281293	0.000898837	0.00166346
1572	0.0002	7.685e-05	2.2734e-05	5.54569e-06	1.69473e-06	6.22263e-07	1.77428e-07	1.63959e-07	1.21683e-07	3.55704e-08	8.7802e-09
1573	0.0002	6.98243e-05	6.59279e-05	4.21341e-05	3.02395e-05	2.96034e-05	2.00656e-05	2.21028e-05	1.35299e-05	7.39143e-06	3.10736e-06
1574	0.0002	0.000327914	0.000356553	0.000273501	0.000182631	0.000199745	0.000123106	0.000162363	0.000118358	0.000103342	7.50175e-05
1575	0.0002	0.000175929	0.000173422	0.000104999	7.11502e-05	2.77407e-05	1.77829e-05	1.00766e-05	5.85098e-06	6.5183e-06	4.95782e-06
1576	0.0002	0.000546877	0.000269373	0.000100987	4.11215e-05	3.22967e-05	1.26262e-05	9.44923e-06	3.43539e-06	1.11137e-06	3.00107e-07
1577	0.0002	0.000166165	8.83233e-05	3.33649e-05	1.36961e-05	9.20234e-06	3.6259e-06	2.44219e-06	8.94504e-07	4.66345e-07	1.87405e-07
1578	0.0002	7.97812e-05	1.30513e-05	1.9601e-06	3.29999e-07	1.42914e-07	2.32464e-08	1.25287e-08	3.37425e-09	5.49011e-10	8.2729e-11
1579	0.0002	0.00030253	0.000332457	0.000248231	0.000191049	0.000195038	0.000139114	0.000170337	0.000122311	9.10586e-05	5.32056e-05
1580	0.0002	3.38094e-05	1.26516e-05	3.36129e-06	9.49299e-07	2.19772e-07	6.02267e-08	1.65624e-08	4.30155e-09	2.75227e-09	1.30634e-09
1581	0.0002	9.61707e-05	2.59472e-05	7.50531e-06	1.35181e-06	5.17858e-07	8.33433e-08	3.5466e-08	1.04512e-08	3.88431e-09	1.74053e-09
1582	0.0002	0.000178935	0.000172387	0.00010517	7.18448e-05	5.08121e-05	3.28293e-05	2.82564e-05	1.65295e-05	1.47963e-05	9.38017e-06
1583	0.0002	0.000636595	0.000774148	0.000885367	0.000564141	0.00108815	0.000595602	0.00144826	0.00160098	0.00103712	0.000816397
1584	0.0002	0.000280087	0.000357492	0.000265685	0.000199104	0.000184527	0.000133803	0.000136734	8.18265e-05	0.000101559	8.47428e-05
1585	0.0002	4.28276e-05	4.57111e-06	5.01547e-07	7.03426e-08	1.86615e-08	2.46005e-09	1.87665e-09	1.01967e-09	1.08754e-10	1.14821e-11
1586	0.0002	3.96973e-05	6.55251e-06	1.11884e-06	2.31528e-07	4.16139e-08	7.75506e-09	1.45931e-09	2.75817e-10	4.03842e-11	6.11014e-12
1587	0.0002	0.000227093	5.06026e-05	9.0915e-06	1.69438e-06	6.65363e-07	1.21784e-07	4.0782e-08	7.22801e-09	2.35859e-09	6.35992e-10
1588	0.0002	0.000221596	0.000228087	0.000144748	9.90884e-05	7.42086e-05	4.84609e-05	3.55179e-05	1.65504e-05	1.66045e-05	1.15816e-05
1589	0.0002	0.000113281	0.000225606	0.000254848	0.000335008	0.000268115	0.00032707	0.00040162	0.000428828	0.000588516	0.000536445
1590	0.0002	0.000387628	0.00126562	0.00192346	0.00255879	0.00233976	0.00308446	0.00150492	0.000508091	0.00159662	0.00291352
1591	0.0002	0.000256692	0.000252467	0.00015255	9.19254e-05	8.58377e-05	5.03455e-05	6.36207e-05	4.36837e-05	4.18994e-05	2.81384e-05
1592	0.0002	0.000223099	0.000505118	0.000593166	0.000729321	0.000387569	0.00045362	0.000103504	2.18351e-05	4.77713e-05	6.42575e-05
1593	0.0002	3.23622e-05	1.6802e-05	5.88677e-06	2.23071e-06	6.11602e-07	2.22973e-07	7.78488e-08	2.64921e-08	2.07277e-08	1.16706e-08
1594	0.0002	0.000441954	0.000266492	0.000217269	7.12731e-05	0.000100619	2.65252e-05	4.60676e-05	3.88844e-05	1.46699e-05	9.71225e-06
1595	0.0002	0.000344096	0.00100718	0.00142645	0.00193801	0.00160223	0.00211127	0.000941163	0.000313564	0.000884401	0.00147342
1596	0.0002	2.97946e-05	3.33861e-05	2.25708e-05	1.71961e-05	7.10016e-06	5.1e-06	3.15612e-06	2.04105e-06	2.42297e-06	1.94557e-06
1597	0.0002	0.000364164	0.000196073	0.000139748	4.1763e-05	4.99619e-05	1.21373e-05	1.76327e-05	1.3e-05	4.9239e-06	3.14938e-06
1598	0.0002	5.9809e-05	1.18693e-05	2.12073e-06	4.82779e-07	1.44289e-07	3.0667e-08	1.47925e-08	5.399e-09	1.06342e-09	1.88227e-10
1599	0.0002	2.38499e-05	7.2068e-06	9.80898e-07	3.22825e-07	3.75281e-08	1.36592e-08	1.60669e-09	2.06662e-10	1.30936e-10	3.36442e-11
1600	0.0002	0.000267346	6.36255e-05	1.15652e-05	2.18223e-06	4.1169e-07	7.62641e-08	1.54066e-08	2.76183e-09	1.30994e-09	4.82389e-10
1601	0.0002	0.000194343	0.000190734	0.000115448	7.8206e-05	3.66389e-05	2.34798e-05	1.5118e-05	8.77574e-06	9.50104e-06	7.05639e-06
1602	0.0002	0.000130578	7.57903e-05	3.05296e-05	1.28518e-05	6.39524e-06	2.56261e-06	1.44583e-06	5.65801e-07	4.07017e-07	2.2086e-07
1603	0.0002	0.000149734	0.000177033	0.000125337	0.000100291	4.0163e-05	3.02557e-05	1.87029e-05	1.26528e-05	1.54287e-05	1.26755e-05
1604	0.0002	0.000206263	0.000448022	0.000509919	0.000612641	0.000330524	0.000377437	0.000206691	0.000115516	0.000242569	0.000315198
1605	0.0002	0.000185401	0.000102785	5.00486e-05	1.81516e-05	1.21903e-05	3.97268e-06	3.09679e-06	1.50002e-06	8.80007e-07	5.21444e-07
1606	0.0002	0.000112165	9.76751e-05	3.83399e-05	2.3557e-05	1.02933e-05	6.68542e-06	3.27858e-06	1.15196e-06	1.51431e-06	9.30915e-07
1607	0.0002	0.000269836	0.000111545	3.24802e-05	1.01114e-05	3.33217e-06	1.00372e-06	3.67392e-07	1.04355e-07	6.70366e-08	3.19585e-08
1608	0.0002	0.000388071	0.00108251	0.00146143	0.00178379	0.00175606	0.00211101	0.00133686	0.000551062	0.00148199	0.00237195
1609	0.0002	0.000136681	6.3099e-05	2.59204e-05	1.0662e-05	5.51692e-06	2.0189e-06	1.18807e-06	5.09375e-07	1.85419e-07	6.58769e-08
1610	0.0002	8.88973e-05	3.9928e-05	1.26413e-05	5.26404e-06	1.88539e-06	7.4628e-07	2.95357e-07	9.42755e-08	4.51459e-08	1.58185e-08
1611	0.0002	2.28471e-05	9.91338e-06	1.41531e-06	7.16085e-07	8.02416e-08	4.82541e-08	5.45554e-09	6.99247e-10	5.63191e-10	1.2985e-10
1612	0.0002	0.000154041	0.000188674	0.000141529	0.000120421	9.48689e-05	7.58589e-05	7.70385e-05	5.51453e-05	5.55864e-05	3.89968e-05
1613	0.0002	7.91478e-05	0.000157803	0.000183924	0.000249952	0.000261285	0.000329199	0.000493565	0.000543362	0.000592717	0.000446392
1614	0.0002	0.000129538	0.000108667	4.72842e-05	3.23209e-05	1.59738e-05	1.10047e-05	6.16326e-06	2.51814e-06	2.24047e-06	1.08283e-06
1615	0.0002	5.31998e-05	9.41312e-06	1.53963e-06	3.2457e-07	8.79516e-08	1.7285e-08	7.54244e-09	2.56402e-09	4.5084e-10	7.25243e-11
1616	0.0002	0.000115261	4.62379e-05	1.41912e-05	5.14051e-06	2.6144e-06	8.93539e-07	7.63942e-07	4.32724e-07	1.70962e-07	5.43901e-08
1617	0.0002	0.000755997	0.000838213	0.00106156	0.000672448	0.00150249	0.00077603	0.00221114	0.0028263	0.00116985	0.000732145
1618	0.0002	6.00504e-05	7.40715e-06	8.98671e-07	1.28781e-07	4.56293e-08	6.25711e-09	3.82507e-09	1.29652e-09	1.59556e-10	1.90037e-11
1619	0.0002	0.000268128	3.20629e-05	3.37031e-06	3.55379e-07	8.15622e-08	8.58702e-09	1.56514e-09	1.6433e-10	3.95185e-11	8.21238e-12
1620	0.0002	7.20502e-05	1.08918e-05	1.54458e-06	2.52587e-07	1.01627e-07	1.59592e-08	9.48727e-09	2.98914e-09	4.49821e-10	6.34674e-11
1621	0.0002	4.67462e-05	5.2505e-06	5.98253e-07	8.59024e-08	2.42865e-08	3.28734e-09	2.19723e-09	9.86936e-10	1.1071e-10	1.21961e-11
1622	0.0002	0.000378451	0.000914434	0.00110529	0.00122577	0.00124808	0.00136058	0.00102496	0.000480047	0.00112004	0.00159047
1623	0.0002	0.000453866	0.00055056	0.000530599	0.000424626	0.000613256	0.000436041	0.000776097	0.000728474	0.000439176	0.000255728
1624	0.0002	3.10997e-05	5.24434e-06	8.3197e-07	1.77637e-07	2.46601e-08	4.85873e-09	6.11812e-10	8.6367e-11	1.44807e-11	2.23793e-12
1625	0.0002	0.000129855	3.97427e-05	9.65835e-06	2.45458e-06	1.63053e-06	4.04271e-07	6.46541e-07	5.15179e-07	1.55747e-07	3.95491e-08
1626	0.0002	0.000139749	5.67365e-05	1.64579e-05	5.1028e-06	2.07691e-06	6.23156e-07	2.63779e-07	7.46459e-08	4.34848e-08	1.91082e-08
1627	0.0002	0.000195233	0.000135051	6.25068e-05	3.18398e-05	2.06395e-05	1.00284e-05	7.19954e-06	3.21571e-06	2.28414e-06	1.19044e-06
1628	0.0002	0.000101277	6.27071e-05	2.58428e-05	1.16365e-05	5.33881e-06	2.30129e-06	1.23449e-06	4.92292e-07	3.87221e-07	2.19405e-07
1629	0.0002	9.74409e-05	8.35757e-05	3.13e-05	2.47252e-05	9.57872e-06	8.01372e-06	3.45168e-06	1.18872e-06	9.99413e-07	3.68476e-07
1630	0.0002	0.000105335	2.32282e-05	4.36289e-06	8.58805e-07	4.45255e-07	8.58008e-08	3.70322e-08	7.2053e-09	1.57515e-09	3.044e-10
1631	0.0002	4.8076e-05	0.00015201	0.000266219	0.000557646	0.000515506	0.00098862	0.00162567	0.00266387	0.00337538	0.00289365
1632	0.0002	8.50605e-05	1.38162e-05	2.04402e-06	3.20614e-07	1.65316e-07	2.54056e-08	4.04986e-08	3.16165e-08	5.1081e-09	7.65172e-10
1633	0.0002	0.000112862	2.90584e-05	6.19342e-06	1.42059e-06	7.69634e-07	1.71356e-07	8.92331e-08	2.22458e-08	5.66838e-09	1.24632e-09
1634	0.0002	0.000227126	0.000253938	0.000162712	0.000143239	0.000114435	9.80098e-05	9.21282e-05	5.56331e-05	3.99074e-05	1.81735e-05
1635	0.0002	0.000124061	0.000219147	0.000223919	0.000264587	0.000217815	0.000239581	0.000287155	0.000277987	0.000351692	0.000299217
1636	0.0002	5.30695e-05	2.01937e-05	4.59132e-06	1.74563e-06	4.02181e-07	1.53635e-07	3.77856e-08	8.48307e-09	4.44987e-09	1.36837e-09
1637	0.0002	0.000158199	9.3632e-05	3.87356e-05	1.80872e-05	1.13271e-05	5.02247e-06	3.99898e-06	1.9859e-06	1.15265e-06	5.07029e-07
1638	0.0002	6.69678e-05	5.37508e-05	2.74592e-05	1.5534e-05	7.0988e-06	3.81899e-06	2.24407e-06	1.10378e-06	1.05355e-06	7.0312e-07
1639	0.0002	0.000442442	0.0003793	0.000332662	0.000167293	0.000236399	0.000100378	0.000174509	0.000153816	8.35519e-05	5.812e-05
1640	0.0002	0.000239659	7.81312e-05	1.84698e-05	4.6075e-06	9.23886e-07	2.24442e-07	5.3065e-08	1.22961e-08	7.24522e-09	3.20641e-09
1641	0.0002	3.14431e-05	3.4174e-06	3.83704e-07	5.80082e-08	1.11368e-08	1.56179e-09	1.26695e-09	9.86966e-10	1.0717e-10	1.14871e-11
1642	0.0002	0.000246282	3.53441e-05	4.20434e-06	5.05584e-07	6.24067e-08	7.46453e-09	9.32439e-10	1.10472e-10	3.7436e-11	1.03671e-11
1643	0.0002	7.67259e-05	5.31179e-05	1.65054e-05	1.02824e-05	3.24703e-06	2.14227e-06	7.402e-07	2.1309e-07	1.95086e-07	7.9276e-08
1644	0.0002	6.28792e-05	2.25617e-05	6.43022e-06	2.34626e-06	5.69687e-07	1.92452e-07	3.97838e-08	8.07172e-09	2.85585e-09	8.27924e-10
1645	0.0002	0.000369383	0.000768569	0.000823245	0.000794106	0.000763563	0.000728703	0.000248671	4.64583e-05	9.34956e-05	0.000117215
1646	0.0002	0.000199463	0.000170194	9.3416e-05	5.6132e-05	4.04413e-05	2.31489e-05	1.98434e-05	1.07457e-05	8.95544e-06	5.34276e-06
1647	0.0002	0.000629883	0.000714265	0.00081679	0.000548102	0.00104768	0.000589336	0.00141908	0.00162001	0.000814529	0.000530392
1648	0.0002	0.000137107	7.71977e-05	3.08798e-05	1.44141e-05	7.95701e-06	3.49991e-06	3.05308e-06	1.85894e-06	1.02699e-06	4.33356e-07
1649	0.0002	0.00019368	0.0001044	3.89059e-05	1.36311e-05	9.94354e-06	3.46629e-06	1.11763e-06	1.54338e-07	8.16685e-08	3.32324e-08
1650	0.0002	9.25724e-05	2.28786e-05	4.79149e-06	1.17784e-06	5.43571e-07	1.2699e-07	9.49513e-08	4.18696e-08	1.02455e-08	2.17719e-09
1651	0.0002	7.08855e-05	2.29102e-05	5.41541e-06	1.35082e-06	3.76547e-07	9.1468e-08	2.72009e-08	6.30241e-09	3.49678e-09	1.4719e-09
1652	0.0002	0.000245887	4.29079e-05	6.22776e-06	9.25218e-07	2.90063e-07	4.26008e-08	1.11094e-08	1.59856e-09	4.72773e-10	1.17164e-10
1653	0.0002	0.000101454	0.000143235	0.000124388	0.000123654	0.000122195	0.000113645	0.000144073	0.000118988	0.000107124	6.85196e-05
1654	0.0002	0.000224461	0.00030188	0.000236822	0.000202202	0.000141954	0.000114991	8.63176e-05	4.80621e-05	6.28202e-05	5.47532e-05
1655	0.0002	4.77134e-05	0.000148596	0.000250992	0.000505921	0.0003769	0.000696319	0.000969781	0.00153393	0.00229955	0.00226679
1656	0.0002	2.24895e-05	2.63123e-06	2.6405e-07	2.65039e-08	2.77001e-09	2.78008e-10	2.87127e-11	2.88115e-12	8.44941e-13	2.07032e-13
1657	0.0002	9.99528e-05	7.78225e-05	3.89976e-05	2.16143e-05	1.12465e-05	5.93125e-06	3.78297e-06	1.82601e-06	1.6293e-06	1.02777e-06
1658	0.0002	6.75342e-05	7.72501e-06	8.6354e-07	9.97903e-08	4.49204e-08	5.13982e-09	8.24781e-09	6.29502e-09	7.19004e-10	8.04199e-11
1659	0.0002	6.5349e-05	6.11706e-05	3.56447e-05	2.31907e-05	1.14706e-05	7.06823e-06	4.64847e-06	2.60003e-06	2.69331e-06	1.92722e-06
1660	0.0002	0.000237914	0.000102964	3.09277e-05	9.95125e-06	2.4933e-06	7.75501e-07	2.37748e-07	6.96114e-08	4.87546e-08	2.49869e-08
1661	0.0002	0.000221383	0.000437493	0.000463106	0.000523283	0.000316923	0.00033981	0.000212913	0.000123108	0.00023544	0.000282766
1662	0.0002	0.00011942	4.06481e-05	1.08945e-05	3.32196e-06	1.81308e-06	5.27468e-07	3.82503e-07	1.57154e-07	5.27773e-08	1.46428e-08
1663	0.0002	0.000118371	3.2878e-05	7.43743e-06	1.80893e-06	1.11527e-06	2.63121e-07	3.92766e-07	3.00951e-07	8.26579e-08	1.93596e-08
1664	0.0002	3.59223e-05	1.55704e-05	2.83646e-06	1.17325e-06	1.93602e-07	8.8808e-08	1.52403e-08	2.55329e-09	2.26731e-09	7.86401e-10
1665	0.0002	3.46932e-05	6.22898e-06	1.03739e-06	2.3149e-07	3.59414e-08	7.40355e-09	1.10104e-09	1.75356e-10	3.12824e-11	5.0939e-12
1666	0.0002	0.00063559	0.000792237	0.000906221	0.000579412	0.0011161	0.000618036	0.00150062	0.00164429	0.00111458	0.000896153
1667	0.0002	0.000387623	0.000990875	0.00124555	0.00139332	0.0014257	0.00157861	0.00115019	0.000518591	0.0012793	0.00190392
1668	0.0002	0.000293247	0.000471392	0.000420718	0.000382054	0.000337855	0.000295371	0.00023158	0.000116007	0.000180878	0.000182904
1669	0.0002	0.000393284	0.000296719	0.000154055	8.86623e-05	7.69556e-05	4.20973e-05	3.89418e-05	1.94593e-05	1.06367e-05	4.46295e-06
1670	0.0002	6.86323e-05	0.000118336	0.000123755	0.000149885	0.000162961	0.000183594	0.000269808	0.000267188	0.000239096	0.000152495
1671	0.0002	0.000656443	0.000181065	4.19941e-05	1.02657e-05	6.24429e-06	1.48738e-06	7.55274e-07	1.71779e-07	3.61613e-08	6.78869e-09
1672	0.0002	0.00037785	0.00130289	0.00207175	0.00292296	0.00252226	0.0035122	0.0014715	0.000449111	0.00148955	0.00284455
1673	0.0002	0.000106306	2.90626e-05	6.55362e-06	1.67901e-06	9.08003e-07	2.22615e-07	2.61741e-07	1.73604e-07	4.69399e-08	1.08498e-08
1674	0.0002	6.0351e-05	1.67501e-05	3.90467e-06	1.17319e-06	3.04051e-07	8.47017e-08	2.41087e-08	6.12452e-09	1.68088e-09	3.93439e-10
1675	0.0002	0.000289288	7.16751e-05	1.35584e-05	2.66908e-06	6.46895e-07	1.24869e-07	3.05614e-08	5.69617e-09	2.64861e-09	9.59813e-10
1676	0.0002	0.000319867	0.000328561	0.000246902	0.00016042	0.000171764	0.000102026	0.000131512	9.50081e-05	7.63356e-05	5.2805e-05
1677	0.0002	0.000327836	0.000222214	0.000103247	5.28077e-05	3.98875e-05	1.94579e-05	1.55649e-05	6.97837e-06	4.17349e-06	1.88489e-06
1678	0.0002	0.000290394	6.11908e-05	1.00968e-05	1.71902e-06	3.69021e-07	6.1865e-08	1.31078e-08	2.13784e-09	8.98559e-10	2.98871e-10
1679	0.0002	3.0256e-05	3.10348e-06	3.33039e-07	4.82043e-08	9.03453e-09	1.21334e-09	9.72965e-10	7.47627e-10	7.66657e-11	7.83062e-12
1680	0.0002	0.000267238	0.000790598	0.00113493	0.001611	0.0010165	0.00138873	0.000606186	0.000249176	0.000710242	0.00119382
1681	0.0002	3.88574e-05	2.31151e-05	4.5561e-06	2.2056e-06	3.89241e-07	2.22525e-07	4.1056e-08	6.94302e-09	1.02402e-08	4.65044e-09
1682	0.0002	0.000930236	0.000725002	0.000962828	0.000381013	0.00101655	0.00030325	0.00104617	0.00146038	0.000358581	0.000212511
1683	0.0002	3.80385e-05	0.000123681	0.000222048	0.000477549	0.000412909	0.000812396	0.00128902	0.00216405	0.00276428	0.00238645
1684	0.0002	8.09971e-05	1.3541e-05	1.8468e-06	2.56814e-07	5.20007e-08	7.16229e-09	1.34063e-09	1.81529e-10	6.36949e-11	1.8187e-11
1685	0.0002	0.000427637	0.000523634	0.000489592	0.000406407	0.000557811	0.000415987	0.000700854	0.00063516	0.000379206	0.000208235
1686	0.0002	0.000155702	0.000123405	6.45072e-05	3.89922e-05	2.11287e-05	1.20122e-05	6.31543e-06	2.46374e-06	1.90879e-06	1.07088e-06
1687	0.0002	0.000334854	0.000525798	0.000451889	0.000352521	0.000373795	0.000288914	0.000326326	0.000200269	0.000305099	0.000302547
1688	0.0002	0.000365406	0.000749457	0.000796109	0.000775034	0.000813314	0.000780081	0.000705116	0.00037413	0.000742307	0.000919563
1689	0.0002	0.000196801	0.000156221	8.09513e-05	4.57325e-05	3.34767e-05	1.80504e-05	1.68504e-05	9.65687e-06	7.49318e-06	4.20933e-06
1690	0.0002	2.57843e-05	2.75355e-06	3.05706e-07	4.63999e-08	6.24301e-09	8.75833e-10	1.4698e-10	2.52897e-11	2.69878e-12	2.85063e-13
1691	0.0002	7.58824e-05	1.64089e-05	3.11414e-06	7.21442e-07	2.81578e-07	6.14924e-08	4.6301e-08	2.28848e-08	4.90689e-09	9.32915e-10
1692	0.0002	8.72798e-05	2.3676e-05	5.36452e-06	1.47306e-06	6.29289e-07	1.62737e-07	1.38399e-07	7.89723e-08	2.1189e-08	4.86597e-09
1693	0.0002	2.20571e-05	1.11804e-05	1.51742e-06	6.19174e-07	6.73251e-08	3.52739e-08	3.86068e-09	4.26156e-10	7.22481e-10	2.89706e-10
1694	0.0002	0.000155357	0.000227062	0.000191142	0.000180437	7.35926e-05	6.53555e-05	1.25352e-05	2.37609e-06	3.37197e-06	3.14982e-06
1695	0.0002	3.36148e-05	5.4743e-06	7.86219e-07	1.01809e-07	1.58726e-08	1.99501e-09	3.22032e-10	4.63288e-11	1.60029e-11	4.94777e-12
1696	0.0002	0.000159714	0.000153594	7.76491e-05	6.0317e-05	3.5657e-05	2.76581e-05	1.87897e-05	8.91077e-06	7.62947e-06	3.66069e-06
1697	0.0002	0.00031716	0.000441968	0.000347024	0.000252668	0.000263926	0.000189658	0.00022792	0.000147254	0.000199349	0.000178965
1698	0.0002	7.91705e-05	2.86208e-05	8.17882e-06	2.93541e-06	1.04783e-06	3.49818e-07	3.26268e-07	2.6906e-07	9.59043e-08	2.79772e-08
1699	0.0002	0.000118481	8.67544e-05	4.2866e-05	2.53804e-05	1.00346e-05	5.54403e-06	1.69389e-06	4.53119e-07	3.24608e-07	1.70487e-07
1700	0.0002	3.16387e-05	1.91004e-05	3.30001e-06	1.51967e-06	2.2496e-07	1.29033e-07	1.96965e-08	2.79157e-09	4.93352e-09	2.27946e-09
1701	0.0002	2.84535e-05	3.07976e-06	3.45197e-07	5.2566e-08	7.97911e-09	1.12463e-09	2.35281e-10	4.73572e-11	5.1214e-12	5.47055e-13
1702	0.0002	0.000102903	2.81017e-05	8.46956e-06	1.52215e-06	6.1785e-07	9.84235e-08	4.45798e-08	1.37253e-08	4.98498e-09	2.26689e-09
1703	0.0002	5.65298e-05	0.000119764	0.00014952	0.000218591	0.000241305	0.000326366	0.000523749	0.000616629	0.000611763	0.000426075
1704	0.0002	3.35208e-05	0.000109941	0.000198149	0.000427911	0.000356207	0.00070365	0.00108919	0.00183552	0.00241946	0.00214424
1705	0.0002	6.77491e-05	1.2371e-05	2.05751e-06	4.20436e-07	1.54223e-07	2.97203e-08	2.37954e-08	1.252e-08	2.27109e-09	3.75052e-10
1706	0.0002	4.94489e-05	1.3573e-05	3.14345e-06	9.50639e-07	1.91621e-07	5.35624e-08	9.50645e-09	1.72665e-09	4.68713e-10	1.08701e-10
1707	0.0002	0.000288956	0.000616099	0.0006876	0.000786425	0.00061297	0.00067143	0.000403192	0.000182844	0.000376967	0.000482321
1708	0.0002	0.000585219	0.000242127	7.84693e-05	2.7371e-05	1.99815e-05	6.7217e-06	4.48589e-06	1.41463e-06	4.05903e-07	9.90153e-08
1709	0.0002	3.07365e-05	1.85804e-05	3.14677e-06	1.42529e-06	2.05832e-07	1.17203e-07	1.74197e-08	2.39855e-09	4.34245e-09	2.00996e-09
1710	0.0002	0.000365815	0.000246069	0.000114489	5.86437e-05	4.61022e-05	2.25216e-05	1.85354e-05	8.32138e-06	4.66743e-06	1.99831e-06
1711	0.0002	0.000731989	0.000752725	0.000918662	0.000525617	0.00114245	0.000528677	0.00146219	0.00181167	0.000772125	0.00051799
1712	0.0002	0.00010178	3.35818e-05	1.04466e-05	2.35513e-06	9.47031e-07	1.94531e-07	8.72237e-08	2.72726e-08	1.24768e-08	5.97553e-09
1713	0.0002	0.000364167	4.85933e-05	5.73634e-06	6.84226e-07	2.1493e-07	2.55059e-08	6.08539e-09	7.15604e-10	1.54138e-10	2.92629e-11
1714	0.0002	3.11318e-05	9.81919e-05	0.000168125	0.000343819	0.000268177	0.000502454	0.000726829	0.00116501	0.00172197	0.00167781
1715	0.0002	0.000520055	0.000181148	4.9083e-05	1.41547e-05	8.79134e-06	2.45856e-06	1.35579e-06	3.5895e-07	1.19601e-07	3.29745e-08
1716	0.0002	0.00011165	5.90844e-05	2.26425e-05	1.0488e-05	4.45984e-06	1.93109e-06	8.67958e-07	3.0446e-07	1.58196e-07	6.3392e-08
1717	0.0002	0.000121858	7.00256e-05	2.7067e-05	1.14678e-05	5.37903e-06	2.18831e-06	1.15841e-06	4.33664e-07	3.18101e-07	1.69036e-07
1718	0.0002	0.000146929	0.000128419	7.35901e-05	4.7035e-05	3.80037e-05	2.30175e-05	2.11493e-05	1.16378e-05	8.45478e-06	4.50117e-06
1719	0.0002	9.74829e-05	0.000221422	0.000279457	0.000413299	0.000309245	0.000422973	0.000520217	0.000619009	0.00092224	0.000901336
1720	0.0002	2.59506e-05	5.19252e-06	8.14974e-07	1.31568e-07	1.95056e-08	3.10552e-09	4.9748e-10	7.72668e-11	3.30077e-11	1.11217e-11
1721	0.0002	0.000240466	0.000130328	4.74637e-05	1.87408e-05	6.02119e-06	2.28458e-06	9.05965e-07	3.2018e-07	2.52569e-07	1.43244e-07
1722	0.0002	7.59695e-05	0.00019894	0.000287326	0.000490394	0.000429077	0.000674469	0.000981174	0.00133186	0.00193802	0.00186017
1723	0.0002	2.5061e-05	9.09676e-06	1.30324e-06	4.80182e-07	5.82363e-08	2.44778e-08	3.01382e-09	3.94775e-10	3.34545e-10	1.00477e-10
1724	0.0002	0.000281378	5.78767e-05	9.51354e-06	1.61316e-06	4.72448e-07	7.88927e-08	2.07176e-08	3.36638e-09	1.22936e-09	3.63701e-10
1725	0.0002	3.08158e-05	1.59872e-05	2.81034e-06	1.645e-06	2.38086e-07	1.62758e-07	2.4248e-08	3.83131e-09	3.12122e-09	7.69398e-10
1726	0.0002	4.42887e-05	8.86534e-06	1.60462e-06	3.83763e-07	7.76077e-08	1.71706e-08	3.8978e-09	8.40629e-10	1.66992e-10	2.9771e-11
1727	0.0002	0.000161263	6.27664e-05	1.83725e-05	5.75148e-06	3.48919e-06	1.05672e-06	5.92954e-07	1.69288e-07	6.84631e-08	2.22006e-08
1728	0.0002	0.000107402	5.25849e-05	1.88508e-05	8.24055e-06	3.46958e-06	1.42071e-06	6.694e-07	2.42441e-07	1.17519e-07	4.41481e-08
1729	0.0002	0.000340568	0.000443777	0.000352389	0.000246678	0.000278673	0.000188587	0.000257562	0.000184212	0.000216102	0.000183034
1730	0.0002	0.000231246	0.000400214	0.000382122	0.000392336	0.000247034	0.000240625	9.31449e-05	2.8907e-05	4.84866e-05	5.21407e-05
1731	0.0002	0.00046214	0.000318692	0.000273949	0.000104506	0.000153281	4.75751e-05	8.60999e-05	7.5952e-05	3.23285e-05	2.21002e-05
1732	0.0002	0.000557764	0.000390543	0.00037546	0.000140403	0.000241867	7.18458e-05	0.000154649	0.000153879	5.77946e-05	3.94438e-05
1733	0.0002	0.000594272	0.000233541	7.22888e-05	2.4014e-05	1.70946e-05	5.48436e-06	3.52496e-06	1.06282e-06	3.01044e-07	7.26106e-08
1734	0.0002	4.98311e-05	3.1149e-05	7.20023e-06	3.65461e-06	7.97854e-07	4.60356e-07	1.06835e-07	2.16869e-08	2.89902e-08	1.36603e-08
1735	0.0002	0.000110832	0.000265328	0.000362765	0.000584111	0.000616321	0.000915518	0.0014814	0.00190601	0.00223872	0.00179652
1736	0.0002	0.000371146	0.00127535	0.0020283	0.00291164	0.0024068	0.00339556	0.0010965	0.000259454	0.000857577	0.00163297
1737	0.0002	0.000574524	0.000231127	7.21728e-05	2.42003e-05	1.71212e-05	5.54291e-06	3.56096e-06	1.08293e-06	3.3823e-07	8.85074e-08
1738	0.0002	0.000363966	0.0011821	0.00180619	0.00255582	0.00216032	0.00298722	0.00125899	0.000393794	0.001231	0.00223646
1739	0.0002	8.0642e-05	1.16153e-05	1.54516e-06	2.03362e-07	1.0346e-07	1.35927e-08	2.31373e-08	1.81739e-08	2.60722e-09	3.53345e-10
1740	0.0002	2.43829e-05	7.10263e-06	9.59262e-07	2.76277e-07	3.27298e-08	1.04167e-08	1.25052e-09	1.58082e-10	1.11036e-10	3.29784e-11
1741	0.0002	8.19742e-05	2.41266e-05	6.48279e-06	1.34693e-06	4.50105e-07	8.65352e-08	3.17809e-08	8.56161e-09	3.83905e-09	1.71028e-09
1742	0.0002	0.00029259	0.00033992	0.000244955	0.00016943	0.000168096	0.000111294	0.000132138	8.79245e-05	9.41555e-05	7.25244e-05
1743	0.0002	0.000560634	0.000397197	0.000396233	0.000184636	0.000319464	0.000115816	0.000250477	0.00026843	7.27696e-05	3.61563e-05
1744	0.0002	0.000174883	0.000183007	0.000118712	8.75551e-05	5.1513e-05	3.57641e-05	2.96176e-05	1.98614e-05	2.02549e-05	1.43237e-05
1745	0.0002	5.49473e-05	6.81221e-06	8.34706e-07	1.2509e-07	4.08512e-08	5.80728e-09	4.0632e-09	1.74827e-09	2.16235e-10	2.58636e-11
1746	0.0002	0.000128131	1.90778e-05	2.55102e-06	3.47367e-07	1.40672e-07	1.89842e-08	5.70841e-09	7.58172e-10	1.37004e-10	2.25031e-11
1747	0.0002	0.000153754	0.000223579	0.000191403	0.000187404	0.000127371	0.000116724	0.000113314	9.22859e-05	0.000113951	9.48084e-05
1748	0.0002	0.000130743	0.000191317	0.000167837	0.000168655	0.000146401	0.000137589	0.00016008	0.000133525	0.000143145	0.000105906
1749	0.0002	8.75458e-05	0.000166543	0.000185714	0.0002408	0.000245557	0.000295586	0.00042725	0.000450473	0.000494216	0.000373797
1750	0.0002	0.000123051	3.87214e-05	1.32976e-05	2.7045e-06	1.27918e-06	2.29167e-07	1.22408e-07	4.28637e-08	1.67297e-08	8.17911e-09
1751	0.0002	9.14637e-05	2.0518e-05	3.93749e-06	7.87055e-07	4.2172e-07	8.262e-08	3.53557e-08	6.68292e-09	1.38669e-09	2.5665e-10
1752	0.0002	4.19691e-05	2.57717e-05	5.60377e-06	3.76438e-06	7.09575e-07	5.45883e-07	1.08131e-07	2.11786e-08	1.66243e-08	4.2478e-09
1753	0.0002	0.000388139	0.0012569	0.00189987	0.00252946	0.00220918	0.00291046	0.00085009	0.000166028	0.000517493	0.000937866
1754	0.0002	0.000321843	0.000963959	0.00139276	0.00195178	0.00149538	0.00202635	0.000911719	0.000330659	0.000954066	0.00162022
1755	0.0002	0.000242025	0.000162963	9.87184e-05	5.03787e-05	4.24953e-05	1.89466e-05	1.88843e-05	1.17117e-05	5.45076e-06	2.64203e-06
1756	0.0002	0.000124283	9.3913e-05	4.75245e-05	2.86661e-05	1.3075e-05	7.36614e-06	6.46129e-06	5.17017e-06	3.82097e-06	2.06013e-06
1757	0.0002	0.000461109	0.000152808	3.9248e-05	1.06932e-05	6.13963e-06	1.62482e-06	8.28715e-07	2.08238e-07	7.33603e-08	2.11733e-08
1758	0.0002	8.77492e-05	1.42465e-05	2.08604e-06	3.05275e-07	1.63873e-07	2.38444e-08	4.10664e-08	3.2864e-08	5.30732e-09	7.9472e-10
1759	0.0002	4.81163e-05	3.60357e-05	8.20377e-06	4.20136e-06	8.90155e-07	5.54514e-07	1.24597e-07	2.31403e-08	4.38836e-08	2.41614e-08
1760	0.0002	0.000212531	0.00032138	0.000276778	0.000261062	0.000156896	0.000139984	5.49207e-05	1.72846e-05	2.53689e-05	2.43792e-05
1761	0.0002	0.000278155	0.000388619	0.000310994	0.000255174	0.000217726	0.000171952	0.000106853	4.03729e-05	5.4796e-05	4.92994e-05
1762	0.0002	2.72608e-05	5.26195e-05	5.71825e-05	7.21394e-05	3.96178e-05	4.64369e-05	4.31323e-05	4.43453e-05	6.55319e-05	6.35015e-05
1763	0.0002	0.000111371	4.64721e-05	1.47421e-05	5.58644e-06	2.71861e-06	9.68638e-07	8.606e-07	5.38245e-07	2.21098e-07	7.26868e-08
1764	0.0002	0.000312262	0.00036731	0.000282408	0.000246671	0.000256316	0.000210238	0.000261711	0.000191905	0.000120759	5.72357e-05
1765	0.0002	0.000103869	2.39069e-05	4.67289e-06	9.92703e-07	5.10348e-07	1.05123e-07	5.52578e-08	1.40212e-08	3.19775e-09	6.40405e-10
1766	0.0002	0.00024476	0.000309257	0.000230062	0.000181955	0.000141682	0.000107017	7.55617e-05	3.49195e-05	4.29088e-05	3.55032e-05
1767	0.0002	0.000288168	0.000337479	0.000249807	0.000217837	0.000213325	0.000175897	0.000205928	0.000145054	9.93912e-05	4.91417e-05
1768	0.0002	8.57609e-05	4.23435e-05	1.54401e-05	7.0039e-06	2.46625e-06	1.03918e-06	9.32527e-07	8.2682e-07	4.01135e-07	1.51719e-07
1769	0.0002	0.000117588	1.91231e-05	2.56562e-06	3.50596e-07	8.01881e-08	1.0859e-08	2.19672e-09	2.92714e-10	9.58382e-11	2.58268e-11
1770	0.0002	0.000691862	0.000131237	2.21785e-05	3.8731e-06	1.94308e-06	3.33882e-07	1.29102e-07	2.15533e-08	3.6112e-09	5.58483e-10
1771	0.0002	0.000236445	0.000131238	4.97886e-05	2.0531e-05	1.04193e-05	4.12354e-06	2.28864e-06	8.4177e-07	5.75767e-07	2.90114e-07
1772	0.0002	0.000211502	0.000113918	5.94454e-05	2.01433e-05	1.51409e-05	4.50506e-06	3.96533e-06	2.07851e-06	1.10401e-06	6.68201e-07
1773	0.0002	2.4531e-05	1.28279e-05	1.86992e-06	7.95236e-07	9.46989e-08	5.08247e-08	6.13563e-09	7.36522e-10	1.21885e-09	5.00776e-10
1774	0.0002	0.000180998	8.72722e-05	2.98513e-05	9.7155e-06	6.8489e-06	2.21421e-06	7.38424e-07	1.05319e-07	4.99118e-08	1.85087e-08
1775	0.0002	7.8301e-05	1.10054e-05	1.44677e-06	1.96597e-07	8.34883e-08	1.12053e-08	3.77355e-09	5.48609e-10	7.6821e-11	1.02011e-11
1776	0.0002	0.000231388	0.000192965	0.000102768	5.5762e-05	4.53403e-05	2.3866e-05	1.33275e-05	3.84432e-06	3.13213e-06	1.83331e-06
1777	0.0002	9.62223e-05	1.89595e-05	3.26877e-06	6.01031e-07	2.94546e-07	5.28601e-08	2.39447e-08	4.99151e-09	9.76217e-10	1.71765e-10
1778	0.0002	8.57976e-05	0.00020326	0.000270552	0.0004234	0.000400568	0.000578796	0.000857917	0.00107529	0.00143817	0.00128555
1779	0.0002	8.15157e-05	3.95424e-05	1.4229e-05	6.39472e-06	2.1435e-06	8.94132e-07	7.91201e-07	7.14905e-07	3.40829e-07	1.27026e-07
1780	0.0002	3.89346e-05	8.1897e-06	1.34618e-06	2.27305e-07	4.01826e-08	6.6776e-09	1.23428e-09	2.00623e-10	8.7356e-11	3.00137e-11
1781	0.0002	0.000506488	0.000226831	7.62567e-05	2.76555e-05	1.96514e-05	6.86543e-06	4.56907e-06	1.49338e-06	5.66066e-07	1.742e-07
1782	0.0002	0.000192645	0.000107584	4.16505e-05	1.61102e-05	1.34859e-05	5.10978e-06	8.05359e-06	6.34967e-06	3.47965e-06	1.45831e-06
1783	0.0002	2.84134e-05	4.55473e-05	4.20287e-05	4.45635e-05	2.22678e-05	2.20478e-05	1.78524e-05	1.56444e-05	2.16882e-05	1.98893e-05
1784	0.0002	0.000383969	0.000362551	0.000299328	0.000175992	0.000220298	0.000113197	0.000172681	0.00014097	8.96291e-05	6.04819e-05
1785	0.0002	4.77932e-05	1.9496e-05	4.19642e-06	1.67528e-06	3.52908e-07	1.46306e-07	3.26706e-08	6.77308e-09	4.3533e-09	1.42424e-09
1786	0.0002	0.00011914	1.33711e-05	1.41841e-06	1.51023e-07	5.27688e-08	5.60824e-09	1.37525e-09	1.45687e-10	2.09358e-11	2.83367e-12
1787	0.0002	8.16052e-05	0.000220908	0.00033472	0.000601132	0.000609136	0.00100605	0.00165537	0.00235472	0.00300714	0.00259046
1788	0.0002	0.00026434	0.000755765	0.00105762	0.00147558	0.000934028	0.00125218	0.000571679	0.000244779	0.000674534	0.00110199
1789	0.0002	0.00019332	0.000114617	4.67316e-05	1.95711e-05	1.60105e-05	6.51837e-06	9.39467e-06	7.0619e-06	4.10587e-06	1.8087e-06
1790	0.0002	0.000323934	0.000271831	0.000198532	0.00010471	0.000113333	5.26042e-05	6.86016e-05	4.9597e-05	3.17094e-05	2.11302e-05
1791	0.0002	0.000388694	0.000501642	0.000431411	0.000301296	0.000381113	0.00025047	0.000386422	0.000304855	0.000318282	0.000266576
1792	0.0002	0.00037815	0.000858583	0.000984477	0.00101293	0.0010602	0.00107906	0.000898405	0.000445977	0.000978443	0.0013192
1793	0.0002	0.000233826	0.000152725	6.53315e-05	3.06061e-05	1.18987e-05	5.33e-06	2.58959e-06	1.07098e-06	9.24129e-07	5.65857e-07
1794	0.0002	0.000120647	5.34095e-05	1.77097e-05	6.92073e-06	3.52954e-06	1.30031e-06	9.47592e-07	4.62066e-07	2.01238e-07	6.94987e-08
1795	0.0002	0.000105444	0.000237735	0.000304992	0.000458971	0.000455961	0.000634259	0.00095712	0.00115722	0.00144557	0.00122019
1796	0.0002	6.46354e-05	6.20931e-05	3.69931e-05	2.46416e-05	1.23217e-05	7.7683e-06	5.19786e-06	2.97095e-06	3.12126e-06	2.26042e-06
1797	0.0002	0.000143278	8.59001e-05	3.6723e-05	1.56983e-05	8.45712e-06	3.41079e-06	2.09634e-06	8.7279e-07	6.20841e-07	3.45842e-07
1798	0.0002	0.00039602	0.000468605	0.000405309	0.000276576	0.000355475	0.00022178	0.000348103	0.00028455	0.000250804	0.00019492
1799	0.0002	2.91388e-05	1.51181e-05	2.58752e-06	1.58396e-06	2.18538e-07	1.58067e-07	2.23648e-08	3.42263e-09	2.46824e-09	5.20953e-10
1800	0.0002	6.64582e-05	0.000177916	0.000264487	0.000465471	0.000446746	0.000723468	0.00113673	0.00158713	0.00216648	0.00197231
1801	0.0002	0.000611659	7.80549e-05	9.22571e-06	1.10189e-06	4.16708e-07	4.95146e-08	1.34505e-08	1.58362e-09	2.46968e-10	3.58292e-11
1802	0.0002	0.000132137	0.000147752	0.0001013	8.0474e-05	3.42041e-05	2.54374e-05	1.87272e-05	1.46981e-05	1.60049e-05	1.19609e-05
1803	0.0002	0.000373078	0.000345288	0.000215722	0.000151135	0.000145671	9.64534e-05	0.000104064	6.23053e-05	3.51345e-05	1.5162e-05
1804	0.0002	0.000154065	8.39526e-05	3.253e-05	1.41907e-05	9.01088e-06	3.73882e-06	3.53882e-06	2.05239e-06	1.09775e-06	4.50752e-07
1805	0.0002	0.000756974	0.00060565	0.000729192	0.000345359	0.000772509	0.000280223	0.000799389	0.00102445	0.000275468	0.000150883
1806	0.0002	0.000216683	0.000487974	0.00057077	0.000700049	0.000393179	0.000458908	0.000249809	0.000135572	0.000295043	0.0003951
1807	0.0002	0.000311163	0.000172055	0.000117746	5.03368e-05	5.26393e-05	1.82044e-05	2.28761e-05	1.69055e-05	4.57896e-06	1.86418e-06
1808	0.0002	0.000115577	9.41015e-05	3.739e-05	2.23055e-05	9.99953e-06	6.16437e-06	3.10775e-06	1.12913e-06	1.28675e-06	7.46226e-07
1809	0.0002	0.000160641	0.000325599	0.000391807	0.000550836	0.000609166	0.000793205	0.00125418	0.00142446	0.00136908	0.000928259
1810	0.0002	0.000136358	6.4085e-05	2.21721e-05	8.79958e-06	5.06058e-06	1.90482e-06	1.53545e-06	7.68846e-07	3.55248e-07	1.28954e-07
1811	0.0002	0.000289851	0.000791438	0.00106854	0.00144144	0.000984338	0.00127593	0.000407971	0.000108003	0.000284382	0.000447126
1812	0.0002	0.000106486	0.000173686	0.000168891	0.000189331	0.000182402	0.000190633	0.000249466	0.000230093	0.000242128	0.000176598
1813	0.0002	0.00022246	0.000154743	7.07853e-05	3.12205e-05	2.49172e-05	1.08325e-05	4.35316e-06	7.97993e-07	5.43385e-07	2.73448e-07
1814	0.0002	0.00048001	0.000613403	0.000597587	0.000407915	0.000618027	0.000382548	0.000716975	0.000654463	0.00057284	0.000473488
1815	0.0002	0.000147688	5.2839e-05	1.37938e-05	3.82358e-06	1.47931e-06	3.9811e-07	1.55347e-07	3.96597e-08	2.11524e-08	8.62558e-09
1816	0.0002	5.22681e-05	0.000162802	0.000282204	0.000584711	0.000553059	0.00104945	0.00174561	0.00283185	0.0034909	0.00292457
1817	0.0002	0.000309345	0.000629897	0.000676162	0.000732077	0.000622079	0.000647971	0.000393332	0.000164508	0.000324069	0.00039904
1818	0.0002	4.77884e-05	2.97778e-05	6.9551e-06	4.45545e-06	9.38484e-07	6.74555e-07	1.50617e-07	3.19498e-08	2.79578e-08	8.56464e-09
1819	0.0002	0.000175877	0.000212939	0.00015518	0.000128043	7.61212e-05	5.908e-05	4.8698e-05	3.38885e-05	3.9208e-05	3.08424e-05
1820	0.0002	0.000192184	0.000154722	8.12022e-05	4.6913e-05	3.30924e-05	1.82003e-05	1.56598e-05	8.50814e-06	6.69454e-06	3.80513e-06
1821	0.0002	6.49251e-05	3.41283e-05	1.35154e-05	5.83335e-06	4.70417e-06	1.94603e-06	1.51938e-06	5.82765e-07	1.96411e-07	5.49138e-08
1822	0.0002	0.000202274	0.000222525	0.0001495	0.000111342	7.26733e-05	5.12409e-05	2.99779e-05	1.252e-05	1.34155e-05	9.89068e-06
1823	0.0002	2.45078e-05	6.97128e-06	1.46908e-06	3.24358e-07	5.73622e-08	1.23773e-08	2.54995e-09	5.28134e-10	2.85529e-10	1.17463e-10
1824	0.0002	0.000271058	0.000572044	0.000634614	0.000730377	0.000535238	0.000588237	0.000361646	0.000177398	0.000362052	0.0004593
1825	0.0002	0.000152239	6.54762e-05	2.08963e-05	7.17072e-06	4.62562e-06	1.53155e-06	9.31391e-07	2.8931e-07	1.2245e-07	4.12833e-08
1826	0.0002	0.00020683	0.000168397	8.83519e-05	5.14178e-05	3.08962e-05	1.7085e-05	1.229e-05	6.20451e-06	5.34822e-06	3.27979e-06
1827	0.0002	8.37413e-05	1.50155e-05	2.42648e-06	4.42248e-07	2.13564e-07	3.75077e-08	4.89268e-08	3.42675e-08	6.10517e-09	9.93053e-10
1828	0.0002	0.000342412	0.000644471	0.000644602	0.000617497	0.000582856	0.000544656	0.00025539	6.93117e-05	0.000126317	0.00014567
1829	0.0002	0.000374021	0.000451809	0.000378337	0.000261468	0.000320026	0.000205256	0.000305627	0.000239241	0.000228412	0.000180919
1830	0.0002	0.000167309	7.57918e-05	2.4992e-05	8.4425e-06	6.4894e-06	2.13947e-06	3.35803e-06	2.65246e-06	1.1818e-06	4.16045e-07
1831	0.0002	0.000209763	0.000354547	0.000332973	0.000340468	0.000206173	0.000199439	0.000137662	8.4967e-05	0.000139222	0.000146793
1832	0.0002	6.77257e-05	5.2155e-05	1.48348e-05	8.37798e-06	2.37786e-06	1.51784e-06	4.67444e-07	1.14964e-07	1.77232e-07	9.91748e-08
1833	0.0002	0.000150927	0.000210212	0.000174861	0.000166059	0.000126452	0.000112496	0.000116731	9.24377e-05	0.000104872	8.12856e-05
1834	0.0002	6.4791e-05	2.71417e-05	8.72633e-06	3.56272e-06	8.37278e-07	3.16536e-07	5.46516e-08	9.75138e-09	4.0212e-09	1.3263e-09
1835	0.0002	0.000289413	4.10112e-05	4.91351e-06	5.95374e-07	1.29297e-07	1.558e-08	2.89336e-09	3.45198e-10	1.01366e-10	2.4916e-11
1836	0.0002	7.26632e-05	1.98427e-05	4.90305e-06	9.60744e-07	2.89596e-07	5.28819e-08	1.73777e-08	4.30296e-09	1.88057e-09	8.01255e-10
1837	0.0002	0.000383391	0.00129553	0.00202317	0.00276792	0.00245636	0.00332811	0.00149395	0.00047572	0.00154656	0.00290408
1838	0.0002	0.00067881	0.00012131	1.93261e-05	3.16986e-06	1.51849e-06	2.45513e-07	8.95869e-08	1.41187e-08	2.43517e-09	3.85551e-10
1839	0.0002	0.000246223	0.000138144	5.25212e-05	2.17073e-05	9.97884e-06	3.95798e-06	2.05248e-06	7.56492e-07	5.49044e-07	2.90661e-07
1840	0.0002	6.13004e-05	4.92424e-05	1.31676e-05	7.32086e-06	1.90803e-06	1.2433e-06	3.49267e-07	7.81205e-08	1.39987e-07	8.14009e-08
1841	0.0002	3.14798e-05	3.42006e-06	3.83878e-07	5.80074e-08	1.00111e-08	1.40332e-09	3.74231e-10	8.93772e-11	9.70138e-12	1.03951e-12
1842	0.0002	0.00017018	0.000198972	0.000142336	0.000115152	8.1638e-05	6.216e-05	5.74528e-05	3.92627e-05	4.09219e-05	2.95029e-05
1843	0.0002	0.000351216	0.000641705	0.000623312	0.000559917	0.000538047	0.000475776	0.000185974	3.92927e-05	6.95368e-05	7.82317e-05
1844	0.0002	6.70855e-05	0.000172423	0.000248299	0.000422465	0.000420357	0.000658766	0.00104674	0.0014168	0.00184874	0.00162043
1845	0.0002	0.000396209	0.000338373	0.000278337	0.000142923	0.000183771	8.08902e-05	0.00012702	0.000104415	6.04893e-05	4.15747e-05
1846	0.0002	0.00011828	7.58007e-05	3.37391e-05	1.80432e-05	7.56772e-06	3.78006e-06	1.43086e-06	4.45222e-07	2.79562e-07	1.31398e-07
1847	0.0002	0.000125139	5.14964e-05	1.60703e-05	5.80035e-06	3.17296e-06	1.08568e-06	8.7554e-07	4.37261e-07	1.77165e-07	5.75732e-08
1848	0.0002	0.00023268	3.2128e-05	3.69989e-06	4.2986e-07	4.84677e-08	5.60662e-09	6.48325e-10	7.44172e-11	2.45906e-11	6.66584e-12
1849	0.0002	9.45727e-05	4.34415e-05	1.38736e-05	4.76556e-06	1.79963e-06	5.96459e-07	2.49926e-07	7.76911e-08	5.18782e-08	2.55657e-08
1850	0.0002	0.000224603	0.000117769	4.16073e-05	1.59069e-05	4.37092e-06	1.60729e-06	5.64088e-07	1.93531e-07	1.5235e-07	8.62265e-08
1851	0.0002	3.82823e-05	1.53403e-05	2.87956e-06	1.13761e-06	1.9822e-07	8.43396e-08	1.53482e-08	2.71572e-09	1.99759e-09	6.46836e-10
1852	0.0002	5.24184e-05	7.40024e-06	1.01014e-06	1.74447e-07	5.28784e-08	8.57612e-09	6.92708e-09	3.96955e-09	5.58288e-10	7.44089e-11
1853	0.0002	0.000244854	9.85797e-05	2.86762e-05	8.91772e-06	4.12663e-06	1.24175e-06	5.75466e-07	1.63298e-07	8.78041e-08	3.60935e-08
1854	0.0002	0.000145311	0.000273777	0.000302186	0.000387585	0.000390405	0.000465012	0.000663434	0.000692543	0.000767281	0.000585017
1855	0.0002	2.41356e-05	2.68259e-06	3.07463e-07	4.82847e-08	5.85835e-09	8.49479e-10	1.13474e-10	1.65977e-11	1.84263e-12	2.01221e-13
1856	0.0002	5.4173e-05	1.26866e-05	2.28133e-06	4.25565e-07	8.98033e-08	1.64519e-08	3.57634e-09	6.34396e-10	2.91589e-10	1.04592e-10
1857	0.0002	6.06371e-05	6.23033e-06	6.45001e-07	7.22486e-08	2.60735e-08	2.86286e-09	1.08057e-09	1.86538e-10	1.91607e-11	1.95983e-12
1858	0.0002	7.15126e-05	4.26013e-05	1.2233e-05	6.1493e-06	1.82844e-06	9.63911e-07	3.12126e-07	8.33921e-08	7.79542e-08	3.49635e-08
1859	0.0002	0.000102182	8.6077e-05	4.61706e-05	2.75081e-05	1.50965e-05	8.54061e-06	5.82373e-06	3.00422e-06	2.78179e-06	1.81121e-06
1860	0.0002	0.000116133	7.4734e-05	3.33846e-05	1.79555e-05	7.34153e-06	3.68592e-06	1.32469e-06	3.97494e-07	2.50618e-07	1.18201e-07
1861	0.0002	5.15228e-05	0.000153307	0.000251302	0.000490669	0.000463989	0.000831114	0.00134884	0.00207195	0.00283038	0.00258126
1862	0.0002	8.82871e-05	2.28023e-05	4.96278e-06	1.29654e-06	5.66709e-07	1.3985e-07	1.14257e-07	5.98066e-08	1.52864e-08	3.36984e-09
1863	0.0002	7.95436e-05	1.80217e-05	3.54435e-06	8.45591e-07	3.44607e-07	7.75779e-08	6.33275e-08	3.36021e-08	7.54496e-09	1.4913e-09
1864	0.0002	0.000101542	7.29132e-05	2.67078e-05	1.59408e-05	6.39719e-06	3.89592e-06	1.74308e-06	5.99638e-07	5.35501e-07	2.50292e-07
1865	0.0002	0.000109772	0.000227294	0.000264152	0.000357877	0.000258397	0.000324588	0.000375632	0.000412363	0.00059966	0.000573807
1866	0.0002	0.000194632	0.000176245	9.80657e-05	6.5596e-05	4.59223e-05	2.94671e-05	2.40229e-05	1.27654e-05	1.05733e-05	5.93466e-06
1867	0.0002	0.000308247	0.00104388	0.00165455	0.0024831	0.00171984	0.00250708	0.000929782	0.00030234	0.000985019	0.001853
1868	0.0002	8.78736e-05	6.76715e-05	3.3511e-05	1.83408e-05	9.04329e-06	4.7113e-06	2.87941e-06	1.37387e-06	1.24184e-06	7.9174e-07
1869	0.0002	0.000164467	0.000116828	5.48031e-05	2.83164e-05	1.68353e-05	8.29401e-06	5.63951e-06	2.55213e-06	1.97294e-06	1.10355e-06
1870	0.0002	7.34897e-05	9.86096e-06	1.25867e-06	1.7313e-07	7.11419e-08	9.57081e-09	3.94553e-09	7.45332e-10	9.96873e-11	1.27356e-11
1871	0.0002	0.000149612	9.64223e-05	4.28211e-05	2.19619e-05	1.27413e-05	6.16358e-06	5.31067e-06	3.19813e-06	2.01938e-06	9.53602e-07
1872	0.0002	0.00013706	6.29513e-05	2.13717e-05	8.28218e-06	4.81186e-06	1.77121e-06	1.39728e-06	6.69952e-07	3.02597e-07	1.07759e-07
1873	0.0002	8.57431e-05	0.00021192	0.000288442	0.000462221	0.000351066	0.000519076	0.000666747	0.00085409	0.00129873	0.00129222
1874	0.0002	0.000386634	0.00121005	0.00178676	0.00237157	0.00220388	0.00288113	0.0014972	0.000535669	0.00161427	0.00284364
1875	0.0002	0.00028503	6.97385e-05	1.30229e-05	2.52872e-06	5.67237e-07	1.08044e-07	2.49153e-08	4.58561e-09	2.15302e-09	7.86432e-10
1876	0.0002	3.20528e-05	1.18208e-05	3.1015e-06	8.6436e-07	1.94706e-07	5.26733e-08	1.41343e-08	3.62635e-09	2.30307e-09	1.08622e-09
1877	0.0002	6.54022e-05	2.69948e-05	7.03221e-06	2.80458e-06	7.7259e-07	3.03501e-07	9.05068e-08	2.34238e-08	1.21456e-08	3.98569e-09
1878	0.0002	0.000279075	3.7369e-05	4.21102e-06	4.78088e-07	7.08235e-08	8.01122e-09	1.10973e-09	1.24706e-10	3.9162e-11	1.01723e-11
1879	0.0002	0.000354196	0.000980553	0.00132842	0.00172091	0.00149306	0.00187871	0.000847486	0.000269605	0.000719638	0.00114453
1880	0.0002	7.65441e-05	0.000142879	0.000152473	0.000188677	0.000147879	0.000170113	0.000200814	0.00020283	0.000271888	0.00024286
1881	0.0002	0.000273876	0.00027063	0.000184627	0.000118878	0.000111459	6.67131e-05	7.45241e-05	4.86286e-05	4.09669e-05	2.7509e-05
1882	0.0002	0.000115605	4.12898e-05	1.15335e-05	3.74093e-06	1.99311e-06	6.13303e-07	5.72006e-07	3.28033e-07	1.15535e-07	3.33661e-08
1883	0.0002	5.2267e-05	1.34803e-05	2.97198e-06	8.54421e-07	2.17279e-07	5.78002e-08	5.10169e-08	4.67793e-08	1.19401e-08	2.62909e-09
1884	0.0002	0.000607098	0.000688841	0.000771141	0.000521504	0.000965913	0.000550402	0.00128106	0.0014289	0.000740826	0.000483929
1885	0.0002	0.000339155	0.00122099	0.00201881	0.00305246	0.00226366	0.00335098	0.00108157	0.000285371	0.000987713	0.0019552
1886	0.0002	0.000168358	5.22392e-05	1.26375e-05	3.23085e-06	1.74873e-06	4.35063e-07	2.07463e-07	4.91689e-08	1.71849e-08	4.92381e-09
1887	0.0002	0.000941305	0.000816129	0.00111632	0.000503863	0.00135798	0.000468527	0.00163408	0.00232902	0.000619229	0.000364625
1888	0.0002	0.000158803	0.000127198	6.74863e-05	3.97441e-05	3.03847e-05	1.6997e-05	1.45299e-05	7.41587e-06	5.23555e-06	2.7192e-06
1889	0.0002	2.82114e-05	1.6618e-05	2.64969e-06	1.13926e-06	1.52895e-07	8.41162e-08	1.15518e-08	1.47449e-09	2.71828e-09	1.23294e-09
1890	0.0002	0.00055579	0.000470926	0.000469858	0.000221605	0.000380594	0.000146539	0.000314397	0.000319415	0.000146842	0.000103093
1891	0.0002	0.000190566	0.000285167	0.000244077	0.000231591	0.000121535	0.000108767	3.31869e-05	8.75875e-06	1.2723e-05	1.21206e-05
1892	0.0002	0.000288188	0.000431948	0.000364888	0.000313804	0.000280224	0.000232174	0.000195593	0.000102953	0.000149789	0.000142889
1893	0.0002	0.000615635	0.000518399	0.000558558	0.000289974	0.000543533	0.000224035	0.000528198	0.000596163	0.000205185	0.000117965
1894	0.0002	0.00026112	0.000276969	0.000177931	0.00011524	0.000106251	6.67378e-05	7.77227e-05	5.07459e-05	5.24479e-05	3.75097e-05
1895	0.0002	3.11792e-05	8.31733e-05	0.000121076	0.000208385	0.000145926	0.000231254	0.000289078	0.000395429	0.000617238	0.000628171
1896	0.0002	0.000105714	2.69143e-05	5.72156e-06	1.3581e-06	7.00603e-07	1.59969e-07	9.84816e-08	3.13639e-08	7.90359e-09	1.72162e-09
1897	0.0002	0.000122739	5.34919e-05	2.04544e-05	8.14209e-06	3.84268e-06	1.36967e-06	7.29881e-07	2.91475e-07	1.03776e-07	3.51795e-08
1898	0.0002	0.000201657	0.000198718	0.000122344	8.31807e-05	5.68858e-05	3.66994e-05	2.55233e-05	1.20037e-05	1.15352e-05	7.75908e-06
1899	0.0002	0.000100008	8.34997e-05	3.14605e-05	2.34381e-05	9.28431e-06	7.25412e-06	3.20036e-06	1.11446e-06	9.88806e-07	3.99818e-07
1900	0.0002	0.000162553	8.42527e-05	3.1226e-05	1.26435e-05	8.80239e-06	3.41756e-06	4.00689e-06	2.66533e-06	1.35672e-06	5.34335e-07
1901	0.0002	0.000272963	0.000225092	0.000122721	7.43942e-05	5.85748e-05	3.36998e-05	2.97571e-05	1.55969e-05	1.09877e-05	5.69831e-06
1902	0.0002	0.000255736	0.000241292	0.000140787	8.08286e-05	7.65623e-05	4.29486e-05	5.75661e-05	4.08886e-05	3.76398e-05	2.44179e-05
1903	0.0002	0.000105663	3.47196e-05	8.37525e-06	2.13469e-06	6.95362e-07	1.72489e-07	5.7682e-08	1.36326e-08	7.28223e-09	2.97066e-09
1904	0.0002	0.000177067	0.000198349	0.00013568	0.000105221	5.73872e-05	4.1889e-05	1.71441e-05	5.59807e-06	6.10669e-06	4.57054e-06
1905	0.0002	8.73066e-05	1.50205e-05	2.31737e-06	3.67353e-07	1.72284e-07	2.69481e-08	9.55416e-09	1.45925e-09	2.45813e-10	3.81457e-11
1906	0.0002	6.1431e-05	0.000137635	0.000178863	0.000272873	0.000295469	0.000416506	0.000671144	0.000821732	0.000890787	0.000668245
1907	0.0002	0.000282285	0.000116859	7.25093e-05	2.49874e-05	2.40419e-05	6.45549e-06	7.41526e-06	5.16349e-06	8.9654e-07	2.85439e-07
1908	0.0002	8.26742e-05	0.000147853	0.000157489	0.000194499	0.000203657	0.000233829	0.000337442	0.000340211	0.0003424	0.000240888
1909	0.0002	0.000162137	7.33416e-05	3.3252e-05	1.32474e-05	7.93284e-06	2.72462e-06	1.87688e-06	9.04229e-07	2.79126e-07	9.70804e-08
1910	0.0002	0.000379413	0.00122271	0.00185067	0.0025435	0.00227617	0.00307231	0.00145278	0.000488621	0.00151572	0.00273593
1911	0.0002	0.000121774	4.3894e-05	1.23153e-05	3.94638e-06	2.23863e-06	6.83286e-07	7.13493e-07	4.40342e-07	1.56504e-07	4.55443e-08
1912	0.0002	5.89305e-05	0.000159424	0.000240976	0.000431665	0.000433553	0.00071427	0.00116681	0.00165584	0.002144	0.00186821
1913	0.0002	0.00019848	0.000112211	4.35643e-05	1.62263e-05	1.40354e-05	5.17228e-06	8.59876e-06	6.90044e-06	3.82766e-06	1.62065e-06
1914	0.0002	0.000287479	7.94653e-05	1.6579e-05	3.62171e-06	1.074e-06	2.29357e-07	6.74277e-08	1.38293e-08	6.59725e-09	2.4451e-09
1915	0.0002	0.000476806	9.28646e-05	1.52613e-05	2.58717e-06	1.11572e-06	1.86268e-07	6.40359e-08	1.04029e-08	2.59367e-09	5.5836e-10
1916	0.0002	0.00020482	9.67201e-05	4.82412e-05	1.40598e-05	1.0282e-05	2.5953e-06	2.21774e-06	1.12146e-06	5.25647e-07	3.08806e-07
1917	0.0002	2.14115e-05	8.36402e-06	1.1227e-06	4.99156e-07	5.29135e-08	2.77518e-08	2.95531e-09	3.58474e-10	2.92537e-10	7.13826e-11
1918	0.0002	0.000317376	0.000438594	0.000341237	0.000242448	0.000254448	0.000179127	0.000218596	0.000141611	0.000190133	0.000169509
1919	0.0002	0.000463839	0.00037115	0.000337108	0.000178213	0.000262209	0.000113398	0.000205919	0.000194651	7.56529e-05	4.18989e-05
1920	0.0002	4.53855e-05	4.84138e-06	5.29655e-07	7.29935e-08	2.05016e-08	2.66535e-09	1.95241e-09	9.6051e-10	1.02387e-10	1.08048e-11
1921	0.0002	7.93077e-05	3.71831e-05	1.32539e-05	5.11517e-06	3.89603e-06	1.44585e-06	1.03607e-06	3.58562e-07	1.20269e-07	3.34502e-08
1922	0.0002	3.92039e-05	2.33504e-05	4.85568e-06	3.20732e-06	5.70338e-07	4.33983e-07	8.07283e-08	1.51001e-08	1.17179e-08	2.89881e-09
1923	0.0002	3.52684e-05	4.31093e-06	5.30219e-07	8.7128e-08	1.64875e-08	2.51448e-09	7.31228e-10	1.86071e-10	2.26938e-11	2.68251e-12
1924	0.0002	5.4465e-05	6.09823e-06	6.87275e-07	9.28346e-08	3.06403e-08	3.95074e-09	2.47293e-09	8.86944e-10	9.91844e-11	1.08977e-11
1925	0.0002	8.93968e-05	5.45224e-05	1.79254e-05	8.96131e-06	3.22504e-06	1.63542e-06	6.50609e-07	2.02401e-07	1.71981e-07	8.06088e-08
1926	0.0002	3.20903e-05	4.72484e-06	6.9922e-07	1.34326e-07	2.01271e-08	3.53351e-09	5.46475e-10	8.93831e-11	1.25169e-11	1.72534e-12
1927	0.0002	2.58691e-05	1.20542e-05	1.80526e-06	7.55956e-07	9.42045e-08	4.75115e-08	6.02356e-09	7.79044e-10	1.00781e-09	3.7466e-10
1928	0.0002	3.05396e-05	0.000100496	0.000182336	0.000396561	0.000319324	0.000635141	0.000963467	0.00163424	0.00209628	0.00181629
1929	0.0002	9.54792e-05	4.36973e-05	1.511e-05	5.64633e-06	4.17105e-06	1.50017e-06	1.03847e-06	3.48886e-07	1.24361e-07	3.63722e-08
1930	0.0002	6.4225e-05	2.55103e-05	7.86944e-06	3.09212e-06	8.53803e-07	3.10615e-07	2.63582e-07	2.49245e-07	9.75119e-08	3.07675e-08
1931	0.0002	8.78085e-05	2.75264e-05	7.00423e-06	2.18793e-06	9.05818e-07	2.65158e-07	2.39373e-07	1.58847e-07	4.91748e-08	1.2739e-08
1932	0.0002	2.21214e-05	7.1316e-06	9.33988e-07	3.19338e-07	3.48094e-08	1.35391e-08	1.48582e-09	1.79739e-10	1.35305e-10	3.68122e-11
1933	0.0002	0.000187434	0.000141471	7.05789e-05	3.87849e-05	2.72888e-05	1.42846e-05	1.28449e-05	7.18894e-06	5.30692e-06	2.85858e-06
1934	0.0002	0.000255112	0.000225364	0.000145569	8.8336e-05	7.79456e-05	4.33747e-05	4.53834e-05	2.85628e-05	2.077e-05	1.269e-05
1935	0.0002	0.00049149	0.00060165	0.000608655	0.000486204	0.000751684	0.000528512	0.00101237	0.00100062	0.000564139	0.000323168
1936	0.0002	6.6055e-05	9.01763e-06	1.18227e-06	1.80616e-07	6.84628e-08	1.00301e-08	6.01083e-09	1.94326e-09	2.64382e-10	3.42654e-11
1937	0.0002	0.000135606	5.87707e-05	1.90432e-05	7.00423e-06	4.19271e-06	1.46784e-06	1.47683e-06	8.9093e-07	3.79954e-07	1.28919e-07
1938	0.0002	0.000123379	5.76239e-05	1.99282e-05	8.1185e-06	4.15783e-06	1.596e-06	1.12571e-06	5.37115e-07	2.46648e-07	8.90681e-08
1939	0.0002	7.9538e-05	2.29345e-05	6.40535e-06	1.93851e-06	6.31292e-07	1.69892e-07	6.06827e-08	1.82641e-08	4.30295e-09	1.03384e-09
1940	0.0002	7.48308e-05	0.000180211	0.000244806	0.000391486	0.000388237	0.000572886	0.000885312	0.00113191	0.00145567	0.00125968
1941	0.0002	6.61181e-05	1.35668e-05	2.4606e-06	4.63206e-07	2.43275e-07	4.49635e-08	1.85124e-08	3.31146e-09	5.63664e-10	8.84007e-11
1942	0.0002	0.000402572	0.000440599	0.00038636	0.000273235	0.000356144	0.000223658	0.000356403	0.000305625	0.00020309	0.000130298
1943	0.0002	0.000129741	0.000196795	0.000177761	0.000184259	0.000159176	0.000154174	0.000181072	0.000155405	0.000171792	0.000130434
1944	0.0002	0.000249825	0.000257431	0.000162177	0.000104987	9.26673e-05	5.79226e-05	6.34368e-05	3.99716e-05	4.01466e-05	2.80282e-05
1945	0.0002	0.000297758	0.000247416	0.000171859	9.1435e-05	9.20836e-05	4.35794e-05	5.25837e-05	3.60191e-05	2.38709e-05	1.56561e-05
1946	0.0002	0.000230506	8.40054e-05	2.26513e-05	6.49855e-06	3.11362e-06	8.66387e-07	3.97941e-07	1.04857e-07	4.98045e-08	1.84473e-08
1947	0.0002	3.11185e-05	5.29315e-05	5.14621e-05	5.76807e-05	3.08282e-05	3.2214e-05	2.79666e-05	2.57908e-05	3.6485e-05	3.4048e-05
1948	0.0002	0.000141117	0.000129763	5.89017e-05	3.72855e-05	1.98273e-05	1.28857e-05	7.80958e-06	3.21698e-06	3.92257e-06	2.51357e-06
1949	0.0002	7.12463e-05	1.37566e-05	2.38849e-06	5.06688e-07	1.92643e-07	3.85678e-08	3.08348e-08	1.60115e-08	3.06933e-09	5.31007e-10
1950	0.0002	0.000377382	0.00102835	0.00136895	0.00169078	0.00162308	0.00196223	0.00120541	0.000492287	0.00129364	0.00203052
1951	0.0002	0.000634101	0.00074774	0.000867196	0.000617297	0.00118669	0.000712426	0.00172607	0.00199072	0.00097363	0.000600078
1952	0.0002	4.81678e-05	0.000134919	0.000206708	0.000375631	0.000317798	0.000530911	0.000774178	0.00111324	0.00166103	0.00162908
1953	0.0002	7.84593e-05	5.79179e-05	1.8509e-05	1.25516e-05	4.04009e-06	2.92271e-06	1.03088e-06	3.03675e-07	2.76197e-07	1.07268e-07
1954	0.0002	3.22378e-05	1.14385e-05	2.90514e-06	7.82131e-07	1.72752e-07	4.51916e-08	1.17929e-08	2.93098e-09	1.81635e-09	8.39022e-10
1955	0.0002	8.25059e-05	7.082e-05	3.84461e-05	2.32002e-05	1.18932e-05	6.81231e-06	4.45317e-06	2.32433e-06	2.24182e-06	1.51029e-06
1956	0.0002	0.000635452	0.000184942	4.42536e-05	1.1183e-05	6.86555e-06	1.6889e-06	8.75015e-07	2.05176e-07	4.96925e-08	1.04884e-08
1957	0.0002	0.0001167	5.07203e-05	1.88136e-05	7.50605e-06	3.39288e-06	1.22154e-06	6.21349e-07	2.39741e-07	8.82217e-08	2.98701e-08
1958	0.0002	0.000209809	0.000168534	8.73134e-05	5.01358e-05	2.94669e-05	1.60835e-05	1.133e-05	5.64973e-06	4.87551e-06	2.99228e-06
1959	0.0002	0.000234259	0.000543535	0.000650087	0.000809534	0.000452959	0.000537529	0.000132867	2.96424e-05	6.64425e-05	9.12148e-05
1960	0.0002	3.82015e-05	1.92885e-05	3.78242e-06	1.94023e-06	3.3746e-07	1.94227e-07	3.52769e-08	6.32672e-09	5.59647e-09	1.77289e-09
1961	0.0002	5.34932e-05	1.22681e-05	2.46514e-06	6.44658e-07	1.74403e-07	4.22823e-08	3.82077e-08	3.28284e-08	7.46054e-09	1.48965e-09
1962	0.0002	7.12043e-05	5.016e-05	1.50211e-05	9.85935e-06	2.92079e-06	2.0603e-06	6.64499e-07	1.83172e-07	1.67041e-07	6.32652e-08
1963	0.0002	0.000485231	0.000358047	0.000320974	0.000131514	0.000201106	6.72212e-05	0.00012725	0.000116699	5.15805e-05	3.56981e-05
1964	0.0002	0.000136577	5.77226e-05	1.8315e-05	6.54912e-06	3.86209e-06	1.31726e-06	9.72716e-07	4.12273e-07	1.71505e-07	5.69862e-08
1965	0.0002	0.000113013	2.68398e-05	5.31736e-06	1.07152e-06	5.77464e-07	1.14666e-07	4.33924e-08	7.12397e-09	1.6759e-09	3.4451e-10
1966	0.0002	0.00012571	4.084e-05	1.04874e-05	2.95542e-06	1.83201e-06	4.97296e-07	6.65861e-07	4.7972e-07	1.53845e-07	4.10573e-08
1967	0.0002	0.000245553	0.000145603	5.7751e-05	2.49672e-05	1.08593e-05	4.49953e-06	2.28701e-06	8.78527e-07	6.81966e-07	3.82017e-07
1968	0.0002	4.69293e-05	5.542e-06	6.57591e-07	9.89636e-08	2.74799e-08	3.88988e-09	2.41809e-09	1.03617e-09	1.22141e-10	1.4029e-11
1969	0.0002	4.91499e-05	6.86086e-06	9.30203e-07	1.61582e-07	4.6051e-08	7.48999e-09	6.2053e-09	3.85365e-09	5.35965e-10	7.07645e-11
1970	0.0002	0.000233247	0.00046354	0.000492463	0.000555832	0.000332094	0.000356075	0.000112243	2.9995e-05	5.76846e-05	6.96056e-05
1971	0.0002	4.66289e-05	3.02437e-05	6.72678e-06	3.4352e-06	7.0854e-07	4.21197e-07	9.19398e-08	1.75928e-08	2.64098e-08	1.28636e-08
1972	0.0002	5.19495e-05	0.000148613	0.000232855	0.000433354	0.000382325	0.000653666	0.000991075	0.0014567	0.0021261	0.0020478
1973	0.0002	0.000193916	0.000237533	0.000173894	0.000142219	8.85408e-05	6.83338e-05	5.40685e-05	3.44854e-05	4.10955e-05	3.31355e-05
1974	0.0002	6.67501e-05	8.54615e-05	7.02605e-05	6.58972e-05	6.94528e-05	6.10442e-05	7.90247e-05	6.18654e-05	4.2468e-05	2.16579e-05
1975	0.0002	0.000253794	5.19765e-05	8.32093e-06	1.37188e-06	2.15933e-07	3.50885e-08	5.91106e-09	9.36014e-10	4.05113e-10	1.38025e-10
1976	0.0002	3.91932e-05	8.01412e-06	1.47659e-06	3.61695e-07	6.18898e-08	1.39996e-08	2.27157e-09	3.85757e-10	7.82613e-11	1.42018e-11
1977	0.0002	0.000312213	0.000520268	0.00047576	0.000432244	0.000390218	0.000343194	0.000189071	6.23608e-05	0.000100756	0.000104985
1978	0.0002	4.7988e-05	3.49106e-05	7.94853e-06	4.14161e-06	8.75495e-07	5.47528e-07	1.22724e-07	2.31778e-08	4.18122e-08	2.24562e-08
1979	0.0002	8.15755e-05	4.37978e-05	1.34604e-05	6.34096e-06	2.11015e-06	9.95112e-07	3.63826e-07	1.07936e-07	7.58789e-08	3.10402e-08
1980	0.0002	0.000177335	7.66103e-05	3.45584e-05	9.374e-06	6.06043e-06	1.43553e-06	1.07406e-06	4.90982e-07	2.26003e-07	1.27345e-07
1981	0.0002	0.000134285	0.000195673	0.00017068	0.000170474	0.000144948	0.000135424	0.000154918	0.0001285	0.00013966	0.000104506
1982	0.0002	2.38637e-05	1.29505e-05	1.84338e-06	7.41638e-07	8.62575e-08	4.51217e-08	5.31036e-09	6.00996e-10	1.08508e-09	4.60501e-10
1983	0.0002	7.23157e-05	4.72117e-05	1.40008e-05	8.20161e-06	2.46209e-06	1.52696e-06	4.99569e-07	1.37535e-07	1.25296e-07	5.1122e-08
1984	0.0002	0.000139381	0.000131296	8.02855e-05	5.49792e-05	4.60997e-05	2.98552e-05	2.89594e-05	1.69787e-05	1.27557e-05	6.98862e-06
1985	0.0002	8.49894e-05	3.17939e-05	9.32056e-06	3.40338e-06	1.1947e-06	4.06459e-07	1.64763e-07	5.3738e-08	1.98138e-08	5.94723e-09
1986	0.0002	0.000195897	0.000197233	0.000122869	8.58187e-05	4.85416e-05	3.20455e-05	2.38239e-05	1.42238e-05	1.48103e-05	1.06516e-05
1987	0.0002	0.00034717	0.000719707	0.000777359	0.000808033	0.000753494	0.000762214	0.000366492	0.000107216	0.000214987	0.000268707
1988	0.0002	0.000215754	3.23564e-05	4.19749e-06	5.53462e-07	1.81636e-07	2.37583e-08	6.08989e-09	7.8526e-10	1.8781e-10	3.89472e-11
1989	0.0002	0.000367394	6.40806e-05	9.45587e-06	1.42969e-06	5.22896e-07	7.81176e-08	2.28436e-08	3.34052e-09	8.68601e-10	1.93406e-10
1990	0.0002	0.000148499	1.7224e-05	1.852e-06	2.00041e-07	6.70807e-08	7.22945e-09	1.73297e-09	1.86024e-10	3.04033e-11	4.58138e-12
1991	0.0002	7.95861e-05	3.99687e-05	1.478e-05	6.8249e-06	2.20254e-06	9.4365e-07	8.1466e-07	7.46629e-07	3.68374e-07	1.41316e-07
1992	0.0002	2.61604e-05	3.27052e-06	3.46883e-07	3.69274e-08	4.22633e-09	4.49098e-10	5.06211e-11	5.36171e-12	1.64604e-12	4.19263e-13
1993	0.0002	0.000221421	0.000128335	4.93763e-05	2.06674e-05	6.14164e-06	2.46612e-06	9.48722e-07	3.53767e-07	2.94751e-07	1.75072e-07
1994	0.0002	0.000389409	0.00119685	0.00174047	0.0022616	0.00213886	0.00274206	0.00149397	0.000550998	0.00163096	0.00282999
1995	0.0002	0.000105637	5.70384e-05	2.24768e-05	9.6504e-06	7.47884e-06	3.07814e-06	2.33259e-06	8.90367e-07	3.76128e-07	1.2692e-07
1996	0.0002	0.00014923	0.000138227	6.66625e-05	5.01188e-05	2.79568e-05	2.10733e-05	1.34474e-05	6.08174e-06	5.29478e-06	2.54206e-06
1997	0.0002	9.78936e-05	1.97624e-05	3.47213e-06	6.49745e-07	3.21936e-07	5.88021e-08	2.66992e-08	5.57626e-09	1.11706e-09	2.00559e-10
1998	0.0002	4.26234e-05	0.00011943	0.000189086	0.000355811	0.000368806	0.000637358	0.00108604	0.00161259	0.0018801	0.00150203
1999	0.0002	0.000127175	5.99609e-05	1.96975e-05	6.97038e-06	2.98094e-06	1.0169e-06	4.70433e-07	1.50328e-07	9.74294e-08	4.68581e-08
[truncated: 3,001 more rows]

## Sheet: cycle10to50
SpInd	10	12	14	16	18	20	22	24	26	28	30	32	34	36	38	40	42	44	46	48	50
1	0.000852042	0.000415831	0.00024309	0.000671996	0.000262817	0.000360464	0.00022195	0.00030645	0.000262505	0.000209466	0.000108097	8.11064e-05	0.000208584	0.000167489	9.94374e-05	5.72663e-05	7.04174e-05	6.77546e-05	5.96858e-05	5.90115e-05	4.03674e-05
2	7.83032e-06	2.63737e-06	1.17549e-06	8.84011e-07	6.86772e-07	4.60926e-07	2.30377e-07	1.83353e-07	6.69296e-08	3.51382e-08	1.21187e-08	3.77827e-09	1.79638e-09	1.06051e-09	6.05134e-10	4.97331e-10	2.55638e-10	1.04885e-10	4.49081e-11	2.21865e-11	1.36529e-11
3	3.37924e-10	1.75602e-10	2.02023e-11	5.76523e-13	0	0	0	0	0	0	0	0	0	0	0	0	0	0	0	0	0
4	2.2911e-05	7.44399e-06	3.52534e-06	1.71932e-06	1.57558e-06	4.98946e-07	3.32221e-07	3.78477e-07	1.75379e-07	1.31289e-07	6.72152e-08	3.30387e-08	1.88169e-08	1.25794e-08	8.52114e-09	7.42339e-09	4.87243e-09	2.63682e-09	2.00723e-09	1.32321e-09	1.02163e-09
5	0.000520093	0.00158155	0.00168931	0.00135437	0.00153763	0.00219766	0.00217309	0.00149089	0.00135802	0.00124233	0.00215457	0.00232564	0.0012033	0.00103613	0.00149081	0.00140027	0.0010493	0.00153669	0.000910499	0.000520378	0.000442639
6	0.000370519	0.00027798	0.000265244	0.000206214	0.000272465	0.000157285	0.000103235	0.000113217	0.000109269	0.000104065	7.17918e-05	4.11947e-05	1.98318e-05	1.61338e-05	1.79082e-05	2.25828e-05	1.23493e-05	7.51054e-06	7.52157e-06	5.33285e-06	4.58517e-06
7	6.22234e-05	0.000145675	0.000118327	6.75307e-05	7.86216e-05	8.41298e-05	5.54986e-05	2.7346e-05	1.77341e-05	1.22226e-05	1.4456e-05	1.02577e-05	3.1812e-06	1.97271e-06	2.34263e-06	2.06591e-06	9.2315e-07	8.68416e-07	3.4475e-07	1.75591e-07	1.31244e-07
8	1.02093e-07	5.93552e-08	1.40287e-08	2.29957e-09	3.5957e-10	5.11623e-11	7.38667e-12	1.27481e-12	3.63223e-13	0	0	0	0	0	0	0	0	0	0	0	0
9	0.000169183	0.000114927	7.11287e-05	9.56292e-05	4.65905e-05	4.37641e-05	2.64896e-05	2.61875e-05	1.93418e-05	1.43294e-05	8.65953e-06	5.66948e-06	6.35373e-06	4.30026e-06	2.5915e-06	1.69549e-06	1.60017e-06	1.40951e-06	8.56628e-07	5.40976e-07	3.32092e-07
10	1.6824e-09	4.54926e-10	3.56241e-11	4.66566e-12	3.9706e-13	0	0	0	0	0	0	0	0	0	0	0	0	0	0	0	0
11	4.32903e-09	7.29215e-10	1.01905e-10	1.63283e-11	3.21573e-12	3.73134e-13	0	0	0	0	0	0	0	0	0	0	0	0	0	0	0
12	0.000317178	0.000334681	0.000217688	0.000246287	9.25105e-05	9.03046e-05	7.37289e-05	6.68798e-05	5.14641e-05	3.90051e-05	3.60654e-05	3.3097e-05	4.10038e-05	2.98094e-05	1.83082e-05	9.20557e-06	1.16606e-05	1.50279e-05	9.57149e-06	4.60579e-06	2.45711e-06
13	3.42476e-07	8.84191e-08	1.96539e-08	1.49536e-08	3.6836e-09	2.76929e-09	7.94311e-10	3.26965e-10	6.29116e-11	1.65836e-11	3.24433e-12	6.62544e-13	3.29517e-13	0	0	0	0	0	0	0	0
14	1.10732e-05	9.95878e-06	4.80305e-06	2.28745e-06	8.13723e-07	3.9526e-07	1.90984e-07	9.45428e-08	4.69673e-08	2.36615e-08	1.45943e-08	7.44026e-09	3.16125e-09	1.34321e-09	5.82528e-10	2.57916e-10	1.59105e-10	1.13045e-10	3.73199e-11	1.03572e-11	3.82775e-12
15	1.2282e-12	0	0	0	0	0	0	0	0	0	0	0	0	0	0	0	0	0	0	0	0
16	5.63575e-10	3.88592e-10	4.33632e-11	5.66325e-12	0	0	0	0	0	0	0	0	0	0	0	0	0	0	0	0	0
17	1.99886e-07	5.58751e-08	1.63985e-08	4.75153e-09	2.81488e-09	8.67635e-10	2.42026e-10	9.35286e-11	2.01079e-11	6.26389e-12	1.37844e-12	2.32847e-13	0	0	0	0	0	0	0	0	0
18	2.63373e-08	1.08039e-08	1.80989e-09	4.55473e-10	4.98836e-11	1.21488e-11	1.76952e-12	3.04547e-13	0	0	0	0	0	0	0	0	0	0	0	0	0
19	1.37598e-12	0	0	0	0	0	0	0	0	0	0	0	0	0	0	0	0	0	0	0	0
20	1.18737e-08	1.56469e-09	2.17855e-10	5.64644e-11	1.08245e-11	1.62373e-12	0	0	0	0	0	0	0	0	0	0	0	0	0	0	0
21	2.18044e-05	6.42045e-06	2.9405e-06	1.37335e-06	1.31556e-06	3.88513e-07	2.67704e-07	3.20883e-07	1.42581e-07	1.07973e-07	5.45309e-08	2.67071e-08	1.5454e-08	1.05964e-08	7.28452e-09	6.44444e-09	4.26445e-09	2.25283e-09	1.81957e-09	1.24745e-09	9.99105e-10
22	4.4547e-06	2.37504e-06	9.83486e-07	4.74468e-07	2.01218e-07	7.92098e-08	2.9175e-08	1.54539e-08	6.69066e-09	3.16732e-09	1.28707e-09	4.75836e-10	1.81962e-10	6.96833e-11	2.79212e-11	1.43786e-11	6.70725e-12	3.23996e-12	1.03904e-12	3.5798e-13	1.44884e-13
23	0.00056439	0.0015553	0.00147693	0.00122522	0.000970595	0.00132389	0.00148021	0.00109213	0.000941873	0.000846297	0.00153256	0.00187617	0.0013246	0.00115851	0.00136955	0.00101011	0.00103538	0.00179657	0.00109367	0.000553925	0.00041219
24	5.27235e-08	3.25866e-08	5.04992e-09	7.93912e-10	3.851e-11	4.33688e-12	3.99547e-13	0	0	0	0	0	0	0	0	0	0	0	0	0	0
25	8.47193e-12	5.31e-13	0	0	0	0	0	0	0	0	0	0	0	0	0	0	0	0	0	0	0
26	2.23214e-09	6.57008e-10	6.72725e-11	1.16616e-11	7.48713e-13	0	0	0	0	0	0	0	0	0	0	0	0	0	0	0	0
27	0.00290427	0.00223166	0.00147752	0.00400187	0.00132677	0.00219063	0.00207625	0.00302468	0.00288308	0.00258424	0.00221269	0.00255716	0.00858721	0.00847414	0.00570697	0.00276116	0.00520298	0.00808265	0.00852733	0.00722167	0.00480011
28	7.2076e-12	1.92187e-12	0	0	0	0	0	0	0	0	0	0	0	0	0	0	0	0	0	0	0
29	0.000595612	0.00201951	0.00210312	0.00167313	0.00176786	0.00272123	0.00307898	0.00212685	0.00186413	0.00172655	0.003475	0.00430004	0.00250797	0.00226665	0.00330317	0.00285068	0.0024781	0.00428216	0.00254084	0.00141917	0.00120948
30	2.19053e-07	3.79031e-08	1.06278e-08	2.83619e-09	5.98766e-10	6.98345e-11	4.99629e-12	1.06445e-12	3.89418e-13	0	0	0	0	0	0	0	0	0	0	0	0
31	2.67337e-09	7.21215e-10	1.20148e-10	1.06607e-11	2.99003e-12	3.20813e-13	0	0	0	0	0	0	0	0	0	0	0	0	0	0	0
32	2.39467e-08	8.8722e-09	1.89412e-09	3.40351e-10	1.30659e-10	2.60207e-11	3.02987e-12	5.00775e-13	0	0	0	0	0	0	0	0	0	0	0	0	0
33	5.03435e-05	1.34524e-05	5.04084e-06	9.40316e-06	2.98094e-06	2.43966e-06	7.74384e-07	6.99171e-07	3.8316e-07	1.94607e-07	4.87083e-08	1.86511e-08	2.66785e-08	1.29222e-08	4.93964e-09	2.26244e-09	1.38654e-09	6.40923e-10	3.50809e-10	2.7456e-10	1.35461e-10
34	4.42684e-09	5.01671e-10	5.9187e-11	1.03407e-11	1.09289e-12	0	0	0	0	0	0	0	0	0	0	0	0	0	0	0	0
35	0.000987574	0.000418562	0.000401145	0.000417928	0.000947613	0.000659602	0.000677479	0.00135058	0.00115319	0.00139229	0.000950521	0.000584786	0.000446872	0.000586428	0.000920718	0.00169936	0.00125273	0.00076489	0.00132823	0.00157016	0.00220525
36	0.00163084	0.00141574	0.00101583	0.00218302	0.000881624	0.00126669	0.00114756	0.00153345	0.00147065	0.00134894	0.00119717	0.00128154	0.00302389	0.00281297	0.00198512	0.00113973	0.00187276	0.00273988	0.00251038	0.00193997	0.0013246
37	9.71356e-09	3.1409e-09	4.18002e-10	8.8898e-11	8.29192e-12	1.66249e-12	2.28965e-13	0	0	0	0	0	0	0	0	0	0	0	0	0	0
38	1.38192e-09	4.1213e-10	5.98047e-11	4.36578e-12	8.11345e-13	0	0	0	0	0	0	0	0	0	0	0	0	0	0	0	0
39	5.3655e-05	5.60471e-05	4.33692e-05	2.80699e-05	1.77784e-05	1.04949e-05	3.48782e-06	1.6597e-06	1.36706e-06	7.52381e-07	3.60792e-07	1.35194e-07	3.64852e-08	1.6078e-08	1.05111e-08	7.46271e-09	2.34114e-09	1.02181e-09	4.58936e-10	1.62013e-10	6.92302e-11
40	1.37083e-09	6.08279e-10	6.55077e-11	1.11661e-11	5.04331e-13	0	0	0	0	0	0	0	0	0	0	0	0	0	0	0	0
41	3.30316e-08	3.575e-09	6.97189e-10	1.38803e-10	1.98347e-11	1.49672e-12	0	0	0	0	0	0	0	0	0	0	0	0	0	0	0
42	1.50396e-08	6.20634e-09	1.2795e-09	1.51269e-10	3.52248e-11	4.63649e-12	6.5754e-13	0	0	0	0	0	0	0	0	0	0	0	0	0	0
43	4.53701e-05	8.42768e-05	5.32168e-05	3.2802e-05	2.2182e-05	2.2269e-05	1.8456e-05	1.09358e-05	6.00684e-06	4.16518e-06	5.29453e-06	4.7057e-06	2.61403e-06	1.66463e-06	1.38295e-06	8.80059e-07	7.24614e-07	9.63076e-07	3.59561e-07	1.6471e-07	1.0787e-07
44	3.77639e-10	5.62677e-11	3.59172e-12	1.18819e-12	0	0	0	0	0	0	0	0	0	0	0	0	0	0	0	0	0
45	0.000112822	0.000402889	0.000296544	0.00017131	0.000149378	0.00022006	0.000259917	0.000139438	7.81831e-05	5.87731e-05	0.000129517	0.000165586	8.99876e-05	6.9721e-05	8.66474e-05	5.57181e-05	4.92327e-05	9.53731e-05	3.83075e-05	1.84622e-05	1.43773e-05
46	2.31643e-08	1.34847e-08	2.09409e-09	2.63331e-10	1.61925e-11	1.62285e-12	1.44911e-13	0	0	0	0	0	0	0	0	0	0	0	0	0	0
47	0.000109963	3.61815e-05	1.58493e-05	3.2167e-05	1.1361e-05	1.06643e-05	4.12149e-06	4.1958e-06	2.65362e-06	1.5626e-06	4.92317e-07	2.28928e-07	3.68563e-07	2.07016e-07	9.17943e-08	4.69088e-08	3.47889e-08	1.9956e-08	1.2362e-08	1.02897e-08	5.67376e-09
48	1.37385e-09	1.84827e-10	2.11538e-11	2.7403e-12	4.3934e-13	0	0	0	0	0	0	0	0	0	0	0	0	0	0	0	0
49	2.59954e-09	1.13729e-09	1.35665e-10	1.84276e-11	1.07845e-12	0	0	0	0	0	0	0	0	0	0	0	0	0	0	0	0
50	1.23887e-06	4.37791e-07	1.03529e-07	3.88521e-08	4.19939e-09	1.05194e-09	3.2122e-10	1.22109e-10	3.67239e-11	1.07274e-11	3.13876e-12	1.02454e-12	5.23813e-13	1.36872e-13	0	0	0	0	0	0	0
51	8.97505e-05	5.0072e-05	3.43178e-05	2.83652e-05	2.71998e-05	1.72102e-05	1.0885e-05	1.13018e-05	7.53516e-06	5.95955e-06	3.38724e-06	1.7343e-06	1.02245e-06	7.47641e-07	6.03694e-07	6.10097e-07	3.94581e-07	2.42159e-07	1.71452e-07	1.10676e-07	8.47551e-08
52	1.75826e-11	7.39974e-13	0	0	0	0	0	0	0	0	0	0	0	0	0	0	0	0	0	0	0
53	2.22966e-09	7.98482e-10	1.21822e-10	9.26293e-12	1.50455e-12	0	0	0	0	0	0	0	0	0	0	0	0	0	0	0	0
54	3.38298e-07	1.84807e-07	5.77331e-08	1.42699e-08	4.39787e-09	1.08919e-09	2.5954e-10	7.33938e-11	2.21301e-11	6.83274e-12	2.10143e-12	5.09489e-13	0	0	0	0	0	0	0	0	0
55	1.99105e-09	1.14085e-09	1.7473e-10	8.15009e-12	1.12437e-12	0	0	0	0	0	0	0	0	0	0	0	0	0	0	0	0
56	2.71643e-08	9.6618e-09	2.19566e-09	3.31048e-10	1.04909e-10	1.72402e-11	2.86552e-12	5.77905e-13	0	0	0	0	0	0	0	0	0	0	0	0	0
57	6.40159e-08	2.3573e-08	5.62721e-09	1.13926e-09	3.12188e-10	5.74402e-11	9.06479e-12	2.02298e-12	4.69327e-13	0	0	0	0	0	0	0	0	0	0	0	0
58	5.91702e-10	2.51619e-10	2.45514e-11	1.11138e-12	0	0	0	0	0	0	0	0	0	0	0	0	0	0	0	0	0
59	0.00060116	0.00022846	0.000195281	0.00022076	0.000443561	0.000347085	0.000341467	0.000648033	0.000479843	0.000523555	0.000318357	0.000179067	0.000145344	0.000183353	0.000257109	0.000436189	0.000327861	0.000192296	0.000288383	0.000324084	0.000428278
60	4.76884e-09	6.02461e-10	7.56486e-11	1.31387e-11	1.64847e-12	0	0	0	0	0	0	0	0	0	0	0	0	0	0	0	0
61	0.00312616	0.0019934	0.00123452	0.00391351	0.00122836	0.00212136	0.0018564	0.00284691	0.00266518	0.00231701	0.00171161	0.00186049	0.00723732	0.00708188	0.00454636	0.002122	0.00390532	0.0055835	0.00616795	0.00583703	0.0039068
62	5.28191e-09	3.39235e-09	5.87123e-10	3.36366e-11	4.90672e-12	4.73639e-13	0	0	0	0	0	0	0	0	0	0	0	0	0	0	0
63	3.9352e-06	3.78313e-06	1.85938e-06	9.08683e-07	2.77621e-07	1.36375e-07	2.87771e-08	7.78518e-09	4.19019e-09	1.4303e-09	4.82911e-10	1.30777e-10	2.70407e-11	7.09165e-12	2.49053e-12	9.93783e-13	2.48249e-13	0	0	0	0
64	5.51434e-12	4.34881e-13	0	0	0	0	0	0	0	0	0	0	0	0	0	0	0	0	0	0	0
65	2.93618e-05	2.53387e-05	1.63427e-05	1.02465e-05	5.97981e-06	3.32093e-06	1.29499e-06	7.11707e-07	4.82147e-07	2.74826e-07	1.39064e-07	5.82442e-08	2.03682e-08	9.32781e-09	5.44962e-09	3.6885e-09	1.55197e-09	8.08307e-10	3.38075e-10	1.29334e-10	5.97299e-11
66	3.96681e-05	2.44157e-05	1.51018e-05	9.37533e-06	7.02576e-06	3.35884e-06	1.72334e-06	1.37538e-06	8.74064e-07	6.01239e-07	3.25431e-07	1.55032e-07	7.09272e-08	4.04949e-08	2.68396e-08	2.18561e-08	1.18432e-08	6.72499e-09	3.82442e-09	1.94983e-09	1.18542e-09
67	0.000259932	0.000281902	0.000290783	0.000203882	0.000207372	0.000126136	4.95836e-05	2.99675e-05	3.21711e-05	2.20185e-05	1.19553e-05	4.85968e-06	1.27143e-06	7.27517e-07	7.12008e-07	6.99018e-07	2.02148e-07	8.37757e-08	6.15012e-08	2.7931e-08	1.55053e-08
68	1.51699e-05	1.12531e-05	5.35715e-06	3.16586e-06	1.08162e-06	5.53812e-07	2.58719e-07	1.46878e-07	7.68225e-08	4.01439e-08	2.19705e-08	1.09947e-08	5.82195e-09	2.56778e-09	1.0691e-09	4.84522e-10	3.21543e-10	2.22062e-10	8.06224e-11	2.57294e-11	9.90048e-12
69	5.29659e-11	4.92247e-12	2.00603e-13	0	0	0	0	0	0	0	0	0	0	0	0	0	0	0	0	0	0
70	1.00279e-05	4.89464e-06	2.83464e-06	1.32815e-06	6.2403e-07	1.84279e-07	3.14963e-08	1.13665e-08	7.71571e-09	2.9005e-09	6.11059e-10	1.12747e-10	1.79703e-11	5.16937e-12	2.15911e-12	1.2193e-12	0	0	0	0	0
71	2.34991e-10	2.06319e-11	1.67897e-12	0	0	0	0	0	0	0	0	0	0	0	0	0	0	0	0	0	0
72	0.000311297	0.000765629	0.000719796	0.000570373	0.000538012	0.000679376	0.00063429	0.000445341	0.000371035	0.000322945	0.000491435	0.000498725	0.000282187	0.000226368	0.000269171	0.000229728	0.000186274	0.000263052	0.000144033	7.80833e-05	6.10817e-05
73	6.98754e-06	5.60317e-06	2.57244e-06	1.17543e-06	4.29031e-07	1.9243e-07	8.19303e-08	3.87048e-08	1.82654e-08	8.73364e-09	4.69005e-09	2.10066e-09	7.97039e-10	3.13527e-10	1.29152e-10	5.85761e-11	3.15907e-11	1.94945e-11	5.96513e-12	1.66026e-12	6.02782e-13
74	4.51898e-09	1.53335e-09	1.8267e-10	5.00643e-11	3.38913e-12	1.0227e-12	1.10053e-13	0	0	0	0	0	0	0	0	0	0	0	0	0	0
75	1.30946e-08	1.63251e-09	2.23521e-10	6.2022e-11	1.16415e-11	1.79874e-12	1.37765e-13	0	0	0	0	0	0	0	0	0	0	0	0	0	0
76	7.16239e-11	5.13494e-12	2.36558e-13	0	0	0	0	0	0	0	0	0	0	0	0	0	0	0	0	0	0
77	2.00858e-08	5.58578e-09	7.99684e-10	1.79416e-10	2.24507e-11	4.36469e-12	7.80218e-13	0	0	0	0	0	0	0	0	0	0	0	0	0	0
78	6.99302e-12	7.10061e-13	0	0	0	0	0	0	0	0	0	0	0	0	0	0	0	0	0	0	0
79	0.000660539	0.00235926	0.00263375	0.00206366	0.00250568	0.00390163	0.00413494	0.00273153	0.0025191	0.00233153	0.00456467	0.00529592	0.00265351	0.00238021	0.00379619	0.00357351	0.00264099	0.00413663	0.00251142	0.0014405	0.00126629
80	6.22227e-05	0.000106361	8.0904e-05	5.21496e-05	4.66579e-05	4.31379e-05	2.72852e-05	1.57009e-05	1.05728e-05	7.41708e-06	7.34683e-06	4.99352e-06	1.97806e-06	1.20117e-06	1.12572e-06	9.2074e-07	5.03585e-07	4.62319e-07	1.93404e-07	9.48783e-08	6.4079e-08
81	3.26377e-07	1.61866e-07	5.10203e-08	1.53549e-08	6.74615e-09	2.03485e-09	4.00763e-10	1.12303e-10	3.33395e-11	1.01148e-11	2.58923e-12	5.32432e-13	0	0	0	0	0	0	0	0	0
82	0.00203955	0.0013312	0.0007623	0.00223237	0.000557421	0.000813874	0.000566362	0.000737359	0.00070543	0.000557986	0.000371676	0.000380329	0.00136351	0.00108973	0.000586313	0.000231315	0.000371752	0.000494274	0.000472907	0.000410265	0.000232855
83	8.36561e-07	4.06146e-07	1.24217e-07	6.35397e-08	1.63892e-08	7.75734e-09	2.11275e-09	7.73516e-10	2.4075e-10	7.8927e-11	2.32597e-11	6.43941e-12	2.2953e-12	6.55855e-13	1.739e-13	0	0	0	0	0	0
84	4.41743e-05	3.9328e-05	2.20448e-05	1.61742e-05	6.51071e-06	4.2816e-06	2.42656e-06	1.62354e-06	9.9974e-07	6.15075e-07	4.15516e-07	2.55406e-07	1.67888e-07	8.94789e-08	4.59552e-08	2.38874e-08	1.88721e-08	1.6085e-08	7.03477e-09	2.71032e-09	1.24646e-09
85	1.06571e-09	4.88953e-10	4.89541e-11	2.90237e-12	0	0	0	0	0	0	0	0	0	0	0	0	0	0	0	0	0
86	2.38329e-11	6.40122e-12	4.72739e-13	0	0	0	0	0	0	0	0	0	0	0	0	0	0	0	0	0	0
87	5.15417e-13	0	0	0	0	0	0	0	0	0	0	0	0	0	0	0	0	0	0	0	0
88	0.000839377	0.000649879	0.000412274	0.00084703	0.000277997	0.000329817	0.000216433	0.000245881	0.000232261	0.00018738	0.000131412	0.000119772	0.000255417	0.000186975	0.000106912	5.30743e-05	6.98633e-05	8.47862e-05	6.57644e-05	4.89702e-05	2.85481e-05
89	0.000115286	6.51759e-05	4.69893e-05	3.14755e-05	3.40348e-05	1.62767e-05	1.07076e-05	1.17266e-05	8.49528e-06	7.33388e-06	4.57897e-06	2.52544e-06	1.34586e-06	9.96973e-07	8.77825e-07	9.36538e-07	5.77302e-07	3.53156e-07	2.97211e-07	2.00814e-07	1.62388e-07
90	3.96126e-07	9.17754e-08	2.25017e-08	1.118e-08	3.17449e-09	9.33903e-10	1.4636e-10	5.32372e-11	1.53803e-11	4.31521e-12	6.51224e-13	1.11761e-13	0	0	0	0	0	0	0	0	0
91	1.55623e-09	1.18013e-09	1.59983e-10	2.36426e-11	8.98542e-13	0	0	0	0	0	0	0	0	0	0	0	0	0	0	0	0
92	1.03393e-08	7.2245e-09	1.34599e-09	8.80718e-11	1.30067e-11	1.43155e-12	2.74922e-13	0	0	0	0	0	0	0	0	0	0	0	0	0	0
93	4.98165e-10	2.10595e-10	1.98766e-11	9.41271e-13	0	0	0	0	0	0	0	0	0	0	0	0	0	0	0	0	0
94	3.46449e-11	1.26276e-12	0	0	0	0	0	0	0	0	0	0	0	0	0	0	0	0	0	0	0
95	1.67641e-11	5.27511e-12	0	0	0	0	0	0	0	0	0	0	0	0	0	0	0	0	0	0	0
96	2.64254e-05	1.36039e-05	7.20143e-06	6.37403e-06	3.9245e-06	2.83085e-06	1.47429e-06	1.20293e-06	6.24293e-07	3.81812e-07	1.76211e-07	7.73386e-08	4.83199e-08	2.84841e-08	1.62514e-08	1.19476e-08	7.74846e-09	4.55208e-09	2.12196e-09	1.09318e-09	6.43469e-10
97	3.53564e-08	8.3527e-09	1.25257e-09	7.11546e-10	9.50096e-11	5.76944e-11	1.08773e-11	2.68455e-12	3.5708e-13	0	0	0	0	0	0	0	0	0	0	0	0
98	3.64279e-10	1.40882e-10	1.26671e-11	3.7327e-13	0	0	0	0	0	0	0	0	0	0	0	0	0	0	0	0	0
99	6.71678e-07	1.73469e-07	5.68819e-08	2.01838e-08	5.29662e-09	9.90233e-10	1.27526e-10	3.91703e-11	1.57714e-11	4.29882e-12	5.75928e-13	0	0	0	0	0	0	0	0	0	0
100	0.000696072	0.000397547	0.000400715	0.000191335	0.000398397	0.000115635	8.90788e-05	0.000125659	0.000130499	0.000151267	0.000115401	7.15371e-05	2.80431e-05	2.61692e-05	3.89197e-05	5.99862e-05	2.7729e-05	1.42658e-05	2.58166e-05	2.28853e-05	2.4822e-05
101	7.61135e-07	3.24261e-07	9.43615e-08	3.57148e-08	1.01923e-08	3.19381e-09	9.48568e-10	3.88264e-10	1.18625e-10	4.26175e-11	1.36801e-11	4.15237e-12	1.41773e-12	4.09924e-13	0	0	0	0	0	0	0
102	7.07966e-05	8.46516e-05	6.38034e-05	4.46262e-05	3.16036e-05	2.30016e-05	1.17753e-05	7.21453e-06	5.44269e-06	3.64696e-06	2.5944e-06	1.43218e-06	5.8536e-07	3.25744e-07	2.43982e-07	1.86646e-07	9.6407e-08	6.82336e-08	3.20225e-08	1.4113e-08	7.90154e-09
103	1.40438e-05	9.31323e-06	5.17423e-06	1.20491e-06	7.85225e-07	1.26061e-07	4.27335e-08	2.14961e-08	1.39273e-08	7.91018e-09	3.9632e-09	1.58222e-09	3.09884e-10	1.12851e-10	6.47374e-11	3.90186e-11	1.06731e-11	4.00906e-12	2.30952e-12	8.00734e-13	3.37844e-13
104	9.23713e-12	2.71826e-12	0	0	0	0	0	0	0	0	0	0	0	0	0	0	0	0	0	0	0
105	0.000635949	0.00032627	0.000304522	0.000288549	0.000525021	0.0003424	0.000310647	0.000517242	0.000451673	0.00051049	0.000359322	0.000224378	0.000155678	0.00017359	0.000234245	0.000375246	0.000270084	0.00017524	0.00024365	0.000244109	0.000292517
106	8.29759e-08	2.63679e-08	6.21893e-09	1.52645e-09	4.24695e-10	8.4682e-11	1.27667e-11	3.13575e-12	7.51068e-13	1.81174e-13	0	0	0	0	0	0	0	0	0	0	0
107	0.00110882	0.000554198	0.000329262	0.000962239	0.000369626	0.000534211	0.000346077	0.000496234	0.000436541	0.000357027	0.000192505	0.000152739	0.000428916	0.000358693	0.000217414	0.000123559	0.000162263	0.000165395	0.000153202	0.000155246	0.000107789
108	3.94567e-08	2.52028e-08	6.01827e-09	6.64909e-10	1.44875e-10	2.18152e-11	4.48362e-12	7.28862e-13	0	0	0	0	0	0	0	0	0	0	0	0	0
109	0.000133774	6.97165e-05	4.28595e-05	5.98779e-05	4.07139e-05	4.23364e-05	2.86033e-05	3.26252e-05	2.06455e-05	1.55771e-05	8.43063e-06	4.76034e-06	5.02219e-06	3.95539e-06	2.75039e-06	2.28587e-06	2.07703e-06	1.57022e-06	1.02878e-06	7.27267e-07	5.36149e-07
110	1.38263e-05	2.62418e-05	1.71901e-05	7.49004e-06	8.18765e-06	6.81969e-06	3.2692e-06	1.22516e-06	6.20778e-07	3.35606e-07	2.9139e-07	1.49035e-07	3.15018e-08	1.50339e-08	1.49309e-08	1.17104e-08	3.51096e-09	2.30739e-09	6.98551e-10	3.06588e-10	1.94694e-10
111	0.00183543	0.000831284	0.000923093	0.000594261	0.00177936	0.000676571	0.000678489	0.00135827	0.00143231	0.00195051	0.00150909	0.000979544	0.000508038	0.000654199	0.00127484	0.00259701	0.00141323	0.000738781	0.00188541	0.00229227	0.0033776
112	0.00012204	0.000431851	0.000323676	0.000190892	0.000168593	0.000248712	0.000292773	0.000160002	9.18992e-05	7.0046e-05	0.000153098	0.000195128	0.000106801	8.34515e-05	0.000104389	6.85541e-05	6.07182e-05	0.000116897	4.78572e-05	2.33587e-05	1.83436e-05
113	3.06708e-05	1.46544e-05	8.02894e-06	7.20776e-06	5.21295e-06	3.83144e-06	2.13148e-06	1.89543e-06	9.75771e-07	6.24102e-07	2.87094e-07	1.23849e-07	7.67034e-08	4.91299e-08	3.08375e-08	2.54221e-08	1.64111e-08	9.29537e-09	4.76459e-09	2.64565e-09	1.71413e-09
114	0.000126013	0.000210741	0.000172556	0.000127593	0.000103678	9.8629e-05	6.81531e-05	4.49103e-05	3.45e-05	2.62612e-05	2.71097e-05	2.02398e-05	9.8557e-06	6.52092e-06	6.0208e-06	4.86621e-06	3.20725e-06	3.23654e-06	1.58352e-06	7.81412e-07	5.21345e-07
115	1.4537e-11	1.39376e-12	0	0	0	0	0	0	0	0	0	0	0	0	0	0	0	0	0	0	0
116	1.91536e-11	3.96835e-12	0	0	0	0	0	0	0	0	0	0	0	0	0	0	0	0	0	0	0
117	0.000344833	0.000882996	0.000843812	0.000672694	0.000644621	0.000836678	0.000802916	0.00056587	0.000476645	0.000419956	0.000663332	0.000692492	0.000395801	0.000323492	0.000395264	0.00033906	0.000279029	0.000405729	0.000225349	0.000123056	9.75992e-05
118	1.19996e-09	1.09922e-10	9.39877e-12	1.35367e-12	0	0	0	0	0	0	0	0	0	0	0	0	0	0	0	0	0
119	1.20695e-07	2.9452e-08	6.39035e-09	1.8753e-09	3.59555e-10	6.70664e-11	1.06133e-11	3.09711e-12	7.70538e-13	1.88636e-13	0	0	0	0	0	0	0	0	0	0	0
120	0.00060911	0.000381747	0.000261933	0.000525284	0.00029419	0.000385095	0.000295485	0.000399072	0.000329799	0.000288223	0.000190137	0.000147002	0.000256343	0.000228256	0.000165612	0.000124172	0.000153652	0.000159242	0.000131327	0.000110959	8.49724e-05
121	0.000298946	0.000242134	0.000159267	0.000223829	0.000100617	0.000101743	6.95714e-05	7.09659e-05	5.73353e-05	4.50859e-05	3.24508e-05	2.52228e-05	3.24527e-05	2.33631e-05	1.45965e-05	8.98079e-06	9.92046e-06	1.05174e-05	6.88107e-06	4.27176e-06	2.60346e-06
122	1.78264e-08	3.22272e-09	4.04033e-10	2.31473e-10	2.85334e-11	1.77725e-11	3.14032e-12	7.37646e-13	0	0	0	0	0	0	0	0	0	0	0	0	0
123	0.000419253	0.000191579	0.000105912	0.000251352	0.000100527	0.000119697	6.44981e-05	7.98654e-05	6.30724e-05	4.66248e-05	2.1412e-05	1.38866e-05	2.8533e-05	2.04775e-05	1.13791e-05	6.61811e-06	6.8624e-06	5.67813e-06	4.37278e-06	3.99853e-06	2.5913e-06
124	0.000783708	0.000306085	0.000275948	0.000302868	0.000657668	0.000490004	0.00049741	0.000982623	0.000773172	0.00088821	0.000566448	0.000330758	0.000263325	0.000343644	0.000514997	0.000920339	0.000685806	0.00040604	0.000666226	0.000778795	0.00107472
125	4.60871e-12	0	0	0	0	0	0	0	0	0	0	0	0	0	0	0	0	0	0	0	0
126	9.65741e-09	3.20698e-09	3.62506e-10	6.50397e-11	7.75876e-12	1.65853e-12	4.12809e-13	0	0	0	0	0	0	0	0	0	0	0	0	0	0
127	3.6816e-06	2.36005e-06	1.00958e-06	3.69449e-07	1.43271e-07	4.26903e-08	1.30424e-08	5.51443e-09	2.61288e-09	1.15421e-09	4.718e-10	1.6637e-10	4.60054e-11	1.46877e-11	5.6019e-12	2.58507e-12	9.3468e-13	4.05803e-13	0	0	0
128	5.62501e-09	3.96685e-09	6.2781e-10	3.26842e-11	3.68583e-12	3.5276e-13	0	0	0	0	0	0	0	0	0	0	0	0	0	0	0
129	1.39359e-06	7.32559e-07	2.71991e-07	1.0487e-07	4.03159e-08	1.40255e-08	4.11977e-09	1.64858e-09	6.06696e-10	2.34543e-10	7.95485e-11	2.30147e-11	6.08154e-12	1.88832e-12	6.49771e-13	3.01462e-13	0	0	0	0	0
130	0.000496926	0.000237315	0.000134982	0.000325959	0.00013194	0.000161838	9.1138e-05	0.000115486	9.36911e-05	7.1202e-05	3.43866e-05	2.33072e-05	4.94168e-05	3.65785e-05	2.08957e-05	1.2305e-05	1.3337e-05	1.15856e-05	9.16938e-06	8.45575e-06	5.57976e-06
131	0.000303891	0.000256554	0.000169932	0.000231994	0.000103238	0.000104028	7.29908e-05	7.35846e-05	5.94424e-05	4.68323e-05	3.50092e-05	2.78555e-05	3.54351e-05	2.56269e-05	1.609e-05	9.76773e-06	1.09859e-05	1.19779e-05	7.81231e-06	4.70841e-06	2.84042e-06
132	1.13869e-09	5.06536e-10	5.41392e-11	4.3899e-12	2.20842e-13	0	0	0	0	0	0	0	0	0	0	0	0	0	0	0	0
133	1.95109e-08	1.00277e-08	1.73731e-09	2.78785e-10	2.74977e-11	4.1805e-12	4.69421e-13	0	0	0	0	0	0	0	0	0	0	0	0	0	0
134	5.00734e-10	4.73702e-11	3.27309e-12	4.0635e-13	0	0	0	0	0	0	0	0	0	0	0	0	0	0	0	0	0
135	3.01607e-10	9.88454e-11	7.62304e-12	1.02711e-12	0	0	0	0	0	0	0	0	0	0	0	0	0	0	0	0	0
136	3.28823e-06	1.49038e-06	4.85382e-07	2.28344e-07	4.36006e-08	1.45201e-08	5.03019e-09	2.34916e-09	9.17284e-10	3.51588e-10	1.25382e-10	4.63373e-11	2.32394e-11	7.52493e-12	1.86718e-12	5.46178e-13	3.26401e-13	1.65598e-13	0	0	0
137	2.13059e-11	7.00994e-12	3.49885e-13	0	0	0	0	0	0	0	0	0	0	0	0	0	0	0	0	0	0
138	4.01829e-06	3.33968e-06	1.59399e-06	7.14956e-07	4.25252e-07	2.12487e-07	7.19622e-08	2.96729e-08	1.32405e-08	6.06663e-09	2.83123e-09	1.01428e-09	2.61214e-10	9.61647e-11	5.02118e-11	3.03215e-11	1.00088e-11	4.66972e-12	1.26184e-12	4.50747e-13	2.01729e-13
139	0.000155366	0.000102796	8.25194e-05	4.28586e-05	4.99975e-05	1.79015e-05	1.07883e-05	1.07239e-05	9.09198e-06	8.07392e-06	5.39438e-06	3.01107e-06	1.21473e-06	8.36387e-07	7.98455e-07	8.59238e-07	4.25732e-07	2.39144e-07	2.27115e-07	1.44005e-07	1.10847e-07
140	1.085e-07	2.10324e-08	2.92842e-09	7.27464e-10	4.01725e-11	5.6159e-12	1.06758e-12	2.76882e-13	0	0	0	0	0	0	0	0	0	0	0	0	0
141	7.12759e-06	1.69682e-06	5.30977e-07	6.08677e-07	1.8682e-07	1.02179e-07	2.36127e-08	1.50736e-08	6.39457e-09	2.55389e-09	4.95337e-10	1.33325e-10	1.03452e-10	3.65801e-11	1.13686e-11	4.84171e-12	1.93895e-12	6.25608e-13	2.34335e-13	1.35045e-13	0
142	2.34988e-09	1.29069e-09	2.06035e-10	1.0574e-11	1.59418e-12	0	0	0	0	0	0	0	0	0	0	0	0	0	0	0	0
143	0.000538511	0.00213916	0.0022575	0.00164172	0.00195037	0.00318665	0.00362994	0.00225117	0.00188963	0.00169448	0.00369449	0.0046044	0.00231069	0.0020717	0.00336218	0.00293985	0.00224919	0.00386958	0.00219177	0.00122091	0.00107435
144	1.10041e-07	6.46741e-08	1.57021e-08	2.07706e-09	3.48058e-10	3.82382e-11	5.3043e-12	8.84749e-13	2.65671e-13	0	0	0	0	0	0	0	0	0	0	0	0
145	0.00179235	0.000643855	0.00068135	0.000392173	0.00135519	0.000444105	0.000438434	0.000903256	0.000876175	0.00114399	0.000780857	0.000446572	0.000206301	0.000274028	0.000575484	0.00120743	0.000549937	0.000230884	0.000698539	0.000883723	0.00134558
146	1.95422e-11	1.37704e-12	0	0	0	0	0	0	0	0	0	0	0	0	0	0	0	0	0	0	0
147	8.28353e-05	7.90554e-05	6.35063e-05	4.37919e-05	3.27497e-05	1.94945e-05	7.89384e-06	4.74979e-06	4.01491e-06	2.57028e-06	1.37541e-06	5.8975e-07	1.94157e-07	1.00669e-07	7.38379e-08	6.0458e-08	2.31867e-08	1.15135e-08	6.20272e-09	2.64493e-09	1.36501e-09
148	4.70417e-07	3.13014e-07	1.03704e-07	2.4102e-08	7.2055e-09	1.85354e-09	5.14916e-10	1.45169e-10	4.54074e-11	1.46473e-11	5.49633e-12	1.54388e-12	2.73445e-13	0	0	0	0	0	0	0	0
149	3.26383e-09	6.05373e-10	1.02115e-10	1.11807e-11	4.82106e-12	6.65737e-13	0	0	0	0	0	0	0	0	0	0	0	0	0	0	0
150	1.42346e-05	3.34964e-06	1.08937e-06	1.53865e-06	4.65273e-07	2.95806e-07	7.4712e-08	5.43137e-08	2.49347e-08	1.06802e-08	2.17374e-09	6.50838e-10	6.51912e-10	2.55929e-10	8.39266e-11	3.58921e-11	1.65772e-11	5.92836e-12	2.56233e-12	1.682e-12	7.19667e-13
151	0.000240116	0.000844748	0.000739748	0.000498452	0.000497971	0.000758508	0.000875756	0.000531352	0.000368276	0.000308692	0.000654311	0.00082086	0.000453051	0.000378961	0.000518888	0.000397109	0.000343158	0.000628661	0.000300537	0.000159352	0.000133111
152	3.34374e-12	0	0	0	0	0	0	0	0	0	0	0	0	0	0	0	0	0	0	0	0
153	0.000437862	0.00208848	0.00202941	0.00123571	0.00132844	0.00221597	0.00263747	0.00134722	0.000992855	0.000789734	0.00193736	0.00253368	0.00114374	0.000980514	0.0016169	0.00115336	0.000817672	0.00146519	0.000775393	0.000371436	0.000295017
154	0.00258113	0.00143284	0.000811924	0.00273101	0.000761608	0.00126454	0.000963245	0.00142829	0.00129744	0.0010522	0.000667904	0.000668966	0.00273996	0.00246751	0.00143048	0.000609626	0.0010376	0.00134019	0.00143696	0.00140185	0.000882561
155	9.22386e-05	0.000103605	9.07729e-05	5.86891e-05	4.28708e-05	2.54801e-05	8.15697e-06	3.79231e-06	3.51997e-06	1.97109e-06	9.39343e-07	3.36782e-07	7.87907e-08	3.58922e-08	2.69194e-08	2.06696e-08	5.46592e-09	2.13518e-09	1.10589e-09	3.95187e-10	1.71806e-10
156	0.0015976	0.00107627	0.00128492	0.00104672	0.00231587	0.00127737	0.00108312	0.00168364	0.00196765	0.00242234	0.00191056	0.00123322	0.000635004	0.000706228	0.00117459	0.00209775	0.0011667	0.000695527	0.00121036	0.00119326	0.00143461
157	0.00277134	0.00172285	0.00111076	0.00353522	0.00125191	0.00212217	0.00176764	0.00276521	0.0026636	0.00238694	0.00168636	0.00173413	0.0062135	0.00603378	0.00399726	0.00210301	0.0036276	0.00489679	0.00528726	0.00528305	0.00374364
158	5.72564e-05	2.84542e-05	1.6205e-05	1.8125e-05	1.23342e-05	1.08478e-05	6.54174e-06	6.44894e-06	3.607e-06	2.45577e-06	1.20599e-06	5.8664e-07	4.71946e-07	3.29033e-07	2.11737e-07	1.71574e-07	1.30906e-07	8.51755e-08	4.76091e-08	2.92259e-08	1.97917e-08
159	0.00032731	0.00138974	0.0014013	0.000882689	0.00114216	0.00182748	0.00191055	0.00101048	0.000767488	0.000628889	0.00133808	0.00152727	0.00060921	0.000505081	0.000853043	0.000736242	0.000453733	0.00070205	0.000355429	0.00019071	0.000165431
160	3.86051e-10	2.05404e-11	1.32242e-12	0	0	0	0	0	0	0	0	0	0	0	0	0	0	0	0	0	0
161	1.36028e-08	2.42695e-09	3.26163e-10	6.86508e-11	8.23768e-12	1.14202e-12	1.54839e-13	0	0	0	0	0	0	0	0	0	0	0	0	0	0
162	0.000493054	0.00124656	0.00113434	0.00093746	0.000680326	0.00087576	0.000948323	0.000702258	0.000593131	0.000519711	0.000884748	0.00104848	0.000761703	0.00064638	0.000706751	0.000496152	0.000517981	0.000871873	0.000524058	0.000255976	0.0001811
163	0.000169653	0.000670051	0.000629469	0.000353841	0.000477335	0.000696664	0.000627729	0.000294793	0.000203381	0.000151935	0.000283226	0.000277387	9.01768e-05	6.7069e-05	0.000108824	9.3963e-05	4.69659e-05	6.13251e-05	2.74667e-05	1.42736e-05	1.19474e-05
164	0.000709622	0.00236057	0.00237908	0.00192889	0.00173022	0.00262962	0.00316302	0.00224545	0.00196498	0.00180789	0.00375708	0.00495817	0.0033081	0.00303834	0.00412204	0.00316718	0.00314174	0.00585351	0.00361902	0.00189244	0.00150468
165	1.70232e-09	4.04835e-10	6.35653e-11	5.23774e-12	1.56528e-12	0	0	0	0	0	0	0	0	0	0	0	0	0	0	0	0
166	1.08497e-05	6.82197e-06	3.66099e-06	2.01013e-06	9.4723e-07	4.01944e-07	1.20914e-07	5.86095e-08	3.43987e-08	1.64447e-08	6.01625e-09	1.93491e-09	5.81884e-10	2.17554e-10	9.79317e-11	5.70444e-11	1.98164e-11	7.75188e-12	2.80704e-12	9.20887e-13	3.4853e-13
167	9.95331e-08	8.13694e-08	2.11233e-08	6.41986e-09	7.36063e-10	2.56733e-10	2.68749e-11	3.11892e-12	9.16055e-13	1.52791e-13	0	0	0	0	0	0	0	0	0	0	0
168	5.00074e-08	1.32479e-08	2.25985e-09	5.76371e-10	9.10483e-11	1.79736e-11	3.45561e-12	9.4735e-13	1.74424e-13	0	0	0	0	0	0	0	0	0	0	0	0
169	3.14559e-08	2.49855e-08	5.1521e-09	4.21221e-10	6.10677e-11	8.36016e-12	2.00006e-12	2.5962e-13	0	0	0	0	0	0	0	0	0	0	0	0	0
170	0.000312503	0.000148317	0.000120735	8.24924e-05	0.000133638	5.91813e-05	5.03072e-05	7.72906e-05	6.13284e-05	6.60168e-05	4.61249e-05	2.87009e-05	1.74452e-05	1.69086e-05	2.00095e-05	2.80763e-05	1.90658e-05	1.19174e-05	1.56316e-05	1.42563e-05	1.55814e-05
171	8.19775e-09	9.83877e-10	9.71651e-11	1.49317e-11	2.34284e-12	2.52935e-13	0	0	0	0	0	0	0	0	0	0	0	0	0	0	0
172	4.78167e-09	1.93323e-09	2.45843e-10	5.05865e-11	3.40149e-12	7.40756e-13	0	0	0	0	0	0	0	0	0	0	0	0	0	0	0
173	0.00228551	0.00110249	0.000578002	0.00202202	0.000539002	0.000906838	0.000674456	0.00100648	0.000845097	0.000649099	0.000374707	0.00035365	0.0015315	0.00137388	0.000766132	0.000308951	0.000514465	0.000618858	0.000672854	0.000666789	0.000411991
174	2.58391e-07	2.34396e-07	6.49071e-08	9.22461e-09	1.719e-09	3.64854e-10	1.19107e-10	2.38747e-11	5.90191e-12	1.53148e-12	7.50746e-13	2.4357e-13	0	0	0	0	0	0	0	0	0
175	0.00150633	0.00124707	0.000893581	0.00195772	0.000819079	0.00116697	0.00101422	0.00136743	0.00131333	0.00120483	0.00101623	0.0010439	0.00241742	0.00222182	0.00156506	0.000932929	0.00147355	0.00205841	0.00186859	0.00149443	0.0010391
176	1.46653e-05	1.1116e-05	5.41486e-06	3.19098e-06	1.18371e-06	6.16173e-07	2.82908e-07	1.59455e-07	8.40354e-08	4.43624e-08	2.42417e-08	1.19088e-08	5.97013e-09	2.63609e-09	1.14585e-09	5.50516e-10	3.46743e-10	2.34035e-10	8.39947e-11	2.77757e-11	1.11115e-11
177	1.22989e-06	1.34586e-06	5.85591e-07	2.22702e-07	4.71747e-08	2.03293e-08	2.5292e-09	3.73601e-10	1.81355e-10	4.09602e-11	9.84569e-12	1.77245e-12	2.02508e-13	0	0	0	0	0	0	0	0
178	1.97393e-08	5.92214e-09	8.63973e-10	1.97097e-10	2.35248e-11	4.76664e-12	8.0893e-13	0	0	0	0	0	0	0	0	0	0	0	0	0	0
179	1.28565e-11	3.73148e-12	0	0	0	0	0	0	0	0	0	0	0	0	0	0	0	0	0	0	0
180	9.43449e-09	1.32487e-09	2.37776e-10	3.9683e-11	2.29202e-11	4.63521e-12	9.10396e-13	2.42657e-13	0	0	0	0	0	0	0	0	0	0	0	0	0
181	2.95311e-12	8.32448e-13	0	0	0	0	0	0	0	0	0	0	0	0	0	0	0	0	0	0	0
182	5.81579e-07	1.34239e-07	4.41811e-08	1.45459e-08	3.72486e-09	5.99095e-10	6.19992e-11	1.68712e-11	6.99353e-12	1.71701e-12	1.85027e-13	0	0	0	0	0	0	0	0	0	0
183	0.000245261	0.000346284	0.000358388	0.000257813	0.000241296	0.000176348	7.36903e-05	4.03762e-05	4.2485e-05	2.85797e-05	1.82528e-05	8.35161e-06	2.27344e-06	1.2859e-06	1.26032e-06	1.14545e-06	3.62877e-07	1.81195e-07	1.14152e-07	4.88864e-08	2.64843e-08
184	0.000111152	0.000331878	0.000246023	0.00015371	0.000130131	0.000177273	0.000194145	0.000113593	6.72101e-05	5.1883e-05	9.95503e-05	0.000117771	6.73002e-05	5.13128e-05	5.88148e-05	3.99683e-05	3.6021e-05	6.43345e-05	2.65923e-05	1.32211e-05	1.02072e-05
185	2.29341e-06	7.11052e-07	2.29532e-07	1.56307e-07	5.28004e-08	2.17186e-08	4.88131e-09	2.39692e-09	9.25509e-10	3.46723e-10	7.6047e-11	1.89187e-11	8.23871e-12	2.51888e-12	7.69872e-13	3.42081e-13	1.14104e-13	0	0	0	0
186	3.16519e-06	1.1821e-06	5.30033e-07	2.29734e-07	8.35609e-08	2.11864e-08	3.46672e-09	1.24673e-09	6.67024e-10	2.28384e-10	4.21956e-11	7.37717e-12	1.33518e-12	3.41425e-13	0	0	0	0	0	0	0
187	8.25195e-08	5.04969e-08	1.0419e-08	1.78956e-09	1.84007e-10	2.6097e-11	3.27703e-12	4.83693e-13	0	0	0	0	0	0	0	0	0	0	0	0	0
188	8.52635e-08	4.00717e-08	8.43898e-09	2.51241e-09	3.59599e-10	1.0204e-10	1.75219e-11	3.66566e-12	8.40103e-13	1.83666e-13	0	0	0	0	0	0	0	0	0	0	0
189	0.000133486	6.28967e-05	4.38818e-05	4.488e-05	5.08294e-05	3.9703e-05	2.89205e-05	3.62619e-05	2.32319e-05	1.95081e-05	1.07607e-05	5.50184e-06	3.9331e-06	3.42934e-06	3.1119e-06	3.5958e-06	2.59652e-06	1.59736e-06	1.30624e-06	9.97102e-07	8.94671e-07
190	8.02284e-05	0.000273656	0.000234313	0.000118687	0.000159683	0.000203825	0.000153595	6.50631e-05	4.05777e-05	2.74076e-05	4.23599e-05	3.4512e-05	9.32768e-06	6.10555e-06	9.03249e-06	7.70801e-06	3.15765e-06	3.37783e-06	1.32977e-06	6.62582e-07	5.22618e-07
191	0.00208902	0.000981657	0.00053605	0.00189987	0.000569611	0.000946931	0.000673152	0.00102995	0.000892131	0.000707833	0.000391625	0.000351454	0.00141957	0.00126927	0.000731415	0.000331724	0.000521315	0.000594975	0.000636359	0.000669006	0.000438388
192	5.08358e-12	3.82587e-13	0	0	0	0	0	0	0	0	0	0	0	0	0	0	0	0	0	0	0
193	7.79342e-06	6.20195e-06	1.86966e-06	1.05993e-06	9.83983e-08	3.3575e-08	7.50059e-09	2.3402e-09	1.26321e-09	4.21117e-10	1.67708e-10	8.2556e-11	5.50785e-11	1.21202e-11	2.38981e-12	3.70962e-13	1.86334e-13	0	0	0	0
194	0.00246318	0.00123027	0.000785386	0.00266293	0.00119553	0.00221559	0.00198528	0.00350155	0.0030274	0.00275359	0.00176345	0.00162404	0.00576358	0.00628139	0.00460756	0.00288175	0.00485599	0.00583084	0.00674864	0.00750783	0.00612045
195	1.40043e-05	6.70059e-06	2.97205e-06	2.52537e-06	1.02183e-06	5.80864e-07	2.03098e-07	1.30814e-07	6.84861e-08	3.50253e-08	1.26581e-08	4.90226e-09	2.96824e-09	1.26471e-09	5.26049e-10	2.82161e-10	1.47136e-10	7.38901e-11	2.8245e-11	1.33075e-11	5.97108e-12
196	2.29799e-05	7.17831e-06	3.35654e-06	3.73656e-06	2.9323e-06	2.71194e-06	1.62279e-06	1.6494e-06	6.52881e-07	3.82117e-07	1.39189e-07	5.04403e-08	3.77134e-08	2.74458e-08	1.73127e-08	1.47476e-08	9.84706e-09	4.73874e-09	2.55062e-09	1.58976e-09	1.12792e-09
197	9.70259e-05	0.000164407	0.000125968	8.96749e-05	6.93471e-05	6.66402e-05	4.81638e-05	3.12157e-05	2.20881e-05	1.64937e-05	1.78256e-05	1.38894e-05	7.06799e-06	4.63565e-06	4.13906e-06	3.16378e-06	2.22705e-06	2.41047e-06	1.10243e-06	5.36486e-07	3.56991e-07
198	0.000276196	0.00026128	0.000256082	0.000195515	0.000211071	0.000131369	6.61535e-05	5.25756e-05	5.32589e-05	4.25802e-05	2.6444e-05	1.30218e-05	4.79395e-06	3.19204e-06	3.16677e-06	3.41508e-06	1.42888e-06	7.57471e-07	5.98544e-07	3.30438e-07	2.22171e-07
199	1.83844e-06	7.75843e-07	2.58615e-07	1.80315e-07	5.99298e-08	3.84464e-08	1.30751e-08	6.34576e-09	2.01827e-09	7.57216e-10	2.30132e-10	6.77329e-11	3.19804e-11	1.18816e-11	3.83535e-12	1.70769e-12	8.53859e-13	3.77388e-13	0	0	0
200	2.43293e-09	1.00371e-09	1.15512e-10	2.1252e-11	1.17169e-12	2.36492e-13	0	0	0	0	0	0	0	0	0	0	0	0	0	0	0
201	5.31115e-07	2.32087e-07	6.3899e-08	3.467e-08	8.05943e-09	4.16462e-09	1.08736e-09	3.79994e-10	1.03843e-10	3.10166e-11	8.20562e-12	2.08568e-12	7.75558e-13	2.13304e-13	0	0	0	0	0	0	0
202	6.91841e-06	1.02935e-05	5.96731e-06	2.44153e-06	2.34048e-06	1.62793e-06	6.57618e-07	2.34533e-07	1.08546e-07	5.32158e-08	3.6776e-08	1.57781e-08	3.10717e-09	1.30395e-09	1.07772e-09	7.87462e-10	2.14022e-10	1.17234e-10	3.20937e-11	1.308e-11	7.43386e-12
203	0.00156679	0.00113945	0.000695398	0.0017802	0.00049669	0.000671342	0.000460137	0.000570334	0.000559869	0.000454848	0.000318302	0.000319256	0.000937614	0.000726861	0.000404668	0.000176537	0.000266368	0.00035145	0.000310984	0.000255086	0.000147176
204	3.17027e-11	1.29103e-11	1.06024e-12	0	0	0	0	0	0	0	0	0	0	0	0	0	0	0	0	0	0
205	2.04801e-11	2.72421e-12	2.24738e-13	0	0	0	0	0	0	0	0	0	0	0	0	0	0	0	0	0	0
206	3.18118e-09	2.46605e-10	1.86355e-11	2.86469e-12	0	0	0	0	0	0	0	0	0	0	0	0	0	0	0	0	0
207	1.66617e-09	3.0294e-10	3.93269e-11	4.45119e-12	8.27469e-13	0	0	0	0	0	0	0	0	0	0	0	0	0	0	0	0
208	0.00205153	0.00103948	0.000690347	0.00218732	0.00112252	0.0020352	0.00185282	0.00327685	0.00280046	0.00260591	0.00168701	0.00149665	0.00468496	0.00518355	0.00400294	0.00279307	0.00451781	0.00526017	0.00591991	0.00653596	0.00559469
209	3.2078e-10	2.22922e-11	1.4686e-12	0	0	0	0	0	0	0	0	0	0	0	0	0	0	0	0	0	0
210	1.75644e-07	5.94542e-08	1.30895e-08	4.04453e-09	8.24896e-10	2.04676e-10	4.71401e-11	1.52103e-11	3.58171e-12	1.00035e-12	2.44042e-13	0	0	0	0	0	0	0	0	0	0
211	5.20058e-05	3.52219e-05	2.37451e-05	1.07217e-05	8.9881e-06	2.92648e-06	1.42564e-06	1.0824e-06	7.89679e-07	5.73267e-07	3.36986e-07	1.65966e-07	5.80381e-08	3.13204e-08	2.27945e-08	1.89857e-08	8.43015e-09	4.40431e-09	2.98725e-09	1.47854e-09	8.84988e-10
212	2.68892e-07	6.79897e-08	1.52616e-08	5.12228e-09	7.96828e-10	1.59282e-10	3.077e-11	1.04199e-11	2.8461e-12	7.5779e-13	0	0	0	0	0	0	0	0	0	0	0
213	0.00166213	0.000805913	0.000466439	0.00154503	0.000535625	0.000846559	0.000579425	0.000878031	0.00078088	0.000640443	0.000351665	0.000299615	0.00103076	0.000905648	0.000543964	0.000282748	0.000411274	0.00044782	0.000453587	0.000480896	0.000331293
214	1.40899e-05	3.3419e-05	1.58076e-05	7.10115e-06	4.00401e-06	4.29265e-06	4.21227e-06	1.91463e-06	6.99954e-07	4.05176e-07	6.70069e-07	7.01908e-07	3.80236e-07	2.23436e-07	1.75399e-07	7.99603e-08	7.13577e-08	1.21037e-07	3.2943e-08	1.28063e-08	7.78582e-09
215	5.81223e-07	6.27395e-07	2.42949e-07	8.08896e-08	1.40559e-08	5.51421e-09	5.56469e-10	6.45545e-11	2.80639e-11	5.25269e-12	1.07846e-12	0	0	0	0	0	0	0	0	0	0
216	1.35241e-09	1.49549e-10	1.56801e-11	2.39223e-12	3.78198e-13	0	0	0	0	0	0	0	0	0	0	0	0	0	0	0	0
217	0.000386556	0.0010744	0.00105722	0.000838141	0.000850909	0.00116028	0.0011515	0.000801661	0.000682191	0.000609575	0.00102347	0.00110592	0.00061877	0.000518058	0.000673654	0.0005911	0.000481057	0.000722953	0.000405423	0.000225372	0.00018463
218	9.73912e-09	5.02366e-09	7.9904e-10	6.98272e-11	6.35371e-12	4.90091e-13	0	0	0	0	0	0	0	0	0	0	0	0	0	0	0
219	4.51372e-09	9.55496e-10	9.97293e-11	4.25961e-11	3.33184e-12	1.62246e-12	2.09104e-13	0	0	0	0	0	0	0	0	0	0	0	0	0	0
220	2.99645e-06	2.17761e-06	9.67471e-07	4.24199e-07	2.24077e-07	1.01638e-07	3.21429e-08	1.30847e-08	5.58484e-09	2.43418e-09	1.01912e-09	3.4046e-10	8.85227e-11	3.07e-11	1.42514e-11	8.02192e-12	2.63259e-12	1.14587e-12	2.98431e-13	0	0
221	0.0010286	0.000625376	0.000437556	0.00103643	0.000573806	0.000849413	0.000702051	0.00105347	0.000911512	0.000835509	0.000566517	0.000472222	0.00101227	0.000983276	0.000743446	0.000556722	0.000770212	0.000857234	0.000794432	0.000743856	0.000601317
222	1.67806e-11	1.18603e-12	0	0	0	0	0	0	0	0	0	0	0	0	0	0	0	0	0	0	0
223	3.0819e-09	1.2389e-09	1.89988e-10	1.51777e-11	2.05391e-12	0	0	0	0	0	0	0	0	0	0	0	0	0	0	0	0
224	0.000185228	0.000761442	0.000624752	0.000368749	0.000360358	0.000572981	0.000696678	0.000369353	0.000227543	0.000177268	0.000421448	0.000557307	0.000284424	0.000232218	0.000329318	0.000225043	0.000186205	0.000362409	0.000159389	7.85873e-05	6.36679e-05
225	0.00177491	0.000891022	0.00100182	0.000741515	0.00201404	0.000920231	0.000917915	0.00178521	0.00190991	0.00257423	0.00203524	0.00135872	0.000770633	0.000981231	0.00181043	0.00359865	0.00215093	0.00123846	0.00277287	0.00327333	0.00468282
226	4.27526e-10	1.43749e-10	1.66773e-11	8.30787e-13	0	0	0	0	0	0	0	0	0	0	0	0	0	0	0	0	0
227	9.23583e-06	5.54158e-06	2.8845e-06	1.54966e-06	7.05648e-07	2.87687e-07	8.33876e-08	3.96253e-08	2.26784e-08	1.05486e-08	3.68295e-09	1.14041e-09	3.35803e-10	1.21724e-10	5.26166e-11	2.98892e-11	1.0114e-11	3.80084e-12	1.34287e-12	4.30164e-13	1.57972e-13
228	9.93331e-09	1.72892e-09	1.94143e-10	3.49451e-11	4.65315e-12	6.50833e-13	1.30539e-13	0	0	0	0	0	0	0	0	0	0	0	0	0	0
229	0.000246275	9.98051e-05	7.4268e-05	8.47421e-05	0.000123301	0.000103897	8.78122e-05	0.000135225	8.84694e-05	8.22151e-05	4.57791e-05	2.38982e-05	1.90927e-05	2.00496e-05	2.18611e-05	3.00233e-05	2.27311e-05	1.36146e-05	1.43448e-05	1.32252e-05	1.42732e-05
230	7.96511e-05	4.33662e-05	2.89191e-05	2.45057e-05	2.2775e-05	1.49178e-05	9.3467e-06	9.59514e-06	6.18118e-06	4.77184e-06	2.63943e-06	1.32409e-06	7.95432e-07	5.76537e-07	4.52477e-07	4.48064e-07	2.9234e-07	1.78283e-07	1.21453e-07	7.74678e-08	5.84703e-08
231	0.00115292	0.00045197	0.000227478	0.000781492	0.000237168	0.000357445	0.000212798	0.00030753	0.000247068	0.000181205	8.16827e-05	6.13678e-05	0.000219932	0.000177171	9.42002e-05	4.32847e-05	5.6971e-05	5.34254e-05	5.21024e-05	5.56235e-05	3.53956e-05
232	1.52013e-08	3.27535e-09	5.69797e-10	1.10881e-10	2.50567e-11	3.63863e-12	3.69789e-13	0	0	0	0	0	0	0	0	0	0	0	0	0	0
233	8.05097e-08	2.33102e-08	5.31968e-09	1.379e-09	3.72171e-10	7.41098e-11	1.06884e-11	2.6755e-12	6.33658e-13	1.50326e-13	0	0	0	0	0	0	0	0	0	0	0
234	0.000718966	0.000240522	0.000208289	0.00012519	0.000327686	0.000111981	0.000118422	0.000252541	0.000203268	0.000259745	0.000183818	0.000116442	7.1104e-05	8.89334e-05	0.000145189	0.000265077	0.000169165	9.04049e-05	0.000205297	0.00025246	0.000370871
235	0.000791851	0.000448868	0.000450239	0.000343791	0.000670043	0.000336883	0.00029616	0.000476188	0.00046618	0.000553282	0.00042171	0.000275145	0.00015979	0.000171037	0.000245818	0.00040058	0.000255935	0.000161166	0.000250707	0.00024566	0.000291167
236	5.34571e-11	2.37764e-11	2.05755e-12	0	0	0	0	0	0	0	0	0	0	0	0	0	0	0	0	0	0
237	1.41433e-05	2.29938e-05	1.47938e-05	6.92896e-06	6.86129e-06	5.35847e-06	2.50908e-06	1.02712e-06	5.36916e-07	2.96593e-07	2.35504e-07	1.17543e-07	2.78791e-08	1.32543e-08	1.18889e-08	9.25685e-09	3.04782e-09	1.97176e-09	6.15016e-10	2.70519e-10	1.6662e-10
238	0.00109106	0.000593822	0.000623795	0.000470866	0.00104218	0.00050438	0.000468709	0.000815927	0.000830052	0.00104207	0.000813593	0.000541271	0.000314214	0.000360482	0.000570429	0.00100596	0.000634577	0.000391143	0.000700097	0.000739919	0.000946989
239	7.4269e-11	8.41222e-12	3.85281e-13	0	0	0	0	0	0	0	0	0	0	0	0	0	0	0	0	0	0
240	6.34087e-06	7.26192e-06	4.17138e-06	1.94075e-06	6.46762e-07	3.18874e-07	5.48985e-08	1.20354e-08	7.58258e-09	2.37101e-09	7.30541e-10	1.67496e-10	2.41474e-11	5.88872e-12	2.32539e-12	9.36454e-13	0	0	0	0	0
241	1.09712e-09	1.72118e-10	2.46912e-11	2.14532e-12	8.70921e-13	0	0	0	0	0	0	0	0	0	0	0	0	0	0	0	0
242	4.01714e-11	9.2436e-12	8.06801e-13	0	0	0	0	0	0	0	0	0	0	0	0	0	0	0	0	0	0
243	1.21174e-07	6.83056e-08	1.2809e-08	3.38666e-09	6.77108e-10	2.36935e-10	8.88766e-11	2.65744e-11	4.56444e-12	1.30148e-12	5.87127e-13	2.28574e-13	0	0	0	0	0	0	0	0	0
244	3.53204e-09	4.15128e-10	4.37676e-11	7.48465e-12	6.7634e-13	0	0	0	0	0	0	0	0	0	0	0	0	0	0	0	0
245	0.000601088	0.000203635	0.000171144	0.000103474	0.000253436	8.79438e-05	9.15783e-05	0.000190101	0.000149174	0.000186646	0.00013152	8.3456e-05	5.19468e-05	6.30435e-05	9.76234e-05	0.000171477	0.000112642	6.18117e-05	0.000130667	0.00015593	0.000222116
246	4.17089e-07	2.72079e-07	8.8737e-08	2.0203e-08	6.00919e-09	1.51095e-09	4.0907e-10	1.13203e-10	3.47989e-11	1.10339e-11	4.03317e-12	1.10293e-12	1.89638e-13	0	0	0	0	0	0	0	0
247	6.80877e-07	1.57072e-07	5.53277e-08	1.69412e-08	4.55418e-09	6.68364e-10	5.73195e-11	1.3567e-11	6.07741e-12	1.36939e-12	0	0	0	0	0	0	0	0	0	0	0
248	0.00261635	0.00134895	0.00165049	0.00119596	0.00366462	0.0016388	0.00158703	0.00304271	0.00352014	0.00478571	0.00371953	0.0023731	0.00119243	0.00155807	0.00320379	0.00675913	0.00348893	0.0018064	0.00458349	0.00547941	0.00796296
249	0.000316567	0.000605504	0.000612574	0.000495825	0.000489195	0.000504001	0.000343772	0.000233392	0.000223071	0.000183776	0.000195906	0.000145496	6.40625e-05	4.59365e-05	5.13152e-05	4.82797e-05	2.79134e-05	2.6321e-05	1.56285e-05	8.17148e-06	5.78975e-06
250	1.37575e-09	6.15423e-10	6.76867e-11	6.02978e-12	3.14271e-13	0	0	0	0	0	0	0	0	0	0	0	0	0	0	0	0
251	3.09988e-07	1.30282e-07	3.26525e-08	1.11248e-08	2.4596e-09	7.22032e-10	1.78779e-10	5.85823e-11	1.55766e-11	4.67468e-12	1.31191e-12	3.49077e-13	0	0	0	0	0	0	0	0	0
252	0.000126558	8.45294e-05	6.63491e-05	2.83413e-05	3.22648e-05	9.28435e-06	5.16306e-06	4.69673e-06	3.98958e-06	3.41264e-06	2.24263e-06	1.20774e-06	4.12102e-07	2.60054e-07	2.41649e-07	2.45341e-07	1.06124e-07	5.48103e-08	5.23878e-08	3.08469e-08	2.21356e-08
253	1.61644e-08	1.59639e-09	2.59357e-10	5.07161e-11	6.17707e-12	4.65834e-13	0	0	0	0	0	0	0	0	0	0	0	0	0	0	0
254	0.00010229	0.000136183	8.17498e-05	5.63779e-05	2.0238e-05	1.57405e-05	1.22886e-05	7.96623e-06	5.07167e-06	3.26188e-06	3.30933e-06	2.81386e-06	2.14009e-06	1.31052e-06	7.62794e-07	3.32628e-07	3.38885e-07	4.10231e-07	2.00229e-07	6.7484e-08	3.00296e-08
255	9.73853e-05	4.13526e-05	2.03945e-05	3.35153e-05	1.35857e-05	1.19589e-05	5.08744e-06	4.89862e-06	3.24126e-06	2.03385e-06	7.77469e-07	3.86752e-07	4.91729e-07	2.80393e-07	1.35764e-07	7.75591e-08	5.81513e-08	3.67734e-08	2.12746e-08	1.56363e-08	8.8202e-09
256	0.00258809	0.00126483	0.000777558	0.00271764	0.00111099	0.00206395	0.00181148	0.00315322	0.00270723	0.0023967	0.00150392	0.00139922	0.00531021	0.00567277	0.00398452	0.00230049	0.00392692	0.0047389	0.00552512	0.00611264	0.00478203
257	1.10997e-12	0	0	0	0	0	0	0	0	0	0	0	0	0	0	0	0	0	0	0	0
258	5.95807e-11	4.66417e-12	3.1168e-13	0	0	0	0	0	0	0	0	0	0	0	0	0	0	0	0	0	0
259	4.35367e-06	6.26508e-06	3.39957e-06	1.25974e-06	1.19442e-06	7.78133e-07	2.87224e-07	9.23976e-08	3.93017e-08	1.77607e-08	1.13889e-08	4.45544e-09	7.66602e-10	2.96956e-10	2.35963e-10	1.64931e-10	3.91503e-11	1.93435e-11	4.84761e-12	1.87483e-12	1.01366e-12
260	9.8336e-12	2.16592e-12	0	0	0	0	0	0	0	0	0	0	0	0	0	0	0	0	0	0	0
261	3.40871e-10	3.13963e-11	1.9921e-12	0	0	0	0	0	0	0	0	0	0	0	0	0	0	0	0	0	0
262	9.62061e-05	3.87801e-05	2.45713e-05	2.72981e-05	2.96453e-05	2.56629e-05	1.85445e-05	2.33241e-05	1.30665e-05	1.0192e-05	5.01263e-06	2.34603e-06	1.7934e-06	1.57406e-06	1.34975e-06	1.50279e-06	1.09724e-06	6.33547e-07	4.87331e-07	3.71547e-07	3.29368e-07
263	0.0014343	0.00089324	0.000626091	0.00162248	0.000822554	0.00127821	0.00107265	0.00165518	0.00150464	0.00140035	0.000976878	0.000871844	0.00214494	0.00211485	0.00157675	0.00110891	0.00164429	0.00195436	0.00190599	0.00184596	0.00147221
264	2.60085e-05	1.74271e-05	1.0697e-05	2.90364e-06	2.21155e-06	4.10242e-07	1.58923e-07	9.3771e-08	6.59589e-08	4.20473e-08	2.28273e-08	9.92806e-09	2.23971e-09	9.4534e-10	6.2098e-10	4.32066e-10	1.33129e-10	5.45457e-11	3.63016e-11	1.45229e-11	7.07872e-12
265	0.000161678	0.000201431	0.000189081	0.000136972	0.000115879	8.08865e-05	3.42028e-05	1.96637e-05	1.90199e-05	1.27185e-05	7.8153e-06	3.59994e-06	1.09906e-06	6.06469e-07	5.28258e-07	4.60959e-07	1.65379e-07	8.66057e-08	5.02788e-08	2.16616e-08	1.16328e-08
266	3.2204e-10	1.18007e-11	9.77302e-13	0	0	0	0	0	0	0	0	0	0	0	0	0	0	0	0	0	0
267	0.000742987	0.00186471	0.00226599	0.00188938	0.00227541	0.00272352	0.00199875	0.001323	0.00146988	0.00128977	0.00161651	0.00130232	0.000518942	0.000410433	0.000582268	0.000603795	0.000316729	0.000309824	0.000213521	0.000116244	8.88734e-05
268	6.65937e-08	5.0275e-08	1.24972e-08	1.39416e-09	2.79216e-10	4.56903e-11	1.11562e-11	1.86223e-12	3.97499e-13	0	0	0	0	0	0	0	0	0	0	0	0
269	4.5897e-09	2.22503e-09	3.03422e-10	3.24191e-11	2.28292e-12	2.32998e-13	0	0	0	0	0	0	0	0	0	0	0	0	0	0	0
270	0.00192088	0.00112674	0.000724617	0.00219662	0.000844903	0.00133906	0.00101594	0.00154462	0.00146302	0.00129202	0.000835426	0.000776558	0.00243163	0.00224109	0.00146847	0.000835512	0.0012855	0.0015606	0.00157584	0.00159211	0.00114497
271	5.48452e-05	8.33288e-05	5.6536e-05	3.75326e-05	2.57634e-05	2.27344e-05	1.5653e-05	9.68773e-06	6.08913e-06	4.23283e-06	4.24188e-06	3.13672e-06	1.59584e-06	9.70967e-07	7.65308e-07	5.3189e-07	3.75956e-07	3.93472e-07	1.61622e-07	7.41527e-08	4.61394e-08
272	1.31962e-05	8.95406e-06	3.54978e-06	1.92211e-06	4.08476e-07	1.85185e-07	9.11317e-08	4.82247e-08	2.23078e-08	1.02098e-08	5.5586e-09	2.94872e-09	1.88699e-09	7.80721e-10	2.52967e-10	7.74922e-11	6.17733e-11	4.59344e-11	1.657e-11	4.07694e-12	1.20442e-12
273	0.00141055	0.000631655	0.00066173	0.000465998	0.00125934	0.000533806	0.00054848	0.00111043	0.0010996	0.00147505	0.00114161	0.000759931	0.000447859	0.000572818	0.00102538	0.00200543	0.00124451	0.000712235	0.00160947	0.00194289	0.00283107
274	3.26801e-05	3.94779e-05	2.54294e-05	1.59342e-05	1.0572e-05	7.72022e-06	4.16716e-06	2.39513e-06	1.47437e-06	9.31039e-07	7.04877e-07	4.07502e-07	1.71339e-07	9.09876e-08	6.34737e-08	4.41524e-08	2.4604e-08	1.92872e-08	7.50649e-09	3.24255e-09	1.82198e-09
275	3.01883e-08	1.08829e-08	1.79288e-09	4.4834e-10	5.47397e-11	1.26169e-11	2.08075e-12	4.18157e-13	0	0	0	0	0	0	0	0	0	0	0	0	0
276	3.96074e-08	1.10083e-08	2.30844e-09	5.16641e-10	1.43961e-10	2.62242e-11	3.2694e-12	7.00734e-13	1.47209e-13	0	0	0	0	0	0	0	0	0	0	0	0
277	2.07929e-06	1.35129e-06	5.45782e-07	9.98742e-08	3.77335e-08	5.11959e-09	1.20997e-09	3.88752e-10	1.88767e-10	7.50405e-11	2.92606e-11	9.17796e-12	1.40789e-12	3.41713e-13	0	0	0	0	0	0	0
278	2.18714e-08	9.71306e-09	1.27408e-09	2.5167e-10	3.59427e-11	9.72219e-12	3.04011e-12	7.08969e-13	0	0	0	0	0	0	0	0	0	0	0	0	0
279	2.35192e-08	4.86527e-09	6.58297e-10	1.38059e-10	2.14078e-11	3.524e-12	7.73203e-13	2.27001e-13	0	0	0	0	0	0	0	0	0	0	0	0	0
280	7.00826e-05	8.07109e-05	4.55412e-05	3.06226e-05	1.03364e-05	7.26872e-06	5.13687e-06	3.27319e-06	1.99678e-06	1.22515e-06	1.08653e-06	8.3388e-07	6.10741e-07	3.4896e-07	1.83709e-07	7.82396e-08	7.54817e-08	8.21874e-08	3.80321e-08	1.24373e-08	5.2472e-09
281	3.71781e-05	1.64762e-05	7.71585e-06	9.27301e-06	3.79744e-06	2.69837e-06	1.03045e-06	8.19152e-07	4.84183e-07	2.75211e-07	1.00754e-07	4.3831e-08	3.86997e-08	1.90936e-08	8.58475e-09	4.81335e-09	2.99017e-09	1.66694e-09	7.86936e-10	4.71531e-10	2.39476e-10
282	1.79557e-10	2.31403e-11	1.26263e-12	3.8977e-13	0	0	0	0	0	0	0	0	0	0	0	0	0	0	0	0	0
283	0.00266428	0.00151087	0.00189917	0.0014344	0.00417056	0.00199658	0.001866	0.00339256	0.00406766	0.00544935	0.00428521	0.00274236	0.0013601	0.0017261	0.003471	0.00717124	0.00368569	0.00195872	0.00464606	0.00532397	0.00743319
284	4.90653e-05	3.34735e-05	2.26093e-05	8.44582e-06	7.24109e-06	1.89013e-06	8.71489e-07	6.25864e-07	4.67984e-07	3.36242e-07	1.97945e-07	9.5582e-08	2.85107e-08	1.45211e-08	1.0686e-08	8.68308e-09	3.38651e-09	1.63445e-09	1.17304e-09	5.5611e-10	3.20346e-10
285	8.54579e-09	2.04873e-09	2.45119e-10	4.78018e-11	5.06951e-12	8.53559e-13	1.38629e-13	0	0	0	0	0	0	0	0	0	0	0	0	0	0
286	9.40766e-06	4.64682e-06	2.59386e-06	1.28042e-06	5.87748e-07	1.86001e-07	3.62419e-08	1.4385e-08	9.34016e-09	3.7366e-09	8.77517e-10	1.83898e-10	3.53324e-11	1.07673e-11	4.42415e-12	2.51821e-12	5.01562e-13	0	0	0	0
287	6.08091e-09	9.27832e-10	1.29088e-10	2.46368e-11	4.81767e-12	6.11164e-13	0	0	0	0	0	0	0	0	0	0	0	0	0	0	0
288	3.0397e-06	2.57625e-06	1.20279e-06	5.03364e-07	3.15663e-07	1.55102e-07	4.97229e-08	1.89904e-08	8.07124e-09	3.53891e-09	1.60796e-09	5.44418e-10	1.23962e-10	4.36996e-11	2.32267e-11	1.41117e-11	4.13836e-12	1.80695e-12	4.59697e-13	1.62319e-13	0
289	4.85316e-09	4.66593e-10	4.91828e-11	8.86896e-12	6.34573e-13	0	0	0	0	0	0	0	0	0	0	0	0	0	0	0	0
290	5.76966e-10	4.48833e-11	3.78054e-12	4.67347e-13	0	0	0	0	0	0	0	0	0	0	0	0	0	0	0	0	0
291	1.35396e-10	4.9283e-11	3.46926e-12	4.19413e-13	0	0	0	0	0	0	0	0	0	0	0	0	0	0	0	0	0
292	0.000218903	0.000327092	0.00031691	0.000244842	0.000221242	0.000184768	9.80334e-05	6.19875e-05	5.96794e-05	4.4346e-05	3.50629e-05	2.02496e-05	7.50026e-06	4.6918e-06	4.54117e-06	4.12902e-06	1.89232e-06	1.31459e-06	7.70427e-07	3.6659e-07	2.25274e-07
293	3.96782e-11	1.70218e-12	0	0	0	0	0	0	0	0	0	0	0	0	0	0	0	0	0	0	0
294	6.45058e-12	0	0	0	0	0	0	0	0	0	0	0	0	0	0	0	0	0	0	0	0
295	3.10977e-06	3.78595e-06	1.35456e-06	5.6143e-07	2.20986e-07	1.50435e-07	9.81295e-08	4.2833e-08	1.32185e-08	6.26912e-09	5.76587e-09	3.9715e-09	1.99099e-09	8.75246e-10	4.2326e-10	1.65526e-10	1.26154e-10	1.39216e-10	3.11348e-11	1.03188e-11	4.79474e-12
296	0.000628243	0.00285573	0.00314271	0.00210626	0.00264587	0.00440143	0.00484248	0.00265539	0.00226178	0.00192412	0.00432336	0.0052294	0.00221106	0.00194587	0.00345103	0.00292795	0.00188166	0.00301256	0.00175147	0.000917423	0.00077747
297	3.89612e-06	3.03006e-06	8.39642e-07	3.95872e-07	3.39025e-08	9.89164e-09	1.9571e-09	5.25764e-10	2.58219e-10	7.75125e-11	2.84173e-11	1.25392e-11	6.85934e-12	1.32159e-12	2.34787e-13	0	0	0	0	0	0
298	3.08007e-05	1.90904e-05	1.20032e-05	2.56045e-06	2.27222e-06	3.10578e-07	1.18327e-07	7.05954e-08	5.14373e-08	3.3614e-08	1.81532e-08	7.6554e-09	1.42388e-09	6.00051e-10	4.35918e-10	3.15773e-10	8.10221e-11	2.86784e-11	2.34667e-11	9.60219e-12	4.80827e-12
299	1.45448e-11	1.79864e-12	1.40654e-13	0	0	0	0	0	0	0	0	0	0	0	0	0	0	0	0	0	0
300	0.000188749	8.41285e-05	6.13137e-05	6.62331e-05	8.52293e-05	6.91091e-05	5.44021e-05	7.57137e-05	4.97626e-05	4.43613e-05	2.49331e-05	1.30361e-05	9.85318e-06	9.44138e-06	9.44095e-06	1.19524e-05	8.88878e-06	5.46369e-06	5.08588e-06	4.27295e-06	4.21575e-06
301	4.43179e-08	5.27391e-09	1.06918e-09	2.32611e-10	3.50754e-11	3.00937e-12	0	0	0	0	0	0	0	0	0	0	0	0	0	0	0
302	1.60134e-09	6.18489e-10	9.48886e-11	5.87634e-12	1.04592e-12	0	0	0	0	0	0	0	0	0	0	0	0	0	0	0	0
303	2.26543e-05	1.71875e-05	1.03339e-05	6.2523e-06	3.55551e-06	1.82217e-06	7.13801e-07	4.07089e-07	2.57717e-07	1.45475e-07	7.02096e-08	2.88008e-08	1.04561e-08	4.74207e-09	2.6265e-09	1.74629e-09	7.59503e-10	3.87493e-10	1.61297e-10	6.25254e-11	2.89652e-11
304	9.98372e-10	4.42812e-10	4.73104e-11	2.50955e-12	0	0	0	0	0	0	0	0	0	0	0	0	0	0	0	0	0
305	6.18632e-06	1.1105e-06	3.64284e-07	1.23066e-07	1.09328e-07	2.14525e-08	1.43294e-08	1.72389e-08	5.3286e-09	3.49949e-09	1.42936e-09	5.97475e-10	3.27736e-10	2.05006e-10	1.18653e-10	8.96679e-11	5.48998e-11	2.34153e-11	1.86963e-11	1.24258e-11	9.47571e-12
306	1.14186e-12	0	0	0	0	0	0	0	0	0	0	0	0	0	0	0	0	0	0	0	0
307	1.60466e-05	1.16931e-05	4.72857e-06	2.58e-06	5.46759e-07	2.59373e-07	1.35262e-07	7.19084e-08	3.37388e-08	1.56876e-08	9.18153e-09	5.17199e-09	3.42922e-09	1.46626e-09	4.92121e-10	1.48264e-10	1.23511e-10	9.78301e-11	3.63189e-11	8.90806e-12	2.65533e-12
308	0.00290613	0.0015489	0.00197091	0.00136551	0.00432059	0.00187478	0.00166826	0.0029398	0.0035309	0.00458576	0.00337944	0.00199061	0.000859577	0.00108402	0.00231213	0.00484486	0.00210709	0.000964184	0.0025267	0.00286894	0.0039669
309	0.00141091	0.0009638	0.000664334	0.00165469	0.000720496	0.0010512	0.000827484	0.00117894	0.00111734	0.00101135	0.000723342	0.000671503	0.00165312	0.00150262	0.00103725	0.00064974	0.000956852	0.00118369	0.00109775	0.000995738	0.000723397
310	0.000201558	0.000812706	0.000679863	0.000413	0.000408429	0.000649104	0.000786327	0.000428801	0.000271734	0.000215696	0.000506122	0.000666847	0.000345966	0.000285405	0.000405719	0.00028472	0.000238071	0.000460816	0.000207085	0.000103938	8.51492e-05
311	7.53066e-08	1.80781e-08	3.784e-09	1.01382e-09	2.10614e-10	3.75127e-11	5.3368e-12	1.41068e-12	3.27939e-13	0	0	0	0	0	0	0	0	0	0	0	0
312	6.26616e-05	3.28596e-05	2.09431e-05	1.30535e-05	1.22548e-05	5.47571e-06	3.38923e-06	3.43899e-06	2.20726e-06	1.74793e-06	1.01743e-06	5.3196e-07	2.79346e-07	1.89024e-07	1.4553e-07	1.38488e-07	8.48657e-08	5.04854e-08	3.7029e-08	2.30671e-08	1.7111e-08
313	3.37364e-06	3.98399e-06	2.02922e-06	7.6805e-07	6.41363e-07	3.72559e-07	1.26934e-07	4.23856e-08	1.77193e-08	7.79673e-09	4.31715e-09	1.55543e-09	2.82217e-10	1.0362e-10	7.13141e-11	4.782e-11	1.16761e-11	5.33243e-12	1.31082e-12	4.90339e-13	2.47391e-13
314	8.11779e-08	1.38703e-08	2.18299e-09	5.93739e-10	4.98499e-11	6.91865e-12	1.09373e-12	3.09339e-13	0	0	0	0	0	0	0	0	0	0	0	0	0
315	6.6569e-12	2.01265e-12	0	0	0	0	0	0	0	0	0	0	0	0	0	0	0	0	0	0	0
316	4.43608e-09	1.2345e-09	1.38734e-10	2.59235e-11	2.09215e-12	3.65578e-13	0	0	0	0	0	0	0	0	0	0	0	0	0	0	0
317	4.51714e-09	3.90431e-10	3.65304e-11	6.39904e-12	3.29413e-13	0	0	0	0	0	0	0	0	0	0	0	0	0	0	0	0
318	0.00184091	0.000669629	0.000717587	0.000405786	0.00141367	0.00045792	0.000437069	0.000870101	0.000854298	0.00109409	0.000731048	0.000405269	0.00017675	0.000231099	0.00049045	0.0010235	0.000436984	0.000175107	0.000534049	0.000661022	0.00098531
319	0.000835839	0.000448645	0.000308083	0.000723629	0.000456618	0.000691104	0.000588306	0.000919453	0.000731045	0.000663564	0.000422103	0.000323964	0.000659071	0.000670715	0.000530636	0.000434151	0.000578355	0.000590907	0.000554538	0.000534693	0.000459886
320	5.88543e-12	1.76928e-12	0	0	0	0	0	0	0	0	0	0	0	0	0	0	0	0	0	0	0
321	0.00208446	0.000968011	0.000484514	0.00167958	0.000419411	0.000695414	0.000507395	0.000738027	0.000596305	0.000440377	0.00024629	0.000228426	0.00100563	0.000881803	0.000472626	0.000178585	0.000294202	0.000346339	0.000372533	0.000359764	0.000213586
322	3.66477e-08	7.68732e-09	1.44743e-09	3.77557e-10	9.13587e-11	1.62903e-11	1.80836e-12	4.1138e-13	0	0	0	0	0	0	0	0	0	0	0	0	0
323	6.17954e-09	2.71246e-09	4.50502e-10	4.22093e-11	5.66717e-12	5.39477e-13	0	0	0	0	0	0	0	0	0	0	0	0	0	0	0
324	5.46819e-10	1.88561e-10	2.26298e-11	1.19438e-12	0	0	0	0	0	0	0	0	0	0	0	0	0	0	0	0	0
325	0.000102168	0.000262193	0.000193128	0.000125504	0.000102534	0.000128616	0.000129317	7.88963e-05	4.8108e-05	3.70915e-05	6.23341e-05	6.76019e-05	3.8862e-05	2.86767e-05	3.0468e-05	2.12467e-05	1.87407e-05	3.03949e-05	1.27146e-05	6.34293e-06	4.75861e-06
326	1.63065e-11	4.90742e-12	0	0	0	0	0	0	0	0	0	0	0	0	0	0	0	0	0	0	0
327	5.5264e-08	8.72694e-09	1.10465e-09	2.57534e-10	1.34763e-11	1.61654e-12	2.58505e-13	0	0	0	0	0	0	0	0	0	0	0	0	0	0
328	9.42273e-10	3.46695e-10	3.31686e-11	5.14181e-12	2.30802e-13	0	0	0	0	0	0	0	0	0	0	0	0	0	0	0	0
329	1.27522e-13	0	0	0	0	0	0	0	0	0	0	0	0	0	0	0	0	0	0	0	0
330	8.09133e-07	5.05287e-07	1.66597e-07	6.77307e-08	1.60536e-08	6.10131e-09	1.38465e-09	4.04259e-10	1.44282e-10	4.49566e-11	1.37188e-11	3.70543e-12	9.66457e-13	2.32827e-13	0	0	0	0	0	0	0
331	1.51051e-07	3.70209e-08	8.36168e-09	2.54124e-09	4.92836e-10	9.27352e-11	1.47271e-11	4.4115e-12	1.15631e-12	2.89492e-13	0	0	0	0	0	0	0	0	0	0	0
332	2.00646e-07	6.76113e-08	1.77547e-08	5.38635e-09	1.56159e-09	3.66917e-10	6.42605e-11	1.88138e-11	5.17863e-12	1.42689e-12	2.81642e-13	0	0	0	0	0	0	0	0	0	0
333	1.35722e-06	1.26148e-06	4.58728e-07	1.09574e-07	2.84108e-08	8.66083e-09	3.38688e-09	1.01703e-09	3.48172e-10	1.23514e-10	6.8307e-11	2.71451e-11	6.23877e-12	1.85637e-12	5.94486e-13	1.8115e-13	0	0	0	0	0
334	2.98191e-07	7.13901e-08	1.47145e-08	4.90761e-09	5.71052e-10	1.0826e-10	2.23222e-11	7.61317e-12	2.00344e-12	5.09867e-13	0	0	0	0	0	0	0	0	0	0	0
335	5.54472e-11	7.45209e-12	7.07736e-13	0	0	0	0	0	0	0	0	0	0	0	0	0	0	0	0	0	0
336	7.13796e-05	4.84255e-05	3.45589e-05	1.495e-05	1.40028e-05	4.24783e-06	2.15517e-06	1.73239e-06	1.34309e-06	1.03423e-06	6.34898e-07	3.22978e-07	1.09809e-07	6.2185e-08	4.94539e-08	4.40847e-08	1.91201e-08	9.88794e-09	7.624e-09	3.99124e-09	2.53597e-09
337	0.000278791	0.000265226	0.000175383	0.00021089	8.87007e-05	8.59088e-05	6.40624e-05	6.03904e-05	4.74941e-05	3.66879e-05	3.03474e-05	2.54382e-05	3.0245e-05	2.16467e-05	1.34801e-05	7.63471e-06	8.86549e-06	1.03232e-05	6.49735e-06	3.45941e-06	1.96783e-06
338	2.86626e-10	3.5185e-11	4.08333e-12	2.7176e-13	0	0	0	0	0	0	0	0	0	0	0	0	0	0	0	0	0
339	1.65085e-07	6.28929e-08	1.68032e-08	4.42934e-09	1.31916e-09	2.96658e-10	5.33734e-11	1.44634e-11	3.89096e-12	1.05793e-12	2.2628e-13	0	0	0	0	0	0	0	0	0	0
340	1.36511e-07	7.32658e-08	1.42031e-08	3.89128e-09	7.90834e-10	2.70031e-10	9.72187e-11	2.98631e-11	5.40212e-12	1.56251e-12	6.66386e-13	2.49144e-13	0	0	0	0	0	0	0	0	0
341	9.05281e-08	4.31975e-08	9.2275e-09	2.77379e-09	4.00741e-10	1.15041e-10	1.97917e-11	4.14836e-12	9.64812e-13	2.12284e-13	0	0	0	0	0	0	0	0	0	0	0
342	6.88817e-12	1.71741e-12	0	0	0	0	0	0	0	0	0	0	0	0	0	0	0	0	0	0	0
343	0.000405785	0.000889724	0.000936328	0.000770686	0.000807469	0.000920782	0.000698711	0.000483089	0.000468198	0.000403441	0.000494319	0.000408957	0.000188958	0.000144469	0.000176335	0.000169636	0.00010542	0.000112336	6.82283e-05	3.70705e-05	2.79747e-05
344	5.52143e-12	0	0	0	0	0	0	0	0	0	0	0	0	0	0	0	0	0	0	0	0
345	3.61494e-09	1.2165e-09	2.03317e-10	1.81796e-11	3.71906e-12	3.7104e-13	0	0	0	0	0	0	0	0	0	0	0	0	0	0	0
346	2.42784e-08	1.20941e-08	2.13571e-09	4.21984e-10	4.32054e-11	8.27043e-12	1.01517e-12	0	0	0	0	0	0	0	0	0	0	0	0	0	0
347	3.04665e-07	7.5237e-08	2.02356e-08	6.70221e-09	1.49303e-09	2.79483e-10	4.03169e-11	1.24305e-11	4.00172e-12	1.05151e-12	0	0	0	0	0	0	0	0	0	0	0
348	2.03964e-06	3.74946e-07	9.38278e-08	8.89183e-08	2.33484e-08	1.01328e-08	1.77235e-09	9.18309e-10	3.125e-10	9.98392e-11	1.42528e-11	2.89698e-12	1.77573e-12	4.99007e-13	0	0	0	0	0	0	0
349	3.55657e-07	7.53174e-08	1.59855e-08	4.50525e-09	1.53482e-09	3.00059e-10	1.12658e-10	6.42194e-11	1.35849e-11	5.12407e-12	1.49121e-12	4.49463e-13	1.84894e-13	0	0	0	0	0	0	0	0
350	1.66742e-08	5.75364e-09	8.50918e-10	1.96069e-10	2.06419e-11	4.45457e-12	6.627e-13	0	0	0	0	0	0	0	0	0	0	0	0	0	0
351	3.27873e-06	1.48924e-06	4.41644e-07	1.96068e-07	2.89463e-08	9.25237e-09	3.39377e-09	1.50484e-09	5.48333e-10	1.95459e-10	7.25798e-11	2.85306e-11	1.58939e-11	5.03225e-12	1.11506e-12	2.59279e-13	1.72692e-13	0	0	0	0
352	4.58411e-05	2.999e-05	1.94405e-05	1.05062e-05	8.25474e-06	3.34262e-06	1.67369e-06	1.30172e-06	8.89615e-07	6.29109e-07	3.56246e-07	1.73363e-07	7.02633e-08	3.90585e-08	2.70247e-08	2.22536e-08	1.10592e-08	6.10235e-09	3.74023e-09	1.87691e-09	1.13107e-09
353	1.86526e-05	2.52662e-05	1.61378e-05	8.64921e-06	7.18613e-06	5.30137e-06	2.55696e-06	1.22717e-06	6.88938e-07	4.02724e-07	2.98902e-07	1.53798e-07	4.65313e-08	2.28704e-08	1.79343e-08	1.35092e-08	5.52223e-09	3.75343e-09	1.2768e-09	5.61536e-10	3.31517e-10
354	1.10183e-07	6.46814e-08	1.55906e-08	2.35719e-09	3.83062e-10	4.93229e-11	7.06261e-12	1.21323e-12	3.56262e-13	0	0	0	0	0	0	0	0	0	0	0	0
355	8.37289e-06	6.79693e-06	3.40965e-06	1.80023e-06	9.17349e-07	4.82296e-07	1.91044e-07	9.43385e-08	4.7199e-08	2.39825e-08	1.22714e-08	5.1676e-09	1.82975e-09	7.53901e-10	3.77095e-10	2.17957e-10	9.80806e-11	5.51812e-11	1.74044e-11	6.28771e-12	2.79945e-12
356	8.05435e-09	1.93298e-09	3.75647e-10	4.74022e-11	1.91291e-11	2.89763e-12	4.61786e-13	0	0	0	0	0	0	0	0	0	0	0	0	0	0
357	2.91727e-08	4.32882e-09	6.46399e-10	1.54675e-10	1.61302e-11	1.96955e-12	2.36692e-13	0	0	0	0	0	0	0	0	0	0	0	0	0	0
358	0.00286252	0.0018146	0.00105409	0.00320673	0.000889411	0.00150364	0.001323	0.00192742	0.00170542	0.0013996	0.00103511	0.00113558	0.00453651	0.00431947	0.00261998	0.00107878	0.00201302	0.00290209	0.00315938	0.00277614	0.00172146
359	1.53646e-12	0	0	0	0	0	0	0	0	0	0	0	0	0	0	0	0	0	0	0	0
360	3.82539e-06	1.46992e-06	6.90803e-07	3.01412e-07	1.14365e-07	2.91598e-08	4.66327e-09	1.65602e-09	9.30014e-10	3.19719e-10	5.85531e-11	1.00269e-11	1.72184e-12	4.43013e-13	0	0	0	0	0	0	0
361	1.92991e-05	1.90061e-05	1.0743e-05	6.40665e-06	3.47022e-06	2.1801e-06	1.06807e-06	5.95968e-07	3.34539e-07	1.93656e-07	1.2517e-07	6.55148e-08	2.81722e-08	1.35678e-08	7.79965e-09	4.76209e-09	2.66365e-09	1.90275e-09	6.8715e-10	2.69222e-10	1.33256e-10
362	0.000856974	0.00229294	0.00287846	0.00236896	0.00296339	0.00363275	0.00267418	0.00172009	0.00195423	0.00171063	0.00220532	0.00178579	0.000678183	0.000541358	0.000807315	0.000842735	0.000421293	0.000408343	0.000288403	0.000155904	0.000119516
363	0.00237106	0.00132276	0.000721833	0.00237769	0.00060118	0.000961769	0.000700645	0.000989841	0.000890771	0.000695821	0.000433536	0.000433029	0.00178431	0.00152873	0.000836888	0.000328142	0.000549248	0.000705236	0.000734076	0.000688549	0.000407737
364	3.6646e-05	3.54002e-05	1.98855e-05	1.31135e-05	5.37707e-06	3.41987e-06	1.95132e-06	1.21966e-06	7.30174e-07	4.39801e-07	3.11103e-07	1.91054e-07	1.12215e-07	5.8389e-08	3.03867e-08	1.5634e-08	1.18349e-08	1.01207e-08	4.20536e-09	1.51321e-09	6.80693e-10
365	1.81165e-10	1.90916e-11	2.02487e-12	0	0	0	0	0	0	0	0	0	0	0	0	0	0	0	0	0	0
366	1.06016e-06	1.3725e-06	3.83329e-07	1.24385e-07	4.06334e-08	2.66528e-08	1.80334e-08	6.40106e-09	1.44505e-09	5.78722e-10	5.74646e-10	4.08659e-10	1.94277e-10	7.63249e-11	3.27678e-11	9.84287e-12	7.53846e-12	9.01238e-12	1.56488e-12	4.45832e-13	1.86243e-13
367	4.61189e-10	3.05968e-10	3.25199e-11	4.22371e-12	0	0	0	0	0	0	0	0	0	0	0	0	0	0	0	0	0
368	1.21744e-07	5.67679e-08	1.09221e-08	3.01574e-09	5.91489e-10	1.82844e-10	5.85453e-11	1.79648e-11	3.33271e-12	9.36475e-13	3.43101e-13	0	0	0	0	0	0	0	0	0	0
369	0.000747951	0.000525063	0.000356801	0.000728017	0.000333969	0.000424035	0.000309258	0.000393681	0.000351503	0.000303139	0.000209827	0.00017668	0.000335498	0.000278931	0.000186714	0.000120791	0.000155405	0.000175346	0.000142214	0.000115224	8.00834e-05
370	5.42599e-11	2.536e-11	1.69488e-12	0	0	0	0	0	0	0	0	0	0	0	0	0	0	0	0	0	0
371	0.000749508	0.00283877	0.0028667	0.00219693	0.00200634	0.00321178	0.00404968	0.00268847	0.00228656	0.00205778	0.00469479	0.00650899	0.00415126	0.00385214	0.00554983	0.00408347	0.00394293	0.00769399	0.0047143	0.00239178	0.00189688
372	0.000852289	0.000665748	0.000743031	0.00060844	0.00101919	0.000607017	0.000432332	0.000532059	0.000594714	0.00063359	0.000468187	0.000280906	0.000132937	0.00012335	0.00016839	0.000250702	0.000131532	7.84272e-05	0.000100172	8.03939e-05	7.86839e-05
373	5.21834e-05	3.5544e-05	2.41055e-05	1.00914e-05	8.59648e-06	2.55913e-06	1.2243e-06	9.13366e-07	6.76736e-07	4.91797e-07	2.90631e-07	1.42585e-07	4.68206e-08	2.47916e-08	1.8236e-08	1.51209e-08	6.38297e-09	3.23825e-09	2.26391e-09	1.10628e-09	6.552e-10
374	6.76464e-08	3.57036e-08	8.04546e-09	5.71596e-10	1.0054e-10	5.37783e-12	6.0672e-13	0	0	0	0	0	0	0	0	0	0	0	0	0	0
375	0.00104384	0.00388556	0.00493878	0.00379635	0.00513051	0.00764335	0.00695947	0.00419216	0.00445465	0.00397864	0.00698775	0.00701666	0.00273994	0.00238399	0.00419103	0.00417083	0.00228803	0.00283742	0.00194958	0.00106496	0.000884874
376	0.00116848	0.000388153	0.000368279	0.000216622	0.000671298	0.000221118	0.000235822	0.000520753	0.000454383	0.00060277	0.000425311	0.000262152	0.00014558	0.000193546	0.00036369	0.00072818	0.000410501	0.000198701	0.000539994	0.000700884	0.00108981
377	8.09129e-08	3.59997e-08	9.19734e-09	1.72426e-09	4.76588e-10	8.94365e-11	1.60731e-11	3.56081e-12	8.58941e-13	2.12829e-13	0	0	0	0	0	0	0	0	0	0	0
378	9.47866e-05	3.35073e-05	1.83765e-05	2.76557e-05	2.26594e-05	2.59561e-05	1.8668e-05	2.38824e-05	1.19796e-05	8.48479e-06	3.74297e-06	1.75059e-06	1.90434e-06	1.68071e-06	1.23672e-06	1.13372e-06	9.78347e-07	6.01343e-07	4.25751e-07	3.3154e-07	2.72702e-07
379	0.00162238	0.00117641	0.000821619	0.00204058	0.000858551	0.00127036	0.00103865	0.00147763	0.00142801	0.00130707	0.000989676	0.000967652	0.00245819	0.00226414	0.00157136	0.000955145	0.00147233	0.00192787	0.00181475	0.00161233	0.00115717
380	5.00236e-09	6.75407e-10	6.34316e-11	9.67748e-12	1.22347e-12	0	0	0	0	0	0	0	0	0	0	0	0	0	0	0	0
381	0.000297312	0.000231183	0.000141306	0.000213506	7.68048e-05	7.37388e-05	4.30242e-05	4.12569e-05	3.46424e-05	2.56558e-05	1.67164e-05	1.28251e-05	1.82655e-05	1.17059e-05	6.38163e-06	3.3402e-06	3.53331e-06	3.63339e-06	2.29545e-06	1.44061e-06	7.87774e-07
382	4.55062e-11	5.79619e-12	5.32809e-13	0	0	0	0	0	0	0	0	0	0	0	0	0	0	0	0	0	0
383	1.71112e-11	1.9581e-12	0	0	0	0	0	0	0	0	0	0	0	0	0	0	0	0	0	0	0
384	5.52022e-05	8.89584e-05	6.5848e-05	4.21944e-05	3.61261e-05	3.20861e-05	1.96899e-05	1.13117e-05	7.49978e-06	5.16767e-06	4.87945e-06	3.21532e-06	1.2786e-06	7.58037e-07	6.77383e-07	5.41635e-07	2.95331e-07	2.62899e-07	1.084e-07	5.2178e-08	3.4247e-08
385	0.00152629	0.00125716	0.000900429	0.00198815	0.000831699	0.00118931	0.00103269	0.00139779	0.00134434	0.00123442	0.00103778	0.00106581	0.00248633	0.00228891	0.00161265	0.000961949	0.00152132	0.00212336	0.00193433	0.00155602	0.00108424
386	6.03251e-09	2.25456e-09	2.89718e-10	7.35841e-11	5.28697e-12	1.44551e-12	1.57584e-13	0	0	0	0	0	0	0	0	0	0	0	0	0	0
387	2.2879e-06	1.75626e-06	4.91112e-07	1.98031e-07	1.96284e-08	5.25502e-09	1.01308e-09	2.58601e-10	1.18878e-10	3.5064e-11	1.24556e-11	4.96182e-12	2.14072e-12	4.00771e-13	0	0	0	0	0	0	0
388	5.50841e-11	2.3388e-12	0	0	0	0	0	0	0	0	0	0	0	0	0	0	0	0	0	0	0
389	0.00169111	0.00101227	0.000658634	0.00190403	0.000757591	0.00116536	0.000873694	0.00130205	0.00123025	0.00108727	0.000705329	0.000643995	0.00187989	0.00170752	0.00112489	0.000658664	0.000983928	0.00117666	0.00115317	0.00114134	0.000822161
390	8.94929e-07	6.4104e-07	1.77962e-07	5.57293e-08	7.04877e-09	1.64485e-09	3.03351e-10	7.14836e-11	2.85624e-11	8.05617e-12	2.63746e-12	8.66428e-13	2.54047e-13	0	0	0	0	0	0	0	0
391	9.71237e-09	4.99498e-09	7.96644e-10	6.47776e-11	6.00013e-12	4.2475e-13	0	0	0	0	0	0	0	0	0	0	0	0	0	0	0
392	1.16474e-11	3.45971e-12	0	0	0	0	0	0	0	0	0	0	0	0	0	0	0	0	0	0	0
393	0.000670714	0.000528565	0.000328767	0.000629048	0.000199682	0.000222897	0.000139845	0.000149835	0.000139005	0.000108738	7.51417e-05	6.66483e-05	0.000131733	9.153e-05	5.04367e-05	2.42767e-05	3.04729e-05	3.60095e-05	2.64201e-05	1.86373e-05	1.03986e-05
394	2.04442e-05	1.24335e-05	8.36656e-06	4.07559e-06	2.25467e-06	7.60374e-07	1.40469e-07	5.06753e-08	3.89508e-08	1.56295e-08	3.80673e-09	7.63892e-10	1.15655e-10	3.64471e-11	1.84912e-11	1.13981e-11	1.74139e-12	3.38591e-13	1.54074e-13	0	0
395	0.00200574	0.00138794	0.0017436	0.00141974	0.00334101	0.00184571	0.00154609	0.00238998	0.00293242	0.00364377	0.00286992	0.00182217	0.000887282	0.00100296	0.00176818	0.00326823	0.00169901	0.000968873	0.00179406	0.0017833	0.00216604
396	1.80217e-10	1.30289e-11	9.27337e-13	0	0	0	0	0	0	0	0	0	0	0	0	0	0	0	0	0	0
397	0.000135423	0.000213855	0.000162144	0.000123498	7.92257e-05	7.38968e-05	5.62981e-05	3.93289e-05	2.91281e-05	2.20996e-05	2.385e-05	1.9668e-05	1.1986e-05	8.08542e-06	6.58129e-06	4.54674e-06	3.76924e-06	4.34616e-06	2.16579e-06	9.94573e-07	6.13209e-07
398	0.000809595	0.000762536	0.000538007	0.00088806	0.000367808	0.000448738	0.000384879	0.000443269	0.000394941	0.000341057	0.000305672	0.000302536	0.000529201	0.000445631	0.000302758	0.000173758	0.000251432	0.000344092	0.000269646	0.00017521	0.000111051
399	0.000884603	0.000318055	0.000287452	0.000311337	0.000736701	0.000531582	0.000555937	0.00115641	0.000898705	0.00104869	0.000655137	0.000375423	0.000297414	0.000405906	0.000643027	0.00119951	0.000868901	0.000488618	0.000881771	0.00108301	0.0015671
400	1.24125e-07	2.81682e-08	5.13275e-09	3.58033e-09	6.9604e-10	4.964e-10	1.20989e-10	4.12651e-11	6.43697e-12	1.39013e-12	2.25554e-13	0	0	0	0	0	0	0	0	0	0
401	6.65501e-11	3.80498e-11	2.86024e-12	2.73741e-13	0	0	0	0	0	0	0	0	0	0	0	0	0	0	0	0	0
402	5.8723e-12	1.61751e-12	0	0	0	0	0	0	0	0	0	0	0	0	0	0	0	0	0	0	0
403	7.93557e-07	5.42341e-07	2.06156e-07	6.82163e-08	3.86728e-08	1.49468e-08	3.60683e-09	1.0893e-09	3.70566e-10	1.30239e-10	4.435e-11	1.12243e-11	1.8712e-12	5.20193e-13	2.28647e-13	0	0	0	0	0	0
404	4.13524e-10	1.33668e-10	1.0771e-11	1.69823e-12	0	0	0	0	0	0	0	0	0	0	0	0	0	0	0	0	0
405	8.4256e-07	3.15704e-07	9.49989e-08	3.75337e-08	9.31804e-09	2.60372e-09	6.2937e-10	2.44082e-10	8.29404e-11	2.78865e-11	7.15774e-12	1.82187e-12	5.65545e-13	1.48463e-13	0	0	0	0	0	0	0
406	1.59816e-07	9.43844e-08	2.40102e-08	4.46793e-09	7.76281e-10	1.25062e-10	1.99417e-11	3.86673e-12	1.17064e-12	2.86608e-13	0	0	0	0	0	0	0	0	0	0	0
407	0.00019699	0.000700273	0.000585389	0.000378406	0.00036503	0.000553665	0.000646883	0.000379872	0.00024839	0.000202511	0.00043691	0.000554104	0.000305508	0.000251002	0.000335911	0.000245252	0.000214209	0.000401173	0.000182916	9.46598e-05	7.78078e-05
408	4.45731e-10	2.67066e-11	1.89752e-12	0	0	0	0	0	0	0	0	0	0	0	0	0	0	0	0	0	0
409	3.08664e-09	1.99831e-10	2.39528e-11	3.49252e-12	3.04228e-13	0	0	0	0	0	0	0	0	0	0	0	0	0	0	0	0
410	2.29477e-06	1.23364e-06	4.87566e-07	2.1406e-07	8.70842e-08	3.3827e-08	1.08298e-08	4.81509e-09	1.9022e-09	7.93637e-10	2.86501e-10	8.98468e-11	2.73082e-11	9.31055e-12	3.45113e-12	1.70345e-12	6.64612e-13	2.77251e-13	0	0	0
411	9.87718e-05	0.000147539	0.000108967	7.97959e-05	5.30666e-05	4.71556e-05	3.31108e-05	2.22164e-05	1.58906e-05	1.1654e-05	1.16056e-05	8.79624e-06	4.87035e-06	3.12299e-06	2.49132e-06	1.7645e-06	1.32163e-06	1.38955e-06	6.5477e-07	3.01147e-07	1.84675e-07
412	1.24731e-07	7.68098e-08	1.73475e-08	3.31207e-09	4.04821e-10	6.45702e-11	9.08736e-12	1.52843e-12	4.48848e-13	0	0	0	0	0	0	0	0	0	0	0	0
413	9.72377e-10	4.44796e-10	4.29472e-11	2.49587e-12	0	0	0	0	0	0	0	0	0	0	0	0	0	0	0	0	0
414	7.12589e-10	3.19599e-10	2.7294e-11	1.48801e-12	0	0	0	0	0	0	0	0	0	0	0	0	0	0	0	0	0
415	1.64459e-11	1.35182e-12	0	0	0	0	0	0	0	0	0	0	0	0	0	0	0	0	0	0	0
416	2.55992e-12	0	0	0	0	0	0	0	0	0	0	0	0	0	0	0	0	0	0	0	0
417	5.8314e-08	1.10442e-08	2.0858e-09	5.48026e-10	8.71851e-11	1.29537e-11	1.64086e-12	4.27401e-13	0	0	0	0	0	0	0	0	0	0	0	0	0
418	7.64799e-06	1.60851e-05	6.69876e-06	2.77208e-06	1.37735e-06	1.33441e-06	1.22199e-06	5.22208e-07	1.68833e-07	8.97357e-08	1.34853e-07	1.31346e-07	6.95071e-08	3.73791e-08	2.56776e-08	1.05486e-08	9.20215e-09	1.47069e-08	3.57946e-09	1.29473e-09	7.25196e-10
419	3.54867e-11	7.78734e-12	6.69905e-13	0	0	0	0	0	0	0	0	0	0	0	0	0	0	0	0	0	0
420	0.000235321	0.000880675	0.00076511	0.000498791	0.000501189	0.000782506	0.000926158	0.000542347	0.000366551	0.000303031	0.00067343	0.000866614	0.000468576	0.000392734	0.000551172	0.000411346	0.000352193	0.000662964	0.000312111	0.000163028	0.000136108
421	6.87917e-09	2.70034e-09	2.77418e-10	4.4334e-11	5.07078e-12	1.17404e-12	3.31158e-13	0	0	0	0	0	0	0	0	0	0	0	0	0	0
422	1.36308e-09	6.2027e-10	6.9197e-11	4.94171e-12	2.68194e-13	0	0	0	0	0	0	0	0	0	0	0	0	0	0	0	0
423	4.73271e-11	1.97892e-11	1.24306e-12	0	0	0	0	0	0	0	0	0	0	0	0	0	0	0	0	0	0
424	3.74814e-08	4.5632e-09	6.76515e-10	2.61119e-10	5.03357e-11	9.79953e-12	8.49463e-13	2.12183e-13	0	0	0	0	0	0	0	0	0	0	0	0	0
425	1.94528e-10	1.27858e-10	1.2094e-11	1.2451e-12	0	0	0	0	0	0	0	0	0	0	0	0	0	0	0	0	0
426	4.37591e-07	2.39223e-07	7.6996e-08	2.05911e-08	6.51093e-09	1.70538e-09	4.19003e-10	1.25321e-10	3.93696e-11	1.26318e-11	3.95898e-12	9.94455e-13	1.85575e-13	0	0	0	0	0	0	0	0
427	2.26201e-08	2.07696e-08	4.57942e-09	9.69487e-10	7.22901e-11	2.02371e-11	1.07133e-12	0	0	0	0	0	0	0	0	0	0	0	0	0	0
428	0.00104946	0.000660221	0.000435255	0.00106582	0.000456811	0.000630159	0.000449504	0.000616653	0.000565762	0.000490216	0.000316591	0.000270073	0.000628867	0.000536782	0.000351931	0.000218241	0.000293871	0.000330827	0.000291419	0.000264721	0.000187199
429	2.61125e-09	1.97986e-10	1.6592e-11	2.65754e-12	0	0	0	0	0	0	0	0	0	0	0	0	0	0	0	0	0
430	0.000545523	0.00116703	0.00134266	0.00110936	0.00123779	0.00133241	0.000885516	0.000585075	0.000633333	0.000533725	0.000580028	0.000422192	0.00016521	0.000122544	0.000155935	0.000157721	7.95008e-05	6.9897e-05	4.65149e-05	2.45296e-05	1.76693e-05
431	0.000102782	6.91945e-05	5.24725e-05	2.26805e-05	2.39834e-05	7.09742e-06	3.82259e-06	3.32707e-06	2.73319e-06	2.25075e-06	1.44405e-06	7.62849e-07	2.61498e-07	1.58814e-07	1.39226e-07	1.34819e-07	5.86988e-08	3.04659e-08	2.68157e-08	1.51349e-08	1.03938e-08
432	2.57682e-11	1.09088e-11	8.28623e-13	0	0	0	0	0	0	0	0	0	0	0	0	0	0	0	0	0	0
433	2.20833e-05	1.20485e-05	6.53142e-06	3.73274e-06	2.5099e-06	1.09252e-06	5.43971e-07	4.18957e-07	2.32854e-07	1.49644e-07	7.58763e-08	3.46355e-08	1.59842e-08	8.54499e-09	5.03678e-09	3.72991e-09	2.05093e-09	1.13475e-09	5.85389e-10	2.84202e-10	1.63547e-10
434	6.19947e-09	1.41533e-09	2.64917e-10	3.17421e-11	1.28188e-11	1.8677e-12	2.88764e-13	0	0	0	0	0	0	0	0	0	0	0	0	0	0
435	1.31451e-10	8.16602e-11	7.05374e-12	7.2539e-13	0	0	0	0	0	0	0	0	0	0	0	0	0	0	0	0	0
436	1.49115e-09	1.13578e-09	1.53659e-10	2.22073e-11	8.36184e-13	0	0	0	0	0	0	0	0	0	0	0	0	0	0	0	0
437	8.06347e-10	8.0033e-11	7.74741e-12	9.71265e-13	0	0	0	0	0	0	0	0	0	0	0	0	0	0	0	0	0
438	0.000457597	0.000848352	0.000984828	0.000734797	0.000797062	0.000703075	0.000348511	0.000195058	0.000220179	0.000161217	0.000131238	7.15438e-05	2.02326e-05	1.29201e-05	1.54408e-05	1.49756e-05	5.09607e-06	3.04938e-06	2.08315e-06	9.55382e-07	5.79525e-07
439	2.58164e-05	7.39782e-06	3.45541e-06	3.93693e-06	3.33885e-06	3.12293e-06	1.94141e-06	2.09462e-06	8.12139e-07	4.82265e-07	1.71515e-07	6.1072e-08	4.68357e-08	3.59617e-08	2.38424e-08	2.1235e-08	1.41197e-08	6.54233e-09	3.81447e-09	2.51258e-09	1.87801e-09
440	1.38145e-07	2.79566e-08	5.20307e-09	1.56684e-09	1.77629e-10	2.90657e-11	4.98554e-12	1.54003e-12	3.65264e-13	0	0	0	0	0	0	0	0	0	0	0	0
441	2.01669e-09	2.27269e-10	3.23125e-11	3.86328e-12	1.98766e-12	3.04817e-13	0	0	0	0	0	0	0	0	0	0	0	0	0	0	0
442	1.02376e-10	3.82646e-11	2.65737e-12	0	0	0	0	0	0	0	0	0	0	0	0	0	0	0	0	0	0
443	0.0024405	0.00166863	0.00217303	0.00173489	0.00440481	0.00236752	0.00197862	0.00309031	0.00390906	0.00490946	0.00383054	0.00238191	0.00109958	0.00127188	0.00238446	0.00457516	0.0022217	0.00119682	0.002406	0.00244034	0.00302751
444	4.28205e-07	1.79189e-07	5.43348e-08	1.7823e-08	5.75e-09	1.56689e-09	3.32167e-10	1.07453e-10	3.35784e-11	1.05577e-11	2.62234e-12	5.79404e-13	0	0	0	0	0	0	0	0	0
445	6.86111e-08	5.83382e-08	1.45268e-08	4.11544e-09	4.18845e-10	1.41188e-10	1.26728e-11	1.23066e-12	3.48901e-13	0	0	0	0	0	0	0	0	0	0	0	0
446	0.00153701	0.000766102	0.000844889	0.000528359	0.00143024	0.000536621	0.000511438	0.000947825	0.00101504	0.00134808	0.00106447	0.000700582	0.00035191	0.000422835	0.000770283	0.00147722	0.000805112	0.000437845	0.00100678	0.0011396	0.00156836
447	9.55429e-09	5.25253e-09	6.71702e-10	6.85413e-11	3.0566e-12	2.43987e-13	0	0	0	0	0	0	0	0	0	0	0	0	0	0	0
448	3.6333e-05	3.18343e-05	1.74917e-05	1.22624e-05	4.91121e-06	3.10429e-06	1.70091e-06	1.10007e-06	6.59734e-07	3.95813e-07	2.59728e-07	1.53871e-07	9.54415e-08	4.92662e-08	2.47473e-08	1.27524e-08	9.6479e-09	7.91585e-09	3.33567e-09	1.24898e-09	5.62251e-10
449	1.18387e-08	1.26921e-09	1.2044e-10	2.23334e-11	8.68565e-13	0	0	0	0	0	0	0	0	0	0	0	0	0	0	0	0
450	1.78046e-06	8.32415e-07	3.01934e-07	1.31457e-07	4.26843e-08	1.4282e-08	3.84053e-09	1.5987e-09	6.32056e-10	2.41881e-10	7.35528e-11	2.08918e-11	6.39087e-12	1.9112e-12	5.91e-13	2.5168e-13	0	0	0	0	0
451	1.61976e-08	2.07286e-09	3.11577e-10	6.65149e-11	8.10094e-12	8.32731e-13	0	0	0	0	0	0	0	0	0	0	0	0	0	0	0
452	4.90656e-05	3.30739e-05	2.2452e-05	7.25703e-06	6.48057e-06	1.42237e-06	6.35171e-07	4.44027e-07	3.38322e-07	2.42818e-07	1.42816e-07	6.78169e-08	1.79475e-08	8.86644e-09	6.68807e-09	5.40507e-09	1.9022e-09	8.56179e-10	6.58184e-10	3.06396e-10	1.7388e-10
453	0.00152098	0.000858974	0.000543968	0.00159211	0.000626537	0.00095074	0.000682688	0.00101066	0.000936746	0.000810237	0.000496375	0.000435163	0.00126767	0.00112643	0.000724428	0.000420581	0.00060638	0.000691882	0.000669943	0.000672033	0.000480027
454	1.75966e-07	1.17793e-07	2.27643e-08	4.78848e-09	3.16417e-10	4.7477e-11	5.67831e-12	8.19002e-13	2.58053e-13	0	0	0	0	0	0	0	0	0	0	0	0
455	3.37638e-10	6.44302e-11	4.30891e-12	1.205e-12	0	0	0	0	0	0	0	0	0	0	0	0	0	0	0	0	0
456	0.00200261	0.0012106	0.000647565	0.00196918	0.000442751	0.000650029	0.000440377	0.000566326	0.000519085	0.000390853	0.0002461	0.000247848	0.000962162	0.000753488	0.000383273	0.000137095	0.000220805	0.000286291	0.000276764	0.000239178	0.000129457
457	4.94985e-05	5.09948e-05	3.61851e-05	2.42259e-05	1.58398e-05	1.01891e-05	4.58242e-06	2.67957e-06	1.94952e-06	1.21782e-06	7.37866e-07	3.57315e-07	1.35206e-07	6.89975e-08	4.64353e-08	3.38943e-08	1.58016e-08	9.63665e-09	4.33714e-09	1.79688e-09	9.22669e-10
458	2.58771e-06	1.1234e-06	3.65198e-07	1.68655e-07	3.47849e-08	1.12524e-08	3.62286e-09	1.65772e-09	6.38918e-10	2.42046e-10	8.05439e-11	2.75812e-11	1.26027e-11	3.94341e-12	9.84777e-13	3.06938e-13	1.66296e-13	0	0	0	0
459	0.000499092	0.000503566	0.000562201	0.000429769	0.000545653	0.00034107	0.000167774	0.000132631	0.000152101	0.000125201	7.77973e-05	3.69298e-05	1.18916e-05	8.30011e-06	9.5828e-06	1.13325e-05	4.02724e-06	1.91725e-06	1.78473e-06	1.01307e-06	7.03936e-07
460	0.00119273	0.000576313	0.000386022	0.00105773	0.000653985	0.00110681	0.000997783	0.00171318	0.0013463	0.00123552	0.000764967	0.000603159	0.00149002	0.00163723	0.00132169	0.00105763	0.00152766	0.0015892	0.00165779	0.00175342	0.00157077
461	0.000657011	0.000491334	0.000322568	0.000620672	0.000245722	0.000289053	0.000195656	0.000227491	0.000205938	0.000169801	0.000117625	0.000100261	0.000185857	0.000141234	8.68049e-05	4.98988e-05	6.2371e-05	7.11737e-05	5.41779e-05	4.06689e-05	2.55945e-05
462	6.39418e-05	5.05243e-05	2.60844e-05	2.54083e-05	7.45009e-06	4.91327e-06	2.15318e-06	1.4395e-06	1.01352e-06	5.98697e-07	3.34983e-07	2.06242e-07	1.83792e-07	8.54195e-08	3.65235e-08	1.55731e-08	1.1966e-08	9.84943e-09	4.41326e-09	1.98481e-09	8.24598e-10
463	3.63135e-05	2.85988e-05	1.37518e-05	1.14571e-05	3.06896e-06	1.76384e-06	6.93075e-07	4.04979e-07	2.65917e-07	1.43606e-07	7.54438e-08	4.2778e-08	3.24437e-08	1.33562e-08	5.18144e-09	2.0205e-09	1.38116e-09	1.04476e-09	4.13098e-10	1.64231e-10	6.12478e-11
464	8.64808e-09	8.73134e-10	9.28405e-11	1.80529e-11	1.06995e-12	0	0	0	0	0	0	0	0	0	0	0	0	0	0	0	0
465	0.000455597	0.00204322	0.00206886	0.0013562	0.0015926	0.00267666	0.00313442	0.0017393	0.0013471	0.00113768	0.00268398	0.00344312	0.00159729	0.00140129	0.0023492	0.00188691	0.00136537	0.00241608	0.00129542	0.000678801	0.000579893
466	5.14196e-09	8.25343e-10	8.20249e-11	4.05544e-11	3.69973e-12	2.06602e-12	2.94323e-13	0	0	0	0	0	0	0	0	0	0	0	0	0	0
467	3.79866e-05	0.000103482	7.98411e-05	3.76813e-05	4.79815e-05	5.17689e-05	3.21994e-05	1.28238e-05	7.32501e-06	4.51048e-06	5.52018e-06	3.69076e-06	8.76917e-07	5.03206e-07	6.43701e-07	5.39138e-07	1.89358e-07	1.64397e-07	5.76326e-08	2.74906e-08	2.00717e-08
468	7.57872e-07	2.42166e-07	5.01454e-08	1.68688e-08	1.49008e-09	3.3052e-10	9.36892e-11	3.21166e-11	8.58822e-12	2.22418e-12	5.91493e-13	1.79219e-13	0	0	0	0	0	0	0	0	0
469	3.4932e-12	0	0	0	0	0	0	0	0	0	0	0	0	0	0	0	0	0	0	0	0
470	1.07771e-05	2.55172e-06	8.18397e-07	1.06204e-06	3.23933e-07	1.93814e-07	4.72494e-08	3.26105e-08	1.45177e-08	6.05274e-09	1.20947e-09	3.46982e-10	3.1302e-10	1.17869e-10	3.78756e-11	1.62113e-11	7.06786e-12	2.42588e-12	9.89545e-13	6.16613e-13	2.56988e-13
471	6.7118e-07	4.50644e-07	1.30473e-07	3.81887e-08	6.22054e-09	1.45777e-09	2.82689e-10	6.96809e-11	2.6184e-11	7.61274e-12	2.43745e-12	7.32598e-13	1.82391e-13	0	0	0	0	0	0	0	0
472	1.63994e-07	2.66081e-08	5.14426e-09	2.52543e-09	5.93332e-10	1.52252e-10	1.8119e-11	5.84226e-12	1.39434e-12	3.18915e-13	0	0	0	0	0	0	0	0	0	0	0
473	1.8386e-05	1.47575e-05	6.22112e-06	4.28926e-06	8.7825e-07	4.1273e-07	1.34597e-07	6.31603e-08	3.84565e-08	1.7862e-08	8.60531e-09	4.51734e-09	2.96621e-09	9.90618e-10	3.1537e-10	9.69064e-11	5.7597e-11	4.00511e-11	1.32909e-11	4.36288e-12	1.30998e-12
474	0.000370926	0.000148262	7.60681e-05	0.000191027	7.11556e-05	8.41877e-05	4.20658e-05	5.17923e-05	3.90587e-05	2.73674e-05	1.11828e-05	6.79679e-06	1.47996e-05	1.02396e-05	5.34649e-06	2.92212e-06	2.89882e-06	2.21403e-06	1.70145e-06	1.6047e-06	1.00782e-06
475	0.00111855	0.00060752	0.000640934	0.000479205	0.00107275	0.000512396	0.00047716	0.000833908	0.00085248	0.001075	0.000841495	0.000560499	0.000323023	0.000371704	0.000593193	0.00105182	0.00065909	0.000404314	0.000733861	0.00077886	0.00100137
476	3.33535e-10	4.04135e-11	4.76504e-12	3.32754e-13	1.3055e-13	0	0	0	0	0	0	0	0	0	0	0	0	0	0	0	0
477	3.45832e-12	0	0	0	0	0	0	0	0	0	0	0	0	0	0	0	0	0	0	0	0
478	9.31868e-08	2.85964e-08	5.5104e-09	1.54277e-09	2.77138e-10	6.25418e-11	1.35272e-11	4.03152e-12	8.28916e-13	2.10693e-13	0	0	0	0	0	0	0	0	0	0	0
479	3.67055e-08	6.38403e-09	1.40735e-09	3.12443e-10	1.95495e-10	4.98881e-11	1.1855e-11	3.9208e-12	5.44632e-13	0	0	0	0	0	0	0	0	0	0	0	0
480	0.000311394	0.000941536	0.000934035	0.000687711	0.000794028	0.00110889	0.00105747	0.000674403	0.000552441	0.000479188	0.000815612	0.000845547	0.00040252	0.00032821	0.000461848	0.000425051	0.000298099	0.000424368	0.000224407	0.000126828	0.000107773
481	3.26343e-07	9.57535e-08	2.52819e-08	9.98155e-09	3.01451e-09	8.19677e-10	1.40394e-10	4.68439e-11	1.36376e-11	3.92168e-12	7.08232e-13	1.29501e-13	0	0	0	0	0	0	0	0	0
482	0.00108673	0.000520371	0.000523987	0.00049693	0.00111364	0.000697829	0.00069804	0.00133352	0.00123706	0.00153572	0.0011241	0.00072613	0.000511949	0.000644258	0.00101832	0.00186396	0.00133125	0.000840211	0.00146518	0.00167153	0.00228387
483	1.11952e-06	3.90083e-07	1.23182e-07	6.21058e-08	2.09174e-08	7.23248e-09	1.57157e-09	6.50945e-10	2.3093e-10	8.06987e-11	1.84515e-11	4.32598e-12	1.38017e-12	3.8084e-13	0	0	0	0	0	0	0
484	1.97011e-08	1.03818e-08	1.87737e-09	2.27977e-10	2.52235e-11	2.7989e-12	2.9969e-13	0	0	0	0	0	0	0	0	0	0	0	0	0	0
485	1.96797e-05	8.17239e-06	3.54833e-06	3.70459e-06	1.46833e-06	9.18695e-07	3.12982e-07	2.22566e-07	1.19935e-07	6.23474e-08	2.05696e-08	7.91675e-09	5.86778e-09	2.60171e-09	1.07895e-09	5.79304e-10	3.12761e-10	1.53408e-10	6.43227e-11	3.51436e-11	1.65346e-11
486	0.00117981	0.000892917	0.00052564	0.00122344	0.000310537	0.000382686	0.000243054	0.000273691	0.000264663	0.000204331	0.000140575	0.000137623	0.000371056	0.000263065	0.000136142	5.47891e-05	7.78213e-05	0.000100212	8.17138e-05	6.15283e-05	3.25997e-05
487	3.43154e-06	1.60049e-06	5.4417e-07	2.60722e-07	5.55615e-08	1.91045e-08	6.568e-09	3.10991e-09	1.24854e-09	4.93293e-10	1.7732e-10	6.49507e-11	3.11791e-11	1.02641e-11	2.70852e-12	8.64923e-13	4.95966e-13	2.48505e-13	0	0	0
488	0.000309319	0.000107342	5.04226e-05	0.000132108	4.50786e-05	5.23667e-05	2.40423e-05	2.90263e-05	2.06207e-05	1.35098e-05	4.8656e-06	2.74598e-06	6.27594e-06	4.13831e-06	2.0041e-06	1.01157e-06	9.50707e-07	6.63611e-07	5.0357e-07	4.82876e-07	2.89725e-07
489	2.38003e-09	1.04083e-09	1.42529e-10	1.03845e-11	9.66835e-13	0	0	0	0	0	0	0	0	0	0	0	0	0	0	0	0
490	1.37895e-06	8.45343e-07	3.29927e-07	1.28464e-07	6.14011e-08	2.37201e-08	6.33173e-09	2.30041e-09	8.67299e-10	3.33207e-10	1.15139e-10	3.23333e-11	7.28568e-12	2.19532e-12	8.80903e-13	4.53515e-13	0	0	0	0	0
491	3.32116e-07	1.78919e-07	4.88888e-08	1.67122e-08	3.33708e-09	1.04802e-09	2.20066e-10	5.86128e-11	1.74523e-11	4.85959e-12	1.34629e-12	3.37949e-13	0	0	0	0	0	0	0	0	0
492	8.03504e-06	3.68294e-06	2.04036e-06	9.34049e-07	4.18158e-07	1.1779e-07	1.93975e-08	6.88713e-09	4.50258e-09	1.6423e-09	3.28206e-10	5.82638e-11	9.20236e-12	2.55429e-12	1.00829e-12	5.51327e-13	0	0	0	0	0
493	2.4698e-11	9.07393e-12	7.41338e-13	0	0	0	0	0	0	0	0	0	0	0	0	0	0	0	0	0	0
494	2.52911e-11	6.10738e-12	4.81932e-13	0	0	0	0	0	0	0	0	0	0	0	0	0	0	0	0	0	0
495	1.60417e-12	4.10777e-13	0	0	0	0	0	0	0	0	0	0	0	0	0	0	0	0	0	0	0
496	0.000377157	0.0013851	0.00142559	0.00100253	0.00125105	0.0019279	0.00198912	0.00119288	0.000970055	0.000842996	0.00165826	0.00186522	0.000842725	0.000714125	0.00113039	0.00103242	0.000704993	0.0010851	0.000578304	0.00032618	0.000287264
497	0.00104328	0.00350349	0.00448655	0.00359541	0.00478871	0.00679016	0.00586624	0.00368976	0.00405957	0.00366655	0.00590382	0.00561987	0.00222854	0.00191413	0.0032185	0.0033062	0.00180565	0.00210946	0.00147845	0.000818545	0.000673463
498	2.34045e-05	1.8752e-05	8.81563e-06	5.3385e-06	1.51788e-06	8.13116e-07	4.37823e-07	2.55888e-07	1.3549e-07	7.14545e-08	4.45972e-08	2.58838e-08	1.65292e-08	7.72717e-09	3.11755e-09	1.21182e-09	9.7892e-10	7.9638e-10	3.12929e-10	9.21754e-11	3.3177e-11
499	5.29457e-09	2.43515e-09	3.27871e-10	6.7685e-11	4.40979e-12	9.9461e-13	0	0	0	0	0	0	0	0	0	0	0	0	0	0	0
500	2.68205e-08	2.73096e-09	5.22418e-10	9.47115e-11	1.31103e-11	8.81663e-13	0	0	0	0	0	0	0	0	0	0	0	0	0	0	0
501	7.82873e-06	4.89579e-06	2.18858e-06	1.27881e-06	4.89883e-07	2.32973e-07	8.53138e-08	4.48067e-08	2.20334e-08	1.06616e-08	4.58492e-09	1.83853e-09	8.06911e-10	3.14423e-10	1.26705e-10	6.24108e-11	3.12217e-11	1.67342e-11	5.4114e-12	1.88795e-12	7.41512e-13
502	0.00016166	0.000654599	0.000520869	0.000301852	0.000287002	0.000450704	0.000547414	0.000286982	0.000171078	0.000131245	0.000310486	0.000409743	0.000210344	0.000169342	0.000234094	0.000156014	0.000130397	0.000255114	0.000109038	5.30948e-05	4.25079e-05
503	5.70665e-09	1.41778e-09	1.47778e-10	2.53953e-11	2.67107e-12	4.56814e-13	0	0	0	0	0	0	0	0	0	0	0	0	0	0	0
504	7.92564e-10	1.50223e-10	1.75847e-11	1.76897e-12	4.08895e-13	0	0	0	0	0	0	0	0	0	0	0	0	0	0	0	0
505	5.07627e-09	2.63849e-09	3.31117e-10	2.86759e-11	1.46341e-12	0	0	0	0	0	0	0	0	0	0	0	0	0	0	0	0
506	3.34362e-11	9.26292e-12	7.20351e-13	0	0	0	0	0	0	0	0	0	0	0	0	0	0	0	0	0	0
507	0.000178718	7.48878e-05	3.80832e-05	7.52839e-05	2.99623e-05	3.01103e-05	1.38378e-05	1.49246e-05	1.05623e-05	7.03125e-06	2.79812e-06	1.52786e-06	2.44014e-06	1.52399e-06	7.71512e-07	4.4016e-07	3.74235e-07	2.58851e-07	1.69903e-07	1.39915e-07	8.35988e-08
508	3.04167e-06	2.90436e-06	1.39858e-06	5.61006e-07	3.95202e-07	2.05806e-07	6.68013e-08	2.41365e-08	1.01584e-08	4.44507e-09	2.15487e-09	7.38762e-10	1.52295e-10	5.41981e-11	3.1743e-11	2.01378e-11	5.43274e-12	2.38367e-12	5.94404e-13	2.14951e-13	0
509	1.20415e-06	1.10768e-06	4.43871e-07	1.87413e-07	4.15129e-08	1.84207e-08	3.10505e-09	6.39295e-10	2.83766e-10	7.70171e-11	2.18019e-11	4.98501e-12	8.8111e-13	1.81077e-13	0	0	0	0	0	0	0
510	8.04085e-08	2.40796e-08	4.40354e-09	1.18351e-09	2.12924e-10	4.73729e-11	1.09161e-11	3.32717e-12	6.37988e-13	1.62648e-13	0	0	0	0	0	0	0	0	0	0	0
511	1.63432e-06	2.50584e-07	6.32431e-08	1.78155e-08	1.16754e-08	1.93871e-09	1.09081e-09	1.06823e-09	2.5507e-10	1.3536e-10	4.61686e-11	1.65539e-11	8.25324e-12	4.15113e-12	1.80327e-12	1.05065e-12	5.91494e-13	2.2499e-13	1.33718e-13	0	0
512	0.000624325	0.00206171	0.00212825	0.00172043	0.00172995	0.00263289	0.00301162	0.0021228	0.00187058	0.00173741	0.00347851	0.00435398	0.00266323	0.00241652	0.00341815	0.00287582	0.00261216	0.00458308	0.00275879	0.0015208	0.00127203
513	1.8821e-06	1.50956e-06	6.59358e-07	2.51969e-07	1.56175e-07	7.12197e-08	2.06619e-08	7.18838e-09	2.81907e-09	1.14279e-09	4.73762e-10	1.44793e-10	2.89291e-11	9.38779e-12	4.7522e-12	2.78564e-12	7.14385e-13	2.78597e-13	0	0	0
514	9.93264e-07	3.74637e-07	1.13431e-07	4.60636e-08	1.09286e-08	3.09559e-09	7.79797e-10	3.11807e-10	1.07963e-10	3.6914e-11	9.76811e-12	2.595e-12	8.64549e-13	2.32532e-13	0	0	0	0	0	0	0
515	5.05868e-05	0.000141871	8.83231e-05	4.84036e-05	3.51893e-05	4.4491e-05	4.77397e-05	2.5296e-05	1.23324e-05	8.55051e-06	1.59412e-05	1.83936e-05	1.03969e-05	7.23213e-06	7.24757e-06	4.20486e-06	3.83691e-06	6.90043e-06	2.41698e-06	1.09626e-06	7.78771e-07
516	4.38595e-09	4.10918e-10	4.44367e-11	1.08366e-11	1.67803e-12	2.13564e-13	0	0	0	0	0	0	0	0	0	0	0	0	0	0	0
517	2.47148e-10	2.88614e-11	3.25459e-12	0	0	0	0	0	0	0	0	0	0	0	0	0	0	0	0	0	0
518	1.72907e-10	3.18563e-11	1.57242e-12	0	0	0	0	0	0	0	0	0	0	0	0	0	0	0	0	0	0
519	3.93593e-11	3.49667e-12	2.29214e-13	0	0	0	0	0	0	0	0	0	0	0	0	0	0	0	0	0	0
520	2.82069e-10	1.9121e-10	1.93688e-11	2.10108e-12	0	0	0	0	0	0	0	0	0	0	0	0	0	0	0	0	0
521	2.35593e-07	2.11704e-07	4.37891e-08	1.16312e-08	2.77002e-09	1.33564e-09	7.02363e-10	2.11552e-10	3.64438e-11	1.15978e-11	8.27572e-12	4.53617e-12	1.91504e-12	5.8561e-13	1.76546e-13	0	0	0	0	0	0
522	1.14275e-07	3.52193e-08	8.50039e-09	2.33843e-09	6.53302e-10	1.3897e-10	2.15882e-11	5.73034e-12	1.4383e-12	3.61641e-13	0	0	0	0	0	0	0	0	0	0	0
523	1.14712e-08	1.95762e-09	2.2515e-10	1.23132e-10	1.37355e-11	8.27366e-12	1.35967e-12	2.93942e-13	0	0	0	0	0	0	0	0	0	0	0	0	0
524	7.32706e-09	1.87163e-09	2.0573e-10	3.69436e-11	4.07842e-12	7.20773e-13	1.43975e-13	0	0	0	0	0	0	0	0	0	0	0	0	0	0
525	3.16943e-09	3.85026e-10	3.93028e-11	6.60177e-12	5.85706e-13	0	0	0	0	0	0	0	0	0	0	0	0	0	0	0	0
526	6.03026e-05	3.79763e-05	2.15767e-05	2.22698e-05	1.13286e-05	8.80103e-06	4.71504e-06	3.97825e-06	2.50812e-06	1.65451e-06	8.85476e-07	4.79131e-07	3.83795e-07	2.28456e-07	1.2797e-07	8.39074e-08	6.40672e-08	4.66047e-08	2.3596e-08	1.27416e-08	7.22904e-09
527	3.86577e-09	3.15767e-09	5.07542e-10	8.3958e-11	4.00605e-12	9.23691e-13	0	0	0	0	0	0	0	0	0	0	0	0	0	0	0
528	1.30991e-13	0	0	0	0	0	0	0	0	0	0	0	0	0	0	0	0	0	0	0	0
529	2.6287e-08	2.66483e-09	5.09541e-10	9.1039e-11	1.25779e-11	8.33104e-13	0	0	0	0	0	0	0	0	0	0	0	0	0	0	0
530	1.46869e-05	8.62171e-06	4.07492e-06	3.00525e-06	1.23947e-06	6.88766e-07	2.69198e-07	1.65924e-07	8.86665e-08	4.68259e-08	2.01943e-08	8.60761e-09	4.72447e-09	2.06346e-09	9.00559e-10	4.8394e-10	2.68849e-10	1.52086e-10	5.67869e-11	2.3777e-11	1.04976e-11
531	2.7476e-06	2.71292e-06	1.05956e-06	2.97509e-07	7.83307e-08	2.75337e-08	1.21867e-08	4.12922e-09	1.55359e-09	6.02984e-10	3.71376e-10	1.68898e-10	4.78542e-11	1.598e-11	5.54057e-12	1.7366e-12	8.97122e-13	5.76547e-13	0	0	0
532	0.000168325	0.000247353	0.000223714	0.000170765	0.000145809	0.000122906	6.88808e-05	4.43452e-05	3.95274e-05	2.93295e-05	2.41422e-05	1.4681e-05	5.93121e-06	3.7106e-06	3.41922e-06	2.98211e-06	1.52314e-06	1.15526e-06	6.33648e-07	3.03052e-07	1.88145e-07
533	4.44835e-09	5.39957e-10	5.97891e-11	1.0603e-11	1.00312e-12	0	0	0	0	0	0	0	0	0	0	0	0	0	0	0	0
534	1.58465e-09	1.06987e-10	6.69102e-12	8.78263e-13	0	0	0	0	0	0	0	0	0	0	0	0	0	0	0	0	0
535	5.01576e-08	1.39792e-08	2.36607e-09	6.00724e-10	9.53444e-11	1.95774e-11	3.97008e-12	1.09229e-12	1.96835e-13	0	0	0	0	0	0	0	0	0	0	0	0
536	9.62073e-09	1.28951e-09	1.74772e-10	3.46155e-11	4.14385e-12	4.40946e-13	0	0	0	0	0	0	0	0	0	0	0	0	0	0	0
537	4.63228e-07	1.51039e-07	4.28105e-08	1.7375e-08	5.48195e-09	1.58173e-09	2.98061e-10	1.04439e-10	3.23811e-11	9.94367e-12	2.01285e-12	4.0415e-13	0	0	0	0	0	0	0	0	0
538	4.86058e-09	9.3945e-10	1.39658e-10	2.09473e-11	4.30211e-12	5.0097e-13	0	0	0	0	0	0	0	0	0	0	0	0	0	0	0
539	8.70912e-08	1.20591e-08	2.81113e-09	6.64197e-10	1.15503e-10	1.11756e-11	6.87182e-13	1.3262e-13	0	0	0	0	0	0	0	0	0	0	0	0	0
540	5.54928e-08	2.46305e-08	6.10052e-09	1.25512e-09	5.4881e-10	1.30349e-10	1.81275e-11	3.41117e-12	7.36269e-13	1.64476e-13	0	0	0	0	0	0	0	0	0	0	0
541	1.1602e-08	9.6624e-10	1.56737e-10	2.51782e-11	2.92828e-12	0	0	0	0	0	0	0	0	0	0	0	0	0	0	0	0
542	0.00228997	0.00149136	0.000987904	0.00292254	0.00108974	0.00174987	0.00141116	0.00213107	0.00208061	0.00187747	0.00133562	0.00133954	0.00427409	0.00401874	0.00267749	0.00148088	0.00242536	0.00320766	0.00328373	0.00318886	0.00226307
543	8.35248e-05	0.000101468	6.24774e-05	4.43471e-05	1.80451e-05	1.3578e-05	9.66023e-06	6.45597e-06	4.2084e-06	2.76884e-06	2.52689e-06	1.94905e-06	1.36831e-06	8.18388e-07	4.81591e-07	2.40296e-07	2.23086e-07	2.43268e-07	1.15321e-07	4.21335e-08	1.99244e-08
544	0.000249415	0.00119002	0.00111743	0.000607358	0.000739683	0.00118092	0.00123774	0.000557723	0.000379401	0.000280693	0.000633259	0.000726206	0.00025813	0.000203115	0.000344762	0.000258013	0.000144588	0.000222855	0.000105026	5.03821e-05	4.04139e-05
545	5.3344e-12	3.93013e-13	0	0	0	0	0	0	0	0	0	0	0	0	0	0	0	0	0	0	0
546	1.7122e-10	1.2154e-11	6.87224e-13	0	0	0	0	0	0	0	0	0	0	0	0	0	0	0	0	0	0
547	0.000500653	0.00128169	0.00113271	0.00091623	0.000611662	0.00078143	0.000867758	0.000629713	0.000519656	0.000444588	0.000774593	0.000943007	0.000709063	0.000598973	0.000634636	0.000411838	0.000446195	0.00077383	0.000466351	0.000216454	0.000146218
548	0.000129647	0.000211865	0.0001754	0.000130441	0.000106387	9.93578e-05	6.67103e-05	4.3939e-05	3.43899e-05	2.60975e-05	2.60592e-05	1.89117e-05	9.01584e-06	5.91614e-06	5.43847e-06	4.44013e-06	2.83843e-06	2.75726e-06	1.36768e-06	6.72567e-07	4.44313e-07
549	7.98877e-05	0.000102923	6.94432e-05	5.01665e-05	2.71575e-05	2.1704e-05	1.4654e-05	9.84086e-06	6.71932e-06	4.66531e-06	4.22332e-06	3.07859e-06	1.84405e-06	1.12122e-06	7.64051e-07	4.74411e-07	3.77896e-07	3.84441e-07	1.78126e-07	7.47383e-08	4.08475e-08
550	1.43057e-07	4.56115e-08	9.29122e-09	5.46366e-09	9.66672e-10	5.77802e-10	1.31002e-10	3.94134e-11	7.47286e-12	1.70417e-12	3.29418e-13	0	0	0	0	0	0	0	0	0	0
551	0.000109339	0.000145696	0.000120119	8.80159e-05	6.84527e-05	5.39958e-05	2.92386e-05	1.84621e-05	1.50961e-05	1.06924e-05	8.27086e-06	4.84362e-06	1.99176e-06	1.1811e-06	9.82831e-07	8.03171e-07	4.18607e-07	3.11174e-07	1.5755e-07	7.26622e-08	4.30913e-08
552	9.47046e-12	1.63771e-12	0	0	0	0	0	0	0	0	0	0	0	0	0	0	0	0	0	0	0
553	1.871e-10	5.30198e-11	5.68977e-12	0	0	0	0	0	0	0	0	0	0	0	0	0	0	0	0	0	0
554	1.09462e-10	3.82249e-11	3.19043e-12	0	0	0	0	0	0	0	0	0	0	0	0	0	0	0	0	0	0
555	5.42165e-08	7.38228e-09	1.02663e-09	2.01334e-10	5.12008e-11	6.68981e-12	2.11453e-12	1.00908e-12	1.37688e-13	0	0	0	0	0	0	0	0	0	0	0	0
556	1.55344e-11	6.07084e-12	4.39228e-13	0	0	0	0	0	0	0	0	0	0	0	0	0	0	0	0	0	0
557	1.33912e-05	4.82229e-06	2.29079e-06	1.94814e-06	1.51561e-06	1.11634e-06	5.9704e-07	5.15414e-07	2.07234e-07	1.17064e-07	4.37739e-08	1.51599e-08	8.36813e-09	5.28848e-09	3.17427e-09	2.66778e-09	1.52811e-09	6.98676e-10	3.26819e-10	1.74651e-10	1.12996e-10
558	9.543e-13	0	0	0	0	0	0	0	0	0	0	0	0	0	0	0	0	0	0	0	0
559	0.000215633	0.000120199	0.000101311	2.9065e-05	4.74962e-05	8.07831e-06	4.59106e-06	4.56987e-06	4.19958e-06	3.90624e-06	2.57008e-06	1.3268e-06	3.31789e-07	2.22436e-07	2.64429e-07	3.06819e-07	9.72169e-08	3.84712e-08	5.82295e-08	3.8084e-08	3.05751e-08
560	2.07023e-05	1.70627e-05	6.04306e-06	4.40423e-06	5.16252e-07	2.23991e-07	6.17161e-08	2.46623e-08	1.52639e-08	6.11627e-09	2.78782e-09	1.58438e-09	1.33165e-09	3.6857e-10	8.94366e-11	1.73425e-11	1.06306e-11	7.84671e-12	2.49123e-12	7.30649e-13	0
561	0.00060195	0.00268922	0.00274488	0.00187626	0.00200677	0.00339397	0.00419004	0.00242843	0.00194799	0.00167513	0.00407758	0.00553175	0.00286102	0.00258973	0.00421823	0.00320689	0.00257264	0.00483281	0.00275505	0.00140278	0.00115927
562	3.13292e-05	3.51543e-05	1.68796e-05	8.75458e-06	2.32806e-06	1.35403e-06	8.86696e-07	4.60588e-07	2.35582e-07	1.21726e-07	1.01925e-07	7.18299e-08	4.45346e-08	2.19067e-08	9.68623e-09	3.22926e-09	2.84382e-09	2.85133e-09	1.12939e-09	2.84419e-10	9.6878e-11
563	2.0156e-07	1.91236e-07	5.88264e-08	1.88098e-08	2.48998e-09	9.33743e-10	9.46624e-11	1.07165e-11	3.73113e-12	6.46183e-13	0	0	0	0	0	0	0	0	0	0	0
564	1.97291e-06	7.93491e-07	2.05701e-07	8.24358e-08	9.90947e-09	2.77854e-09	9.37796e-10	3.78237e-10	1.22893e-10	3.89116e-11	1.29264e-11	4.67367e-12	2.52404e-12	7.20279e-13	0	0	0	0	0	0	0
565	0.000164842	0.000361763	0.000318294	0.000231363	0.00022598	0.000257089	0.00020523	0.000132053	0.000101613	8.17844e-05	0.000106318	9.1795e-05	4.35247e-05	3.14247e-05	3.5262e-05	3.06317e-05	2.05855e-05	2.4374e-05	1.19346e-05	6.35444e-06	4.81723e-06
566	1.67083e-05	1.09847e-05	6.27945e-06	1.44202e-06	1.00152e-06	1.56275e-07	5.43761e-08	2.83756e-08	1.89015e-08	1.10795e-08	5.65886e-09	2.29321e-09	4.45934e-10	1.67619e-10	1.01061e-10	6.3379e-11	1.71849e-11	6.40949e-12	3.9669e-12	1.42493e-12	6.23714e-13
567	0.000627332	0.00258488	0.00282765	0.00205612	0.00252644	0.00417462	0.00470782	0.00287484	0.00249582	0.00224195	0.00491527	0.00607606	0.00292383	0.00263976	0.00445196	0.00395375	0.00288418	0.00484308	0.00283243	0.00157287	0.00138434
568	1.23461e-09	2.96017e-10	2.59348e-11	7.86378e-12	4.1198e-13	0	0	0	0	0	0	0	0	0	0	0	0	0	0	0	0
569	4.63683e-11	3.02856e-12	1.85483e-13	0	0	0	0	0	0	0	0	0	0	0	0	0	0	0	0	0	0
570	3.9083e-08	2.05728e-08	4.21804e-09	2.98993e-10	4.41859e-11	2.4394e-12	2.51926e-13	0	0	0	0	0	0	0	0	0	0	0	0	0	0
571	1.43734e-10	6.79703e-11	5.28465e-12	6.35543e-13	0	0	0	0	0	0	0	0	0	0	0	0	0	0	0	0	0
572	6.26678e-05	5.40598e-05	4.40434e-05	2.63237e-05	1.8322e-05	8.76951e-06	2.37378e-06	1.07489e-06	9.56417e-07	4.94508e-07	1.85537e-07	5.46912e-08	1.13365e-08	4.70278e-09	3.15942e-09	2.35626e-09	5.25883e-10	1.60178e-10	8.44706e-11	2.86679e-11	1.14008e-11
573	8.25356e-10	1.85716e-10	1.49899e-11	4.41816e-12	0	0	0	0	0	0	0	0	0	0	0	0	0	0	0	0	0
574	5.40527e-07	2.74459e-07	8.99558e-08	2.70444e-08	9.09071e-09	2.54603e-09	6.28869e-10	2.03797e-10	6.5781e-11	2.18639e-11	6.58909e-12	1.64385e-12	3.34992e-13	0	0	0	0	0	0	0	0
575	6.64604e-07	1.68656e-07	4.16041e-08	1.33323e-08	4.91221e-09	1.11871e-09	4.34927e-10	2.55545e-10	6.33411e-11	2.58409e-11	8.25787e-12	2.67181e-12	1.12638e-12	3.94962e-13	0	0	0	0	0	0	0
576	6.45919e-05	5.18477e-05	2.6345e-05	2.56476e-05	7.03828e-06	4.57314e-06	1.96009e-06	1.27962e-06	9.08029e-07	5.28216e-07	2.95434e-07	1.84192e-07	1.67558e-07	7.58582e-08	3.14017e-08	1.26963e-08	9.77586e-09	8.13647e-09	3.6086e-09	1.59409e-09	6.39054e-10
577	1.05205e-09	4.22256e-10	6.13143e-11	3.2192e-12	5.302e-13	0	0	0	0	0	0	0	0	0	0	0	0	0	0	0	0
578	0.00014802	0.000627256	0.000489441	0.000270204	0.000255048	0.000402423	0.000489823	0.000243517	0.000140126	0.00010423	0.000252482	0.000334104	0.000164236	0.000130244	0.000181843	0.0001166	9.40581e-05	0.000184015	7.67154e-05	3.62215e-05	2.84684e-05
579	6.25547e-07	2.68266e-07	7.57669e-08	2.80943e-08	7.54236e-09	2.34271e-09	6.64707e-10	2.57162e-10	7.6492e-11	2.63383e-11	8.20469e-12	2.41488e-12	7.97714e-13	2.20142e-13	0	0	0	0	0	0	0
580	2.97465e-12	0	0	0	0	0	0	0	0	0	0	0	0	0	0	0	0	0	0	0	0
581	0.000607607	0.00141742	0.00164765	0.0013775	0.00157894	0.00182686	0.00132577	0.000894647	0.000960369	0.000836311	0.0010096	0.00080246	0.000333237	0.000258646	0.000345092	0.000351503	0.000192152	0.000188156	0.000125186	6.80302e-05	5.13896e-05
582	0.000240364	5.88929e-05	3.91147e-05	1.91302e-05	4.32793e-05	1.1526e-05	1.16936e-05	2.40812e-05	1.46755e-05	1.65628e-05	1.01244e-05	5.79362e-06	3.51744e-06	3.9661e-06	5.35073e-06	8.32433e-06	5.27211e-06	2.54317e-06	5.1697e-06	5.96972e-06	8.12781e-06
583	5.03848e-12	9.09651e-13	0	0	0	0	0	0	0	0	0	0	0	0	0	0	0	0	0	0	0
584	3.68572e-09	2.95115e-10	3.44089e-11	5.65445e-12	5.07329e-13	0	0	0	0	0	0	0	0	0	0	0	0	0	0	0	0
585	6.32e-09	1.91982e-09	1.99439e-10	3.34942e-11	3.66497e-12	7.20308e-13	1.66966e-13	0	0	0	0	0	0	0	0	0	0	0	0	0	0
586	0.00261249	0.00170366	0.00221828	0.00174335	0.00465245	0.00242127	0.00208285	0.00339063	0.00426459	0.00546305	0.00427025	0.00266804	0.00124304	0.00148019	0.00286187	0.00564305	0.00274779	0.00146183	0.00311519	0.0032745	0.00420707
587	2.80854e-08	1.33867e-08	3.04036e-09	3.88113e-10	9.38015e-11	1.3809e-11	2.28372e-12	3.90266e-13	0	0	0	0	0	0	0	0	0	0	0	0	0
588	2.70097e-09	1.06612e-09	1.61096e-10	1.24936e-11	1.69817e-12	0	0	0	0	0	0	0	0	0	0	0	0	0	0	0	0
589	2.76665e-05	1.83782e-05	1.28166e-05	6.9766e-06	4.0613e-06	1.58014e-06	3.54741e-07	1.48449e-07	1.16878e-07	5.31345e-08	1.5578e-08	3.79113e-09	7.23381e-10	2.57459e-10	1.39166e-10	9.23006e-11	1.8441e-11	4.60557e-12	2.14833e-12	6.53326e-13	2.24364e-13
590	9.31895e-10	2.23722e-10	2.95003e-11	2.26006e-12	4.07618e-13	0	0	0	0	0	0	0	0	0	0	0	0	0	0	0	0
591	8.69106e-07	2.96994e-07	1.05676e-07	4.24382e-08	2.60495e-08	1.03491e-08	3.50293e-09	1.69865e-09	4.8044e-10	1.8532e-10	5.15922e-11	1.16491e-11	2.78296e-12	1.06128e-12	4.40247e-13	2.82693e-13	0	0	0	0	0
592	8.25672e-07	3.8314e-07	1.27854e-07	4.72948e-08	1.60804e-08	4.96991e-09	1.20455e-09	4.35032e-10	1.50797e-10	5.2548e-11	1.4959e-11	3.79767e-12	9.34088e-13	2.51483e-13	0	0	0	0	0	0	0
593	7.56703e-05	0.000190135	0.000130913	8.10162e-05	6.24508e-05	7.64062e-05	7.66407e-05	4.51313e-05	2.55175e-05	1.89231e-05	3.16267e-05	3.4156e-05	1.96659e-05	1.4046e-05	1.41893e-05	9.31559e-06	8.31492e-06	1.36192e-05	5.34189e-06	2.57857e-06	1.87932e-06
594	1.95104e-07	7.60369e-08	2.10403e-08	6.08596e-09	2.14105e-09	5.42761e-10	9.49251e-11	2.6034e-11	7.13658e-12	1.97898e-12	4.18028e-13	0	0	0	0	0	0	0	0	0	0
595	1.6695e-05	7.57949e-06	3.35382e-06	3.123e-06	1.25964e-06	7.50023e-07	2.61272e-07	1.76453e-07	9.40986e-08	4.87672e-08	1.71001e-08	6.65286e-09	4.4093e-09	1.92228e-09	8.03606e-10	4.3369e-10	2.31148e-10	1.15848e-10	4.62896e-11	2.33074e-11	1.07269e-11
596	2.19096e-09	2.11124e-10	2.17555e-11	4.22766e-12	6.44817e-13	0	0	0	0	0	0	0	0	0	0	0	0	0	0	0	0
597	1.62149e-09	4.09062e-10	5.83016e-11	5.10113e-12	9.75389e-13	0	0	0	0	0	0	0	0	0	0	0	0	0	0	0	0
598	9.81589e-10	5.82013e-11	3.86824e-12	5.20197e-13	0	0	0	0	0	0	0	0	0	0	0	0	0	0	0	0	0
599	1.56027e-06	7.36906e-07	2.58229e-07	1.10386e-07	3.49595e-08	1.18026e-08	3.26556e-09	1.35084e-09	5.11361e-10	1.94188e-10	6.08034e-11	1.77487e-11	5.58292e-12	1.66634e-12	5.07194e-13	2.09938e-13	0	0	0	0	0
600	6.75833e-12	4.17497e-13	0	0	0	0	0	0	0	0	0	0	0	0	0	0	0	0	0	0	0
601	4.61906e-07	1.03675e-07	3.21738e-08	1.05179e-08	2.55906e-09	4.1155e-10	4.4232e-11	1.22597e-11	4.77443e-12	1.17009e-12	0	0	0	0	0	0	0	0	0	0	0
602	0.000582598	0.00187334	0.0019257	0.00155628	0.00157815	0.00236538	0.00264512	0.00186583	0.00163992	0.00151844	0.00295705	0.00361533	0.00217842	0.001955	0.00273865	0.00233477	0.00208213	0.00356359	0.00212361	0.00117763	0.000986126
603	2.07812e-05	2.48451e-05	1.54444e-05	8.83801e-06	6.32292e-06	4.4239e-06	2.16036e-06	1.12495e-06	6.47374e-07	3.84175e-07	2.70941e-07	1.41262e-07	4.97445e-08	2.46051e-08	1.7305e-08	1.23028e-08	5.75243e-09	4.00905e-09	1.42427e-09	6.09458e-10	3.40968e-10
604	9.95691e-05	4.85915e-05	3.25856e-05	3.17665e-05	3.25108e-05	2.45238e-05	1.67542e-05	1.93052e-05	1.20464e-05	9.60687e-06	5.18834e-06	2.59104e-06	1.7653e-06	1.42571e-06	1.19576e-06	1.28188e-06	8.99052e-07	5.49225e-07	4.05528e-07	2.86481e-07	2.37984e-07
605	0.000107593	3.8377e-05	2.4035e-05	2.80944e-05	3.33403e-05	3.00586e-05	2.2829e-05	3.10191e-05	1.66763e-05	1.31473e-05	6.2038e-06	2.81959e-06	2.26498e-06	2.13288e-06	1.93046e-06	2.26469e-06	1.66264e-06	9.1578e-07	7.68512e-07	6.28709e-07	5.94855e-07
606	0.000181082	0.000303458	0.000203729	0.000146754	6.09974e-05	5.59246e-05	5.0325e-05	3.35866e-05	2.30442e-05	1.61009e-05	2.00053e-05	1.96779e-05	1.542e-05	1.05322e-05	7.33659e-06	3.45746e-06	3.72639e-06	5.23432e-06	2.76182e-06	1.00088e-06	4.96454e-07
607	0.000199591	0.000117156	9.33568e-05	7.40992e-05	9.02579e-05	5.20217e-05	3.67611e-05	4.40092e-05	3.4496e-05	3.17841e-05	2.05335e-05	1.16768e-05	6.76959e-06	5.60003e-06	5.53098e-06	6.59711e-06	4.26335e-06	2.69854e-06	2.4984e-06	1.84885e-06	1.63814e-06
608	3.35005e-06	1.80956e-06	7.15896e-07	3.99799e-07	1.48983e-07	7.25204e-08	2.47746e-08	1.19383e-08	4.83168e-09	2.06821e-09	7.63832e-10	2.58937e-10	1.02151e-10	3.7323e-11	1.36457e-11	6.52986e-12	3.01762e-12	1.42e-12	3.82959e-13	1.22028e-13	0
609	5.0472e-09	2.57999e-09	3.41719e-10	2.94638e-11	1.79373e-12	0	0	0	0	0	0	0	0	0	0	0	0	0	0	0	0
610	0.000124851	6.7093e-05	4.83309e-05	3.21431e-05	3.66351e-05	1.70625e-05	1.1732e-05	1.3612e-05	9.79818e-06	8.71906e-06	5.51027e-06	3.09514e-06	1.70211e-06	1.31051e-06	1.19147e-06	1.31472e-06	8.32744e-07	5.12246e-07	4.58319e-07	3.24701e-07	2.75103e-07
611	1.2049e-06	4.39231e-07	1.63179e-07	6.98867e-08	4.22917e-08	1.75825e-08	6.15207e-09	3.09652e-09	9.39877e-10	3.79254e-10	1.12054e-10	2.7205e-11	7.06137e-12	2.7743e-12	1.1783e-12	7.59692e-13	2.63635e-13	0	0	0	0
612	1.5046e-06	1.0491e-06	3.95755e-07	1.74923e-07	4.69538e-08	1.95207e-08	4.62564e-09	1.42315e-09	5.81594e-10	1.95942e-10	6.41778e-11	1.82135e-11	4.75506e-12	1.2383e-12	3.62096e-13	0	0	0	0	0	0
613	1.27934e-05	6.51265e-06	3.19152e-06	2.31276e-06	1.33106e-06	8.1368e-07	3.74645e-07	2.61725e-07	1.23886e-07	6.84201e-08	2.92215e-08	1.14638e-08	5.73724e-09	2.951e-09	1.52302e-09	1.03888e-09	5.79803e-10	3.04044e-10	1.21644e-10	5.42086e-11	2.85248e-11
614	0.00169884	0.000571171	0.000586283	0.00035749	0.00123878	0.000430171	0.000441488	0.000953584	0.000883443	0.00115693	0.000777357	0.000445051	0.000222825	0.000305986	0.0006374	0.00135106	0.000655089	0.000280305	0.000844313	0.00110595	0.00173636
615	5.30464e-09	1.21122e-09	1.92018e-10	2.61128e-11	5.55755e-12	6.42331e-13	0	0	0	0	0	0	0	0	0	0	0	0	0	0	0
616	4.32024e-08	3.42401e-08	7.62944e-09	6.99256e-10	1.14604e-10	1.68597e-11	4.11966e-12	5.89074e-13	0	0	0	0	0	0	0	0	0	0	0	0	0
617	1.32677e-10	1.91434e-11	2.06241e-12	0	0	0	0	0	0	0	0	0	0	0	0	0	0	0	0	0	0
618	1.14833e-08	1.10329e-09	1.64491e-10	3.14053e-11	3.55761e-12	2.68054e-13	0	0	0	0	0	0	0	0	0	0	0	0	0	0	0
619	0.00018882	0.000387252	0.000335363	0.000255646	0.000222714	0.000247044	0.000202762	0.000138296	0.000108581	8.85912e-05	0.000113599	0.000100973	5.40775e-05	3.9587e-05	4.14132e-05	3.4143e-05	2.56651e-05	3.1587e-05	1.60931e-05	8.3618e-06	6.09382e-06
620	0.000128071	0.000155674	0.000137129	9.97216e-05	7.99596e-05	5.65822e-05	2.54647e-05	1.51895e-05	1.37196e-05	9.27422e-06	5.94346e-06	2.90391e-06	9.87048e-07	5.49254e-07	4.55185e-07	3.85477e-07	1.57283e-07	9.08897e-08	4.96896e-08	2.17818e-08	1.19342e-08
621	0.000621601	0.000429108	0.000290711	0.000565207	0.000271766	0.000336155	0.000243049	0.000304759	0.000264268	0.000225689	0.000153452	0.000124288	0.000219196	0.000180762	0.00012182	8.144e-05	0.000100834	0.000109563	8.64518e-05	6.87799e-05	4.81349e-05
622	6.05359e-08	3.70472e-08	8.03408e-09	2.34009e-09	2.65504e-10	8.20159e-11	1.03926e-11	1.50292e-12	3.63552e-13	0	0	0	0	0	0	0	0	0	0	0	0
623	2.63704e-10	5.24484e-11	3.40999e-12	4.13488e-13	0	0	0	0	0	0	0	0	0	0	0	0	0	0	0	0	0
624	7.6172e-10	1.11187e-10	1.50545e-11	1.21932e-12	4.89102e-13	0	0	0	0	0	0	0	0	0	0	0	0	0	0	0	0
625	5.47745e-10	2.09524e-10	2.34075e-11	1.19997e-12	0	0	0	0	0	0	0	0	0	0	0	0	0	0	0	0	0
626	0.000993943	0.000376214	0.000355356	0.000229418	0.000615557	0.000231032	0.00024336	0.000512836	0.000453228	0.00059592	0.000440596	0.000286701	0.000173492	0.000220952	0.000378553	0.000718059	0.000455364	0.000251602	0.000576841	0.000710192	0.00104934
627	4.00898e-09	6.92991e-10	1.18569e-10	1.41766e-11	6.63647e-12	9.97003e-13	0	0	0	0	0	0	0	0	0	0	0	0	0	0	0
628	8.01834e-11	1.89038e-11	1.84784e-12	0	0	0	0	0	0	0	0	0	0	0	0	0	0	0	0	0	0
629	4.35335e-13	0	0	0	0	0	0	0	0	0	0	0	0	0	0	0	0	0	0	0	0
630	1.1128e-10	4.02834e-12	1.74752e-13	0	0	0	0	0	0	0	0	0	0	0	0	0	0	0	0	0	0
631	3.40045e-09	1.70373e-09	2.0632e-10	1.61793e-11	8.40827e-13	0	0	0	0	0	0	0	0	0	0	0	0	0	0	0	0
632	1.37926e-08	5.31912e-09	1.06187e-09	1.63915e-10	6.54906e-11	1.2492e-11	1.32446e-12	0	0	0	0	0	0	0	0	0	0	0	0	0	0
633	0.000934212	0.000528421	0.000553113	0.000320752	0.000704526	0.000252662	0.000213929	0.000335976	0.000353521	0.000432515	0.000339371	0.000220192	0.000102171	0.000105748	0.000165423	0.000275664	0.000146066	8.18486e-05	0.000151938	0.000147626	0.000174949
634	1.87754e-07	2.38516e-08	4.00564e-09	8.56667e-10	3.2934e-10	4.34277e-11	1.77762e-11	1.18251e-11	1.90264e-12	6.99627e-13	1.77647e-13	0	0	0	0	0	0	0	0	0	0
635	4.9571e-07	7.67596e-08	1.58187e-08	1.11188e-08	2.60328e-09	8.54166e-10	1.15061e-10	4.63174e-11	1.26233e-11	3.24552e-12	3.60871e-13	0	0	0	0	0	0	0	0	0	0
636	0.00074891	0.000300738	0.000270758	0.000296928	0.000626262	0.00046884	0.000470244	0.000911044	0.000719898	0.000821951	0.000527596	0.00030972	0.000245878	0.000315412	0.000463746	0.000815796	0.00061143	0.00036744	0.000584272	0.000670564	0.000909234
637	1.89847e-06	1.48748e-06	5.85834e-07	1.82536e-07	5.8851e-08	1.99463e-08	7.19165e-09	2.57643e-09	9.89239e-10	3.89489e-10	1.86838e-10	6.92486e-11	1.77792e-11	5.63114e-12	1.96081e-12	7.61014e-13	3.22748e-13	1.64978e-13	0	0	0
638	1.33156e-08	3.27419e-09	5.85823e-10	1.06012e-10	2.82161e-11	4.32845e-12	4.32247e-13	0	0	0	0	0	0	0	0	0	0	0	0	0	0
639	0.00155116	0.000769189	0.000848789	0.000528881	0.00144104	0.00053775	0.000513263	0.000954023	0.00102164	0.00135857	0.0010717	0.00070448	0.000352954	0.000425121	0.000777783	0.00149591	0.000812322	0.000439836	0.00101917	0.00115706	0.00159706
640	0.000893925	0.000424736	0.000282886	0.00071633	0.000470193	0.000759659	0.000671859	0.00111869	0.000843713	0.000760995	0.000459577	0.000342468	0.0007539	0.000812025	0.000658038	0.000548658	0.000746224	0.000735054	0.000731303	0.000747422	0.000671242
641	1.32855e-05	8.61814e-06	4.52325e-06	2.53914e-06	1.33771e-06	6.19451e-07	2.47124e-07	1.44035e-07	7.91733e-08	4.31218e-08	1.99235e-08	8.07435e-09	3.11654e-09	1.3712e-09	6.87523e-10	4.27166e-10	1.98924e-10	1.01982e-10	3.99686e-11	1.5418e-11	7.0604e-12
642	3.46138e-06	8.99594e-07	2.78543e-07	2.43055e-07	7.75577e-08	3.58267e-08	7.82317e-09	4.29603e-09	1.69742e-09	6.40409e-10	1.25689e-10	3.11694e-11	1.76282e-11	5.63415e-12	1.69321e-12	7.29915e-13	2.55762e-13	0	0	0	0
643	0.000998656	0.00303102	0.00391746	0.00312121	0.00409572	0.00531985	0.00408099	0.002504	0.00285299	0.00248786	0.00349344	0.0029552	0.00107089	0.000873395	0.00140731	0.00145612	0.000703623	0.000706692	0.000505989	0.000270846	0.00021052
644	7.52561e-08	4.10211e-08	9.42325e-09	7.54292e-10	1.31197e-10	8.06001e-12	9.4634e-13	0	0	0	0	0	0	0	0	0	0	0	0	0	0
645	0.000765741	0.00242828	0.00285224	0.00234974	0.00289758	0.00418515	0.00396627	0.00270009	0.00272396	0.00253564	0.00430274	0.00446891	0.00212257	0.00185886	0.00288819	0.00288648	0.00194243	0.0026304	0.00170389	0.000981728	0.000839348
646	9.60321e-05	0.000186985	0.000152864	0.000103399	9.86331e-05	0.000101051	7.09337e-05	4.25767e-05	3.04306e-05	2.27288e-05	2.56483e-05	1.94009e-05	8.17309e-06	5.37181e-06	5.55558e-06	4.72698e-06	2.78858e-06	2.86428e-06	1.28101e-06	6.56723e-07	4.72198e-07
647	0.00261995	0.00183206	0.00246354	0.00185503	0.00485446	0.00249575	0.00189762	0.00269871	0.00351576	0.00417787	0.00305497	0.00173209	0.00067641	0.000749522	0.00145224	0.00274847	0.00110446	0.000516777	0.00107278	0.00102597	0.0012018
648	7.56679e-05	4.79695e-05	2.7865e-05	3.05894e-05	1.57446e-05	1.28466e-05	7.12818e-06	6.28904e-06	4.08649e-06	2.77717e-06	1.52323e-06	8.55229e-07	7.357e-07	4.55113e-07	2.61826e-07	1.74442e-07	1.39595e-07	1.05397e-07	5.58628e-08	3.14689e-08	1.83934e-08
649	3.51385e-11	1.95651e-11	1.3314e-12	0	0	0	0	0	0	0	0	0	0	0	0	0	0	0	0	0	0
650	2.05928e-10	9.18172e-12	5.05084e-13	0	0	0	0	0	0	0	0	0	0	0	0	0	0	0	0	0	0
651	8.48073e-12	1.4595e-12	0	0	0	0	0	0	0	0	0	0	0	0	0	0	0	0	0	0	0
652	3.88653e-05	3.22343e-05	1.43724e-05	1.21263e-05	2.42646e-06	1.32112e-06	4.73375e-07	2.51592e-07	1.6995e-07	8.56887e-08	4.46228e-08	2.66999e-08	2.25846e-08	8.35216e-09	2.81462e-09	8.67067e-10	6.01729e-10	4.76623e-10	1.82071e-10	6.75363e-11	2.16256e-11
653	4.09926e-08	3.53976e-08	8.20646e-09	2.11807e-09	1.86003e-10	5.92035e-11	4.48296e-12	3.57576e-13	0	0	0	0	0	0	0	0	0	0	0	0	0
654	8.94464e-07	3.85705e-07	1.38628e-07	5.0994e-08	2.44848e-08	8.62976e-09	2.6265e-09	1.10233e-09	3.50052e-10	1.32155e-10	4.0187e-11	1.0001e-11	2.32346e-12	7.66939e-13	2.82764e-13	1.52438e-13	0	0	0	0	0
655	1.39629e-05	1.13569e-05	3.76252e-06	2.47792e-06	2.62739e-07	1.03328e-07	2.61052e-08	9.42015e-09	5.51932e-09	2.05008e-09	8.84568e-10	4.74839e-10	3.64328e-10	9.17046e-11	2.0402e-11	3.59821e-12	2.03555e-12	1.41398e-12	4.11329e-13	1.10146e-13	0
656	1.24613e-06	3.49906e-07	1.33505e-07	4.89919e-08	1.47146e-08	2.8117e-09	3.39377e-10	1.01743e-10	4.80041e-11	1.3386e-11	1.74905e-12	2.25039e-13	0	0	0	0	0	0	0	0	0
657	1.06164e-08	8.68492e-09	1.607e-09	3.35802e-10	2.07489e-11	5.65467e-12	3.13636e-13	0	0	0	0	0	0	0	0	0	0	0	0	0	0
658	5.77324e-05	0.000171018	0.000140109	7.0368e-05	9.18331e-05	0.000107251	7.33845e-05	3.10617e-05	1.88752e-05	1.23687e-05	1.67713e-05	1.23675e-05	3.22437e-06	1.99109e-06	2.71143e-06	2.33106e-06	9.05567e-07	8.73817e-07	3.29019e-07	1.62729e-07	1.24368e-07
659	0.000176683	0.000331325	0.000275648	0.000212407	0.000166053	0.000174418	0.000140832	9.80073e-05	7.60772e-05	6.10345e-05	7.42188e-05	6.49041e-05	3.69636e-05	2.65182e-05	2.54741e-05	1.98113e-05	1.56607e-05	1.90527e-05	9.72705e-06	4.86389e-06	3.35756e-06
660	1.681e-07	9.37159e-08	2.33327e-08	5.95115e-09	1.00536e-09	2.33492e-10	4.07957e-11	8.73027e-12	2.46973e-12	6.07573e-13	1.57796e-13	0	0	0	0	0	0	0	0	0	0
661	4.13831e-10	4.15828e-11	2.72002e-12	3.24536e-13	0	0	0	0	0	0	0	0	0	0	0	0	0	0	0	0	0
662	0.000780431	0.000273922	0.000240764	0.000265051	0.000607844	0.000449597	0.000464382	0.000952002	0.000715264	0.000813807	0.000494582	0.000277335	0.000222249	0.000299692	0.000461289	0.000841606	0.000611358	0.00034037	0.000591859	0.000716412	0.00101925
663	2.75536e-07	1.61437e-07	5.21034e-08	1.4201e-08	7.43074e-09	2.38913e-09	4.63307e-10	1.15109e-10	3.26813e-11	9.60483e-12	2.63449e-12	5.33032e-13	0	0	0	0	0	0	0	0	0
664	5.62099e-05	5.97194e-05	3.39046e-05	2.29965e-05	8.42539e-06	5.70107e-06	3.70833e-06	2.38702e-06	1.46327e-06	9.01502e-07	7.27953e-07	5.12322e-07	3.4892e-07	1.93395e-07	1.01315e-07	4.71551e-08	4.18561e-08	4.1531e-08	1.8581e-08	6.38344e-09	2.78473e-09
665	2.0154e-12	2.49146e-13	0	0	0	0	0	0	0	0	0	0	0	0	0	0	0	0	0	0	0
666	7.82699e-12	7.41534e-13	0	0	0	0	0	0	0	0	0	0	0	0	0	0	0	0	0	0	0
667	0.000753948	0.000681341	0.0004803	0.000805934	0.000344585	0.000417169	0.00034493	0.000400336	0.000357183	0.000308546	0.000264459	0.000252368	0.000433805	0.000361404	0.000245192	0.00014554	0.000203329	0.000267127	0.000207562	0.000138986	8.95282e-05
668	1.2202e-10	1.58694e-11	1.66891e-12	0	0	0	0	0	0	0	0	0	0	0	0	0	0	0	0	0	0
669	2.00414e-07	6.67383e-08	1.52056e-08	4.80742e-09	1.00395e-09	2.46644e-10	5.5242e-11	1.80435e-11	4.44365e-12	1.25428e-12	2.96478e-13	0	0	0	0	0	0	0	0	0	0
670	1.13341e-08	5.20509e-09	7.8978e-10	1.80732e-10	1.46473e-11	3.51716e-12	3.84631e-13	0	0	0	0	0	0	0	0	0	0	0	0	0	0
671	1.07465e-06	3.65505e-07	9.92932e-08	4.03519e-08	6.69687e-09	1.74639e-09	4.67167e-10	1.90499e-10	6.31679e-11	2.0455e-11	5.37031e-12	1.52222e-12	6.31438e-13	1.67054e-13	0	0	0	0	0	0	0
672	1.71883e-06	6.37697e-07	2.41794e-07	1.02347e-07	3.2675e-08	8.74202e-09	1.70339e-09	6.47782e-10	2.84962e-10	9.86805e-11	2.10727e-11	4.35263e-12	1.00606e-12	2.62451e-13	0	0	0	0	0	0	0
673	3.6103e-10	1.78359e-10	2.13535e-11	6.57183e-13	0	0	0	0	0	0	0	0	0	0	0	0	0	0	0	0	0
674	1.46532e-11	4.56217e-12	3.52175e-13	0	0	0	0	0	0	0	0	0	0	0	0	0	0	0	0	0	0
675	1.28397e-10	1.98413e-11	9.35759e-13	0	0	0	0	0	0	0	0	0	0	0	0	0	0	0	0	0	0
676	0.000133033	0.00014699	8.64356e-05	7.18692e-05	2.40958e-05	1.93021e-05	1.46459e-05	1.07566e-05	7.14875e-06	4.7316e-06	4.29136e-06	3.59181e-06	3.3671e-06	2.12129e-06	1.16357e-06	5.08459e-07	5.63185e-07	6.67013e-07	3.54041e-07	1.32626e-07	6.00991e-08
677	0.000183557	0.000120549	9.92318e-05	5.32276e-05	6.52648e-05	2.40088e-05	1.49934e-05	1.5586e-05	1.34737e-05	1.23342e-05	8.3858e-06	4.76838e-06	1.98422e-06	1.42323e-06	1.41518e-06	1.58571e-06	8.04142e-07	4.57845e-07	4.56574e-07	3.01518e-07	2.41768e-07
678	0.00227717	0.00173288	0.00231993	0.00180852	0.00429483	0.00235352	0.00171222	0.00227591	0.00298325	0.00343442	0.00251836	0.00142845	0.000558182	0.000588222	0.00107112	0.0019277	0.000786366	0.000382149	0.000708575	0.000637696	0.000703709
679	0.00242131	0.00156611	0.00104359	0.00313203	0.00119091	0.00195188	0.00161156	0.00248089	0.00241618	0.00220015	0.00157817	0.00159376	0.00517053	0.00496947	0.00336737	0.0018887	0.00314386	0.00418964	0.00436697	0.00429251	0.00309775
680	4.33025e-07	8.91416e-08	2.85152e-08	8.40459e-09	2.0452e-09	2.78515e-10	2.29159e-11	5.34163e-12	2.19398e-12	4.71499e-13	0	0	0	0	0	0	0	0	0	0	0
681	3.34056e-07	1.11844e-07	2.87856e-08	9.85782e-09	2.26976e-09	5.64777e-10	1.2161e-10	4.16879e-11	1.18574e-11	3.52986e-12	8.0318e-13	1.80996e-13	0	0	0	0	0	0	0	0	0
682	0.00277642	0.00154988	0.000990714	0.00332739	0.0012878	0.00229408	0.00196335	0.00326548	0.00301951	0.00272485	0.00182881	0.00179964	0.00662186	0.00677406	0.00466811	0.00262322	0.00451176	0.00579835	0.00652506	0.00693699	0.00522534
683	8.08315e-08	4.4443e-08	1.03364e-08	8.56351e-10	1.50473e-10	9.59563e-12	1.1473e-12	1.65941e-13	0	0	0	0	0	0	0	0	0	0	0	0	0
684	1.7022e-05	6.49555e-06	2.6961e-06	2.86702e-06	1.10292e-06	6.77618e-07	2.17576e-07	1.52875e-07	7.97923e-08	4.0029e-08	1.21794e-08	4.43773e-09	3.30983e-09	1.42133e-09	5.66587e-10	2.96408e-10	1.52843e-10	7.03166e-11	2.90318e-11	1.60908e-11	7.42891e-12
685	2.45935e-10	3.43976e-11	4.00592e-12	0	0	0	0	0	0	0	0	0	0	0	0	0	0	0	0	0	0
686	1.98931e-05	1.19507e-05	7.97399e-06	3.92254e-06	2.15128e-06	7.27264e-07	1.36022e-07	4.9913e-08	3.81099e-08	1.54159e-08	3.77225e-09	7.65801e-10	1.19364e-10	3.7797e-11	1.89681e-11	1.1709e-11	1.84686e-12	3.66294e-13	1.65533e-13	0	0
687	2.86578e-11	8.77312e-12	7.53096e-13	0	0	0	0	0	0	0	0	0	0	0	0	0	0	0	0	0	0
688	6.74764e-11	2.74665e-11	2.60372e-12	0	0	0	0	0	0	0	0	0	0	0	0	0	0	0	0	0	0
689	5.47937e-07	2.98547e-07	8.86276e-08	3.38259e-08	7.68257e-09	2.67122e-09	6.20481e-10	1.86682e-10	5.96345e-11	1.81897e-11	5.36907e-12	1.43853e-12	3.94381e-13	0	0	0	0	0	0	0	0
690	1.96129e-09	3.6855e-10	4.92373e-11	5.71556e-12	1.08375e-12	0	0	0	0	0	0	0	0	0	0	0	0	0	0	0	0
691	1.73858e-10	6.39339e-12	4.24519e-13	0	0	0	0	0	0	0	0	0	0	0	0	0	0	0	0	0	0
692	6.64146e-11	5.01676e-12	2.00853e-13	0	0	0	0	0	0	0	0	0	0	0	0	0	0	0	0	0	0
693	4.87058e-07	1.25334e-07	3.76849e-08	1.31404e-08	3.22258e-09	6.1672e-10	8.62855e-11	2.70782e-11	9.85208e-12	2.68729e-12	3.85785e-13	0	0	0	0	0	0	0	0	0	0
694	1.40195e-10	4.77674e-11	4.34765e-12	0	0	0	0	0	0	0	0	0	0	0	0	0	0	0	0	0	0
695	0.000254651	0.000160891	0.000137441	8.90195e-05	0.00011834	5.31475e-05	3.6798e-05	4.32688e-05	3.76821e-05	3.65456e-05	2.53406e-05	1.49655e-05	7.34997e-06	5.9279e-06	6.30737e-06	7.74045e-06	4.45082e-06	2.70877e-06	2.85694e-06	2.09985e-06	1.86663e-06
696	3.21906e-10	2.38206e-11	1.81082e-12	2.37669e-13	0	0	0	0	0	0	0	0	0	0	0	0	0	0	0	0	0
697	7.2919e-12	6.21131e-13	0	0	0	0	0	0	0	0	0	0	0	0	0	0	0	0	0	0	0
698	0.000342896	0.000361849	0.000386102	0.000282057	0.000314292	0.000194343	8.42415e-05	5.71679e-05	6.31617e-05	4.6843e-05	2.70242e-05	1.17805e-05	3.38738e-06	2.11066e-06	2.21183e-06	2.35024e-06	7.47402e-07	3.30799e-07	2.67634e-07	1.3374e-07	8.17465e-08
699	4.97538e-09	7.36538e-10	9.92353e-11	1.82167e-11	3.48114e-12	4.24773e-13	0	0	0	0	0	0	0	0	0	0	0	0	0	0	0
700	0.000117376	9.58984e-05	5.11111e-05	5.8627e-05	1.609e-05	1.18308e-05	5.50551e-06	4.00334e-06	3.0742e-06	1.91649e-06	1.13856e-06	7.84633e-07	8.71548e-07	4.31812e-07	1.88781e-07	7.75872e-08	6.76208e-08	6.2186e-08	3.10059e-08	1.52021e-08	6.48475e-09
701	2.77717e-10	1.03783e-11	7.82774e-13	0	0	0	0	0	0	0	0	0	0	0	0	0	0	0	0	0	0
702	3.38854e-06	1.62898e-06	5.77614e-07	2.78883e-07	6.76073e-08	2.39374e-08	8.05751e-09	3.8218e-09	1.56716e-09	6.34632e-10	2.28077e-10	8.16512e-11	3.65176e-11	1.21264e-11	3.42516e-12	1.206e-12	6.46226e-13	3.14647e-13	0	0	0
703	2.40184e-05	8.45155e-06	4.1981e-06	4.26249e-06	3.45447e-06	2.93421e-06	1.73259e-06	1.7049e-06	7.26182e-07	4.40583e-07	1.72128e-07	6.47082e-08	4.37443e-08	3.09655e-08	2.00015e-08	1.75825e-08	1.13899e-08	5.64383e-09	3.01337e-09	1.822e-09	1.28623e-09
704	8.62024e-10	2.84589e-10	3.95492e-11	2.29508e-12	3.94225e-13	0	0	0	0	0	0	0	0	0	0	0	0	0	0	0	0
705	0.000255232	0.000273085	0.00017365	0.000181692	6.66256e-05	6.18828e-05	4.96336e-05	4.27328e-05	3.17531e-05	2.33084e-05	2.14816e-05	1.92681e-05	2.2193e-05	1.55767e-05	9.31981e-06	4.54333e-06	5.56225e-06	7.02186e-06	4.27103e-06	1.93159e-06	9.91259e-07
706	7.02716e-07	4.80678e-07	1.31362e-07	4.69315e-08	1.32072e-08	5.76623e-09	2.45494e-09	9.39228e-10	2.41673e-10	8.98569e-11	4.71541e-11	2.10256e-11	8.72738e-12	2.81681e-12	8.81165e-13	2.85146e-13	1.6646e-13	0	0	0	0
707	1.21811e-10	3.28619e-11	2.06956e-12	2.40081e-13	0	0	0	0	0	0	0	0	0	0	0	0	0	0	0	0	0
708	0.000298447	0.000738793	0.000705498	0.000551955	0.0005499	0.000691733	0.00062365	0.000428719	0.00035954	0.000311156	0.000463027	0.000453548	0.000240205	0.000190426	0.000232326	0.000205368	0.000155375	0.000209515	0.000113878	6.24808e-05	4.94915e-05
709	2.41367e-10	1.555e-11	9.71688e-13	0	0	0	0	0	0	0	0	0	0	0	0	0	0	0	0	0	0
710	4.41269e-05	2.93817e-05	1.96356e-05	5.7486e-06	5.11285e-06	1.00299e-06	4.31062e-07	2.89693e-07	2.19277e-07	1.5414e-07	8.91959e-08	4.13167e-08	1.00515e-08	4.77416e-09	3.5663e-09	2.80666e-09	9.18037e-10	3.92038e-10	3.05066e-10	1.37499e-10	7.56459e-11
711	2.81285e-11	2.73342e-12	1.82166e-13	0	0	0	0	0	0	0	0	0	0	0	0	0	0	0	0	0	0
712	2.51925e-07	8.52312e-08	2.04529e-08	6.70264e-09	1.46348e-09	3.65884e-10	8.18746e-11	2.74135e-11	7.15517e-12	2.07733e-12	4.91993e-13	1.14972e-13	0	0	0	0	0	0	0	0	0
713	3.49263e-11	1.48573e-12	0	0	0	0	0	0	0	0	0	0	0	0	0	0	0	0	0	0	0
714	1.62719e-05	3.14351e-05	2.1084e-05	9.48529e-06	1.04353e-05	8.91547e-06	4.41752e-06	1.71077e-06	8.91731e-07	4.95592e-07	4.4343e-07	2.34609e-07	5.1812e-08	2.54377e-08	2.5703e-08	2.04605e-08	6.41555e-09	4.37699e-09	1.36562e-09	6.10068e-10	3.94496e-10
715	4.03364e-10	4.72567e-11	4.49432e-12	4.55887e-13	0	0	0	0	0	0	0	0	0	0	0	0	0	0	0	0	0
716	0.000569459	0.000580957	0.000673965	0.000488641	0.000654802	0.000391022	0.000178911	0.000132337	0.000157025	0.000124477	7.33338e-05	3.21789e-05	8.93265e-06	6.09232e-06	7.39343e-06	8.78468e-06	2.63066e-06	1.09942e-06	1.08461e-06	5.93807e-07	3.98523e-07
717	7.07214e-05	3.40643e-05	2.16389e-05	1.32991e-05	1.35893e-05	5.8007e-06	3.85307e-06	4.28936e-06	2.7188e-06	2.2582e-06	1.33806e-06	7.19401e-07	3.96885e-07	2.85596e-07	2.31352e-07	2.32214e-07	1.48432e-07	8.88894e-08	7.19841e-08	4.83829e-08	3.86714e-08
718	1.29475e-09	4.12649e-10	6.01032e-11	4.07644e-12	7.43661e-13	0	0	0	0	0	0	0	0	0	0	0	0	0	0	0	0
719	3.9816e-10	1.34238e-10	1.09068e-11	1.5637e-12	0	0	0	0	0	0	0	0	0	0	0	0	0	0	0	0	0
720	1.22018e-08	6.0693e-09	6.90617e-10	1.16379e-10	1.51743e-11	4.20566e-12	1.41317e-12	2.87711e-13	0	0	0	0	0	0	0	0	0	0	0	0	0
721	1.57751e-10	6.04022e-11	4.66374e-12	0	0	0	0	0	0	0	0	0	0	0	0	0	0	0	0	0	0
722	1.62945e-06	1.58759e-06	5.7622e-07	1.38672e-07	3.39244e-08	1.06579e-08	4.42089e-09	1.33291e-09	4.57621e-10	1.62757e-10	9.57221e-11	4.04764e-11	9.92963e-12	3.03124e-12	9.72826e-13	2.79843e-13	1.31982e-13	0	0	0	0
723	1.34224e-08	2.70444e-09	4.53515e-10	8.75282e-11	1.84337e-11	2.55235e-12	2.52273e-13	0	0	0	0	0	0	0	0	0	0	0	0	0	0
724	0.00223643	0.00122311	0.000825519	0.00259486	0.00125581	0.00223446	0.00200024	0.00344693	0.003089	0.00289729	0.00194965	0.00180399	0.00569896	0.00613546	0.00464151	0.00312031	0.00511992	0.0062347	0.00692044	0.00748471	0.00621064
725	1.18471e-11	1.21801e-12	0	0	0	0	0	0	0	0	0	0	0	0	0	0	0	0	0	0	0
726	7.56157e-12	0	0	0	0	0	0	0	0	0	0	0	0	0	0	0	0	0	0	0	0
727	0.00127517	0.000660686	0.00071578	0.000405505	0.00103685	0.000351404	0.000315563	0.000542983	0.000582276	0.000749304	0.00058925	0.000382199	0.000175822	0.000196987	0.000343289	0.000623262	0.00031947	0.00016954	0.000372619	0.000395148	0.000510845
728	2.91818e-08	1.54777e-08	2.85494e-09	7.49719e-10	7.40756e-11	2.04013e-11	2.47166e-12	3.38941e-13	0	0	0	0	0	0	0	0	0	0	0	0	0
729	9.01501e-05	9.2651e-05	7.76112e-05	5.30887e-05	3.94856e-05	2.38898e-05	8.96075e-06	4.94908e-06	4.37749e-06	2.69606e-06	1.40047e-06	5.69691e-07	1.67938e-07	8.3712e-08	6.225e-08	5.01971e-08	1.70859e-08	7.90845e-09	4.20396e-09	1.69252e-09	8.26721e-10
730	5.92562e-06	3.20763e-06	1.05989e-06	5.06044e-07	8.37282e-08	3.08944e-08	1.29765e-08	6.13478e-09	2.44344e-09	9.56349e-10	4.21867e-10	1.90523e-10	1.14269e-10	4.03947e-11	1.03504e-11	2.60326e-12	1.90185e-12	1.19723e-12	3.8184e-13	0	0
731	2.79967e-08	1.08421e-08	1.52901e-09	3.2871e-10	4.83552e-11	1.21841e-11	3.41642e-12	8.50544e-13	0	0	0	0	0	0	0	0	0	0	0	0	0
732	1.02825e-05	1.11779e-05	6.73228e-06	3.5453e-06	1.36641e-06	7.2384e-07	1.59045e-07	4.59069e-08	3.01254e-08	1.13648e-08	4.1124e-09	1.1464e-09	2.20826e-10	6.48928e-11	2.8456e-11	1.3403e-11	3.03908e-12	1.04196e-12	2.78734e-13	0	0
733	2.76512e-05	2.73381e-05	1.58531e-05	1.00526e-05	5.05338e-06	3.2411e-06	1.69426e-06	1.00679e-06	5.96359e-07	3.57882e-07	2.41395e-07	1.35246e-07	6.58059e-08	3.31972e-08	1.88241e-08	1.11152e-08	6.99561e-09	5.37506e-09	2.09506e-09	8.11913e-10	3.95544e-10
734	1.10306e-06	8.69905e-07	3.25299e-07	1.38498e-07	3.20191e-08	1.35977e-08	2.67221e-09	6.56763e-10	2.69528e-10	7.94519e-11	2.37914e-11	5.99797e-12	1.29564e-12	2.91087e-13	0	0	0	0	0	0	0
735	2.06057e-09	2.70307e-10	3.20131e-11	4.58478e-12	6.85336e-13	0	0	0	0	0	0	0	0	0	0	0	0	0	0	0	0
736	3.62524e-08	1.55389e-08	3.61219e-09	6.78876e-10	2.91411e-10	6.49926e-11	8.32348e-12	1.42626e-12	2.84643e-13	0	0	0	0	0	0	0	0	0	0	0	0
737	5.05381e-07	1.20039e-07	3.74091e-08	1.26561e-08	3.13151e-09	5.40219e-10	6.40173e-11	1.87072e-11	7.22985e-12	1.85898e-12	2.26096e-13	0	0	0	0	0	0	0	0	0	0
738	5.52185e-05	7.1365e-05	4.8477e-05	3.30324e-05	2.10566e-05	1.65829e-05	1.01252e-05	6.34964e-06	4.19889e-06	2.84123e-06	2.40923e-06	1.58158e-06	7.81846e-07	4.52507e-07	3.26179e-07	2.24355e-07	1.47785e-07	1.33302e-07	5.71327e-08	2.51287e-08	1.44541e-08
739	3.7093e-07	2.25738e-07	6.61228e-08	1.48371e-08	3.17997e-09	6.08828e-10	1.15595e-10	2.7587e-11	9.44186e-12	2.71021e-12	8.14644e-13	2.09206e-13	0	0	0	0	0	0	0	0	0
740	6.00443e-07	3.07951e-07	8.46194e-08	3.08523e-08	8.20415e-09	2.90392e-09	9.52585e-10	3.61833e-10	1.00483e-10	3.5204e-11	1.32998e-11	4.56915e-12	1.65037e-12	4.76362e-13	0	0	0	0	0	0	0
741	3.88429e-06	3.97283e-06	1.99941e-06	8.27799e-07	6.09724e-07	3.36372e-07	1.15394e-07	4.28973e-08	1.8742e-08	8.52734e-09	4.42895e-09	1.60695e-09	3.42442e-10	1.27519e-10	7.91046e-11	5.18207e-11	1.45557e-11	6.77814e-12	1.75605e-12	6.55305e-13	3.19437e-13
742	6.00699e-08	3.10497e-08	6.84863e-09	4.53937e-10	7.90044e-11	3.91182e-12	4.27422e-13	0	0	0	0	0	0	0	0	0	0	0	0	0	0
743	0.000181877	0.000202404	0.000200093	0.000130177	0.000119043	6.93435e-05	2.35569e-05	1.20475e-05	1.24548e-05	7.58123e-06	3.73391e-06	1.35337e-06	3.01247e-07	1.53092e-07	1.38278e-07	1.22188e-07	2.9849e-08	1.09293e-08	7.17723e-09	2.85108e-09	1.38302e-09
744	1.73597e-05	1.35381e-05	5.34497e-06	2.8125e-06	5.50612e-07	2.66098e-07	1.46342e-07	7.48311e-08	3.41322e-08	1.54533e-08	9.68194e-09	5.7682e-09	3.94063e-09	1.69573e-09	5.66038e-10	1.5497e-10	1.34362e-10	1.12876e-10	4.21965e-11	9.73829e-12	2.775e-12
745	4.01223e-11	1.41153e-11	8.40203e-13	0	0	0	0	0	0	0	0	0	0	0	0	0	0	0	0	0	0
746	1.59084e-11	1.29005e-12	0	0	0	0	0	0	0	0	0	0	0	0	0	0	0	0	0	0	0
747	2.81184e-08	1.49638e-08	2.78484e-09	4.3881e-10	4.79847e-11	7.00144e-12	8.25577e-13	0	0	0	0	0	0	0	0	0	0	0	0	0	0
748	0.00113581	0.000900344	0.000636796	0.001337	0.000581412	0.000785847	0.000638654	0.000835885	0.00078527	0.000705632	0.000558051	0.000533422	0.00112504	0.00099067	0.000685447	0.000423228	0.000616536	0.00079831	0.000688434	0.000547946	0.000380024
749	1.31512e-07	6.9037e-08	1.61207e-08	5.14066e-09	7.87256e-10	2.42787e-10	4.21733e-11	8.92512e-12	2.27601e-12	5.20469e-13	0	0	0	0	0	0	0	0	0	0	0
750	2.63777e-08	5.39806e-09	1.19098e-09	2.24038e-10	1.24241e-10	2.72552e-11	5.81794e-12	1.65364e-12	2.39283e-13	0	0	0	0	0	0	0	0	0	0	0	0
751	9.84078e-06	7.92345e-06	3.99426e-06	2.18133e-06	1.05569e-06	5.59142e-07	2.29925e-07	1.17964e-07	6.03067e-08	3.12228e-08	1.63128e-08	7.14095e-09	2.73531e-09	1.15358e-09	5.66514e-10	3.19778e-10	1.55345e-10	9.14286e-11	2.98576e-11	1.07159e-11	4.72164e-12
752	9.29068e-11	3.9335e-11	2.75036e-12	3.12455e-13	0	0	0	0	0	0	0	0	0	0	0	0	0	0	0	0	0
753	6.1846e-12	0	0	0	0	0	0	0	0	0	0	0	0	0	0	0	0	0	0	0	0
754	5.7472e-09	2.91525e-09	5.37762e-10	3.953e-11	7.45725e-12	7.671e-13	0	0	0	0	0	0	0	0	0	0	0	0	0	0	0
755	8.87306e-09	5.31056e-09	8.46145e-10	1.8819e-10	1.25031e-11	3.2405e-12	2.60603e-13	0	0	0	0	0	0	0	0	0	0	0	0	0	0
756	0.000147063	0.000123161	5.59423e-05	6.99187e-05	1.12336e-05	7.84059e-06	3.15326e-06	2.0077e-06	1.5862e-06	8.68596e-07	4.93814e-07	3.73746e-07	5.47432e-07	2.30569e-07	7.84637e-08	2.07815e-08	1.90979e-08	1.89204e-08	9.25361e-09	4.15715e-09	1.36704e-09
757	3.58179e-10	4.89858e-11	4.87736e-12	4.261e-13	0	0	0	0	0	0	0	0	0	0	0	0	0	0	0	0	0
758	0.00227003	0.00172312	0.00229881	0.00181121	0.00428805	0.00236941	0.00175204	0.00236712	0.00309322	0.00359762	0.0026688	0.00153797	0.000617762	0.000656391	0.001191	0.00215161	0.000905377	0.000450432	0.000832316	0.000757103	0.000844321
759	0.00125911	0.000673341	0.000728697	0.000463046	0.00112836	0.000440162	0.000403154	0.000701357	0.000746318	0.000960727	0.000762278	0.000504519	0.000254908	0.000289923	0.000490919	0.000888659	0.000496901	0.000282273	0.000577554	0.000615315	0.000797719
760	0.000206722	0.000150839	9.28473e-05	0.000128903	5.471e-05	5.10897e-05	3.01323e-05	2.89766e-05	2.26536e-05	1.67127e-05	1.04561e-05	7.31446e-06	8.9106e-06	5.81556e-06	3.33212e-06	1.96965e-06	1.93393e-06	1.81856e-06	1.10829e-06	6.88679e-07	3.98193e-07
761	0.00122792	0.000818231	0.000928289	0.000751859	0.00153703	0.000847657	0.000709124	0.00107542	0.00119888	0.00143628	0.00111998	0.000722442	0.000382493	0.000410538	0.000637428	0.00108315	0.000626188	0.000383451	0.000614835	0.000587258	0.000682803
762	3.18032e-08	1.88313e-08	3.13293e-09	4.25197e-10	2.93964e-11	3.20139e-12	3.09938e-13	0	0	0	0	0	0	0	0	0	0	0	0	0	0
763	1.04119e-07	1.62931e-08	2.97925e-09	1.31024e-09	2.97912e-10	6.96707e-11	7.69563e-12	2.27849e-12	5.07484e-13	0	0	0	0	0	0	0	0	0	0	0	0
764	0.000244495	0.000225297	0.000147601	0.000175572	7.51349e-05	7.11438e-05	5.11109e-05	4.76713e-05	3.70827e-05	2.8332e-05	2.25195e-05	1.81615e-05	2.08073e-05	1.45846e-05	8.98592e-06	5.17536e-06	5.76946e-06	6.44335e-06	3.96724e-06	2.1234e-06	1.20818e-06
765	3.4178e-05	5.59566e-05	3.98196e-05	2.28379e-05	2.12256e-05	1.81831e-05	1.01167e-05	5.1461e-06	3.14996e-06	2.01781e-06	1.79988e-06	1.07221e-06	3.49006e-07	1.91933e-07	1.74949e-07	1.41519e-07	6.35319e-08	5.03147e-08	1.87582e-08	8.8636e-09	5.77631e-09
766	3.65994e-06	2.60137e-06	1.04058e-06	4.94818e-07	1.90103e-07	9.04724e-08	3.65719e-08	1.71735e-08	6.90378e-09	3.15911e-09	1.56911e-09	6.71e-10	2.68749e-10	1.01458e-10	4.06038e-11	1.86517e-11	9.72661e-12	5.87384e-12	1.56586e-12	5.02733e-13	1.98506e-13
767	7.78801e-07	2.93188e-07	9.1683e-08	3.90979e-08	1.30552e-08	4.12116e-09	8.89929e-10	3.35723e-10	1.13883e-10	3.83822e-11	9.11088e-12	2.09317e-12	5.66903e-13	1.48609e-13	0	0	0	0	0	0	0
768	0.000121578	9.29961e-05	5.64036e-05	6.3619e-05	2.83524e-05	2.38357e-05	1.40389e-05	1.22452e-05	8.81225e-06	6.21628e-06	3.96225e-06	2.61031e-06	2.53293e-06	1.5782e-06	8.97925e-07	5.37821e-07	4.87041e-07	4.36046e-07	2.39716e-07	1.30017e-07	7.22067e-08
769	0.000191247	0.000122214	0.00010257	3.89248e-05	5.32681e-05	1.29146e-05	7.51897e-06	7.38871e-06	6.73127e-06	6.19382e-06	4.22705e-06	2.32113e-06	7.26208e-07	4.87752e-07	5.19878e-07	5.80123e-07	2.30355e-07	1.11194e-07	1.32471e-07	8.44034e-08	6.58327e-08
770	3.2032e-05	2.07118e-05	1.31464e-05	3.19154e-06	2.71966e-06	4.34388e-07	1.705e-07	1.03916e-07	7.59467e-08	5.01733e-08	2.76429e-08	1.20273e-08	2.48876e-09	1.0752e-09	7.65479e-10	5.58535e-10	1.58486e-10	6.08807e-11	4.66509e-11	1.9352e-11	9.81067e-12
771	8.21089e-10	3.79174e-11	3.59269e-12	4.03513e-13	0	0	0	0	0	0	0	0	0	0	0	0	0	0	0	0	0
772	6.63033e-06	4.32062e-06	2.02749e-06	1.05679e-06	4.52686e-07	2.01593e-07	6.95223e-08	3.38468e-08	1.67937e-08	7.94175e-09	3.31508e-09	1.21505e-09	4.24669e-10	1.60121e-10	6.77516e-11	3.57383e-11	1.52147e-11	7.28198e-12	2.30159e-12	7.55324e-13	2.93225e-13
773	2.35047e-11	2.20694e-12	0	0	0	0	0	0	0	0	0	0	0	0	0	0	0	0	0	0	0
774	2.52209e-06	9.37999e-07	3.94231e-07	1.70852e-07	5.90964e-08	1.53917e-08	2.72372e-09	1.01357e-09	5.03162e-10	1.74491e-10	3.43522e-11	6.47343e-12	1.31188e-12	3.40346e-13	0	0	0	0	0	0	0
775	5.63256e-09	1.76389e-09	3.23083e-10	3.31987e-11	8.90342e-12	1.05667e-12	0	0	0	0	0	0	0	0	0	0	0	0	0	0	0
776	9.23628e-10	2.58031e-10	3.63865e-11	2.38099e-12	4.88176e-13	0	0	0	0	0	0	0	0	0	0	0	0	0	0	0	0
777	5.48126e-12	6.16573e-13	0	0	0	0	0	0	0	0	0	0	0	0	0	0	0	0	0	0	0
778	2.32979e-11	7.11359e-12	4.65283e-13	0	0	0	0	0	0	0	0	0	0	0	0	0	0	0	0	0	0
779	4.47902e-10	6.8207e-11	7.22566e-12	6.24237e-13	0	0	0	0	0	0	0	0	0	0	0	0	0	0	0	0	0
780	0.000496515	0.000352388	0.000233943	0.000421857	0.000193629	0.000224009	0.00015398	0.000180765	0.000154678	0.000127847	8.59363e-05	6.80196e-05	0.0001111	8.63223e-05	5.56988e-05	3.57552e-05	4.21944e-05	4.48364e-05	3.33051e-05	2.49499e-05	1.65751e-05
781	3.15715e-05	2.60993e-05	1.73431e-05	1.08607e-05	6.42449e-06	3.3995e-06	1.22147e-06	6.56235e-07	4.65166e-07	2.60079e-07	1.20959e-07	4.67578e-08	1.50648e-08	6.71176e-09	3.9111e-09	2.69346e-09	1.01901e-09	4.74884e-10	2.05652e-10	7.70324e-11	3.43792e-11
782	0.00042698	0.0020583	0.00207977	0.00123262	0.00146135	0.00239425	0.0026232	0.00127364	0.000964141	0.000752743	0.00174356	0.00209947	0.000819623	0.000683367	0.00118421	0.000896858	0.000542959	0.000868988	0.000460916	0.00022262	0.000178117
783	0.000254117	0.000134745	0.000108387	0.000101069	0.000135131	9.19292e-05	7.13034e-05	9.63572e-05	7.33715e-05	7.01201e-05	4.44612e-05	2.53405e-05	1.69563e-05	1.57232e-05	1.65892e-05	2.14993e-05	1.51879e-05	9.76649e-06	9.73215e-06	8.01096e-06	7.84513e-06
784	1.32295e-09	5.37819e-10	6.91399e-11	4.39783e-12	4.166e-13	0	0	0	0	0	0	0	0	0	0	0	0	0	0	0	0
785	2.11224e-09	4.40211e-10	4.04773e-11	1.52061e-11	9.68955e-13	4.24224e-13	0	0	0	0	0	0	0	0	0	0	0	0	0	0	0
786	6.92856e-07	1.77599e-07	5.8913e-08	2.08295e-08	5.50477e-09	1.01465e-09	1.27177e-10	3.85902e-11	1.57766e-11	4.26573e-12	5.57352e-13	0	0	0	0	0	0	0	0	0	0
787	2.77647e-11	1.89465e-12	0	0	0	0	0	0	0	0	0	0	0	0	0	0	0	0	0	0	0
788	1.61358e-08	7.25922e-09	1.41918e-09	1.70728e-10	2.95585e-11	3.59099e-12	4.41549e-13	0	0	0	0	0	0	0	0	0	0	0	0	0	0
789	0.000750874	0.000587893	0.000319225	0.000648852	0.000137024	0.000146467	8.18211e-05	7.89825e-05	7.34196e-05	5.14281e-05	3.37492e-05	3.16092e-05	7.66624e-05	4.69461e-05	2.12551e-05	7.28849e-06	9.42321e-06	1.15688e-05	8.33337e-06	5.483e-06	2.50164e-06
790	4.81682e-05	3.83927e-05	2.65408e-05	1.74095e-05	1.20728e-05	6.58078e-06	2.86725e-06	1.86901e-06	1.35184e-06	8.63547e-07	4.5722e-07	2.03012e-07	7.73182e-08	4.00839e-08	2.64596e-08	2.0566e-08	9.27088e-09	4.93937e-09	2.51132e-09	1.1088e-09	5.88102e-10
791	7.11441e-05	2.40409e-05	1.3925e-05	7.53823e-06	9.51271e-06	3.21758e-06	2.54129e-06	3.60205e-06	2.01519e-06	1.82473e-06	1.06728e-06	5.88693e-07	3.60201e-07	2.97459e-07	2.65034e-07	2.94391e-07	2.03032e-07	1.15616e-07	1.22185e-07	9.93998e-08	9.53759e-08
792	0.000232219	0.000245442	0.000156194	0.000161088	6.04401e-05	5.51501e-05	4.3233e-05	3.6938e-05	2.73475e-05	2.00165e-05	1.80704e-05	1.58061e-05	1.75462e-05	1.2155e-05	7.26014e-06	3.61638e-06	4.30032e-06	5.28878e-06	3.16031e-06	1.43188e-06	7.37957e-07
793	1.4753e-08	6.76593e-09	8.09841e-10	1.45804e-10	1.9474e-11	5.22449e-12	1.66614e-12	3.59211e-13	0	0	0	0	0	0	0	0	0	0	0	0	0
794	7.96853e-09	9.67449e-10	1.22384e-10	2.37156e-11	2.46089e-12	2.42435e-13	0	0	0	0	0	0	0	0	0	0	0	0	0	0	0
795	4.36647e-11	3.51787e-12	2.93449e-13	0	0	0	0	0	0	0	0	0	0	0	0	0	0	0	0	0	0
796	6.78136e-10	6.41105e-11	5.86508e-12	8.11738e-13	0	0	0	0	0	0	0	0	0	0	0	0	0	0	0	0	0
797	4.23759e-05	1.93632e-05	1.06379e-05	1.13178e-05	8.11521e-06	6.95197e-06	4.13151e-06	4.01472e-06	2.07995e-06	1.36746e-06	6.31224e-07	2.84056e-07	2.11433e-07	1.46375e-07	9.39804e-08	7.81508e-08	5.62276e-08	3.37453e-08	1.83312e-08	1.1053e-08	7.52716e-09
798	1.37442e-12	0	0	0	0	0	0	0	0	0	0	0	0	0	0	0	0	0	0	0	0
799	1.66033e-07	6.92977e-08	1.56093e-08	7.16973e-09	1.22324e-09	5.55295e-10	1.16495e-10	3.12199e-11	7.08041e-12	1.69722e-12	3.79971e-13	0	0	0	0	0	0	0	0	0	0
800	4.73564e-05	2.93038e-05	1.86878e-05	1.19714e-05	9.40207e-06	4.62401e-06	2.4441e-06	2.02429e-06	1.32116e-06	9.35717e-07	5.16402e-07	2.50546e-07	1.17283e-07	6.9457e-08	4.79574e-08	4.05983e-08	2.23727e-08	1.28718e-08	7.65908e-09	4.04425e-09	2.54818e-09
801	1.73165e-07	2.99736e-08	7.74247e-09	2.16336e-09	4.29881e-10	5.41106e-11	4.58346e-12	1.08936e-12	3.62448e-13	0	0	0	0	0	0	0	0	0	0	0	0
[truncated: 4,198 more rows]

## Sheet: cycle50to200
SpInd	50	55	60	65	70	75	80	85	90	95	100	105	110	115	120	125	130	135	140	145	150	155	160	165	170	175	180	185	190	195	200
[truncated: 1,890 more rows]

[truncated: 6 more sheets: cycle200to1000, cycle1000to2000, cycle2000to4000, cycle4000to7000, cycle7000to10000, cycle10000to1000000]
