# Supplementary material for: Biodiversity is enhanced by sequential resource utilization and environmental fluctuations via emergent temporal niches
Source: PLoS Comput Biol. 2024 May 13;20(5):e1012049. doi: 10.1371/journal.pcbi.1012049 (PMC11135710; doi:10.1371/journal.pcbi.1012049)
Supplement: S3 Table — (XLSX) [file pcbi.1012049.s004.xlsx]

## Sheet: Sheet1
0	0.03	0.06	0.09	0.12	0.15	0.18	0.21	0.236
3	3	3	5	6	6	5	3	3
3	3	5	3	6	3	3	4	6
3	4	3	3	5	4	4	4	4
3	3	4	3	4	4	3	3	4
3	3	4	4	6	4	6	5	3
3	3	3	4	3	6	5	3	3
3	3	5	4	4	6	5	4	4
3	4	5	3	5	4	6	6	4
3	3	4	3	6	4	5	4	4
3	3	3	4	3	5	5	3	5
3	3	4	3	5	4	3	4	3
3	3	3	3	3	6	3	4	3
3	3	3	4	5	4	3	5	3
3	3	3	4	3	5	5	5	4
3	3	3	3	5	5	3	5	3
3	3	3	4	4	4	5	5	4
3	3	5	3	4	5	4	5	4
3	3	3	4	5	3	5	6	3
3	3	4	4	5	5	5	4	4
3	3	4	4	3	3	5	4	6
3	3	4	4	5	5	4	3	3
3	3	4	4	4	6	3	4	3
3	3	3	3	4	5	5	3	3
3	4	3	4	5	6	6	3	5
3	3	3	4	5	4	3	4	6
3	3	4	3	4	3	4	3	5
3	3	4	5	4	5	5	4	5
3	3	3	6	4	5	5	5	4
3	3	3	4	5	4	4	5	4
3	3	3	4	3	3	5	4	5
3	3	4	3	5	3	4	3	3
3	4	3	3	4	4	5	3	5
3	4	3	4	4	6	5	5	3
3	4	3	4	6	5	3	4	5
3	4	4	4	4	4	3	6	3
3	3	3	5	3	4	5	3	6
3	3	3	3	4	6	5	3	4
3	3	3	5	3	4	4	3	3
3	3	3	4	4	6	5	4	4
3	3	4	3	5	4	4	3	3
3	3	3	4	3	5	3	3	5
3	3	4	5	4	3	4	4	4
3	3	3	4	4	4	3	5	6
3	3	3	6	5	5	5	4	4
3	3	3	4	5	5	6	3	4
3	3	4	5	5	4	3	4	5
3	4	4	5	3	4	3	5	4
3	3	3	5	4	5	5	3	3
3	3	3	5	3	4	5	5	3
3	4	5	4	4	5	4	6	3
3	3	4	3	4	5	5	4	3
3	3	3	4	4	6	4	3	4
3	3	4	4	5	5	5	4	3
3	3	3	4	4	6	3	4	4
3	4	3	4	5	5	5	5	4
3	3	4	5	6	3	3	4	3
3	3	5	4	5	5	4	5	4
3	3	3	3	5	5	6	5	6
3	3	4	3	3	3	5	3	4
3	3	3	4	5	4	5	4	3
3	3	3	4	5	3	5	3	4
3	3	5	4	4	5	4	6	5
3	3	3	5	6	3	5	3	3
3	4	3	4	6	5	4	6	4
3	3	4	4	4	3	4	4	4
3	3	4	4	5	4	4	5	5
3	3	4	4	5	3	4	6	5
3	3	4	5	4	5	5	4	3
3	4	4	4	6	5	3	3	4
3	3	5	5	4	5	5	5	3
3	3	3	5	6	4	5	4	4
3	3	3	3	4	5	5	3	3
3	3	3	4	5	4	5	3	6
3	3	4	3	5	6	4	5	4
3	3	3	3	4	5	4	4	6
3	3	3	4	5	6	4	5	3
3	3	3	5	3	5	5	5	3
3	3	3	4	5	5	3	5	5
3	3	3	4	3	4	5	5	3
3	3	4	5	5	4	5	3	5
3	3	3	5	5	5	3	4	4
3	3	3	3	5	4	4	5	4
3	3	4	4	5	4	5	5	5
3	3	4	5	5	4	6	4	4
3	3	3	4	5	5	6	3	3
3	3	4	3	5	3	3	4	5
3	3	4	4	4	4	3	3	4
3	3	3	4	3	3	4	4	5
3	3	3	4	3	3	6	5	4
3	3	3	4	3	5	6	5	4
3	3	3	3	4	6	5	3	5
3	3	3	4	3	4	4	5	3
3	3	3	4	4	6	3	3	5
3	3	4	4	4	3	4	5	3
3	3	4	4	4	4	4	4	4
3	3	3	3	5	5	5	3	4
3	3	5	4	3	4	5	3	3
3	3	5	3	5	4	4	4	3
3	4	3	4	4	5	5	4	3
3	3	4	4	3	4	4	3	5
