# Supplementary material for: Biodiversity is enhanced by sequential resource utilization and environmental fluctuations via emergent temporal niches
Source: PLoS Comput Biol. 2024 May 13;20(5):e1012049. doi: 10.1371/journal.pcbi.1012049 (PMC11135710; doi:10.1371/journal.pcbi.1012049)
Supplement: S4 Table — (XLSX) [file pcbi.1012049.s005.xlsx]

## Sheet: Sheet1
1-Re	2-Re	3-Re	4-Re	5-Re	6-Re	7-Re
1	2	4	9	11	21	27
1	2	3	8	14	25	26
1	3	6	8	16	20	27
1	2	3	9	17	23	29
1	2	4	9	11	20	31
1	2	3	11	10	21	26
1	3	5	9	13	22	27
1	2	3	9	19	22	26
1	2	5	9	12	18	27
1	2	6	10	17	21	30
1	2	4	11	16	21	29
1	2	4	7	14	22	29
1	2	4	8	15	24	26
1	2	4	7	13	22	29
1	2	5	9	14	18	29
1	2	3	8	11	21	34
1	2	3	8	16	25	32
1	3	3	7	12	22	22
1	2	6	8	12	19	26
1	2	5	9	14	21	23
1	2	3	9	11	22	29
1	2	5	10	15	20	34
1	2	3	8	15	21	28
1	2	5	7	15	20	27
1	2	4	9	12	22	32
