# Supplementary material for: Biodiversity is enhanced by sequential resource utilization and environmental fluctuations via emergent temporal niches
Source: PLoS Comput Biol. 2024 May 13;20(5):e1012049. doi: 10.1371/journal.pcbi.1012049 (PMC11135710; doi:10.1371/journal.pcbi.1012049)
Supplement: S5 Table — (XLSX) [file pcbi.1012049.s006.xlsx]

## Sheet: Sig0
0.999808	0.00964356	0.0170815
0.0231287	0.99968	0.0101963
0.0184207	0.0142097	0.999729
0.0148497	0.998591	0.0509516
0.999346	0.0152722	0.0327825
0.0345356	0.0116422	0.999336
0.0405836	0.00298785	0.999172
0.999484	0.0303778	0.0104083
0.0503003	0.998733	0.00142414
0.0446453	0.00740074	0.998975
0.999747	0.0206109	0.00902198
0.0296497	0.999147	0.0287442
0.999048	0.000440187	0.0436154
0.0390141	0.998738	0.031641
0.0109825	0.0342202	0.999354
0.00502894	0.999897	0.0134261
0.0159972	0.00821644	0.999838
0.999908	0.00249861	0.0133275
0.998877	0.0217074	0.0421153
0.0151559	0.0210654	0.999663
0.0232201	0.999707	0.006803
0.00189729	0.999997	0.00180281
0.999509	0.00866087	0.0301196
0.0315083	0.0266629	0.999148
0.0538563	0.998279	0.0232019
0.999702	0.0222536	0.0100308
0.0111493	0.0198021	0.999742
0.999677	0.00560043	0.0248003
0.0339485	0.0666828	0.997197
0.00206804	0.998788	0.0491846
0.0613274	0.998013	0.0144344
0.024003	0.0239851	0.999424
0.999721	0.017608	0.0157758
0.00997144	0.999515	0.0294882
0.99836	0.00617816	0.0569158
0.0354382	0.0212234	0.999146
0.0183957	0.0490216	0.998628
0.0263846	0.999612	0.00888031
0.999709	0.0228119	0.00778602
0.999979	0.00336802	0.00547528
0.00143888	0.999964	0.00835319
0.0341022	0.0233656	0.999145
0.0239151	0.0101335	0.999663
0.999886	0.0113815	0.00987268
0.0276448	0.99959	0.00739639
0.0219785	0.0204507	0.999549
0.00853902	0.999963	0.00143264
0.999021	0.0120697	0.0425678
0.0101407	0.00102954	0.999948
0.0643544	0.997847	0.0126371
0.999949	0.0100762	0.000890533
0.0371632	0.0112576	0.999246
0.999695	0.00709487	0.0236675
0.0188985	0.0337386	0.999252
0.0349492	0.999213	0.0187836
0.999907	0.00915681	0.0101461
0.00496347	0.99987	0.0153483
0.0138749	0.0237455	0.999622
0.00819336	0.0205889	0.999754
0.999984	0.00550043	0.00142938
0.00768227	0.999876	0.013768
0.998114	0.0548888	0.0274971
0.0154078	0.0105047	0.999826
0.0352322	0.998543	0.0408668
0.00845565	0.999847	0.0153387
0.00277094	0.0069247	0.999972
0.998627	0.0519219	0.00689713
0.0205712	0.999232	0.0333562
0.00214549	0.0524484	0.998621
0.999473	0.0324513	0.000222613
0.0399805	0.998986	0.0207061
2.09714e-05	0.0161969	0.999869
0.998428	0.000110427	0.0560556
0.999642	0.0190448	0.0187854
0.0103921	0.000672301	0.999946
0.0136155	0.999613	0.0242397
0.99963	0.0169612	0.0212667
0.999998	0.000682554	0.00210473
0.020835	0.020492	0.999573
0.0202849	0.998571	0.0494432
0.998075	0.0133847	0.0605623
0.0223089	0.998649	0.0469366
0.000781273	0.027925	0.99961
0.0295201	0.999502	0.0111157
0.998344	0.0507985	0.0270134
0.0123404	0.0562192	0.998342
0.0368576	0.0636065	0.997294
0.998621	0.0324294	0.0412934
0.0236406	0.99962	0.0142075
0.00765015	0.0433073	0.999033
0.998436	0.014652	0.053951
0.0118072	0.999667	0.0229379
0.0167038	0.0529486	0.998458
0.02833	0.999599	0.000332922
0.999596	0.0283518	0.00191987
0.00104919	0.99997	0.00767441
0.9984	0.0230666	0.0516192
0.00278384	0.0482276	0.998832
0.999638	0.0267028	0.00339769
0.00780555	0.0312717	0.99948
0.00202431	0.999324	0.0367046
0.998075	0.0488536	0.0382115
0.00212112	0.00145198	0.999997
0.0362856	0.998221	0.0473056
0.024251	0.999679	0.00733759
0.999697	0.0245972	0.000532946
0.0153218	0.0143777	0.999779
0.99969	0.00407099	0.0245447
0.0012459	0.0167971	0.999858
0.00952995	0.99955	0.0284336
0.0372689	0.00630983	0.999285
0.00179611	0.999336	0.0363929
0.999837	0.0178773	0.00252178
0.998984	0.0445131	0.00702652
0.0177701	0.999564	0.0235737
0.0186147	0.028658	0.999416
0.0322529	0.998967	0.0320025
0.0144663	0.0542168	0.998424
0.998898	0.0106484	0.0457081
0.999873	0.0136515	0.00824459
0.0267185	0.0187852	0.999466
0.0109772	0.997073	0.0756634
0.0383527	0.00745254	0.999236
0.021491	0.999769	0.000845359
0.999418	0.0301751	0.0159406
0.999614	0.0274162	0.00440321
0.0615357	0.99731	0.0398256
0.0188513	0.0200584	0.999621
0.0370287	0.997827	0.0545041
0.0136709	0.00282212	0.999903
0.998953	0.0327983	0.0318864
0.0132505	0.0250139	0.999599
0.999102	0.0394392	0.0154683
0.0398347	0.998992	0.0207109
0.0317335	0.999493	0.00277543
0.0296925	0.00188239	0.999557
0.999431	0.000474163	0.0337366
0.00785345	0.0167832	0.999828
0.99952	0.0278991	0.0134486
0.0434856	0.998309	0.0385801
0.031493	0.010336	0.999451
0.0564371	0.998369	0.00865315
0.998646	0.0494153	0.0162401
0.0117326	0.999635	0.024329
0.0278503	0.0164664	0.999476
0.99994	0.00925818	0.00583201
0.0310539	0.00686902	0.999494
0.0411075	0.998587	0.033677
0.99998	0.00280191	0.00559052
0.0187064	0.0128677	0.999742
0.999582	0.0279831	0.007278
0.0149416	0.998983	0.0425469
0.0206421	0.0208491	0.99957
0.00880156	0.999232	0.0381919
0.999106	0.039633	0.0147183
0.0306203	0.998788	0.0385306
0.0189166	0.0155245	0.999701
0.999932	0.0109123	0.00420158
0.0110203	0.00606066	0.999921
0.999266	0.0353859	0.0146788
0.00367066	0.999872	0.0155923
0.030576	0.999364	0.018371
0.999897	0.00980265	0.0104681
0.00593803	0.0230356	0.999717
0.0187167	0.0426864	0.998913
0.00233609	0.999867	0.0161142
0.999927	0.00462533	0.0111338
0.0221036	0.0282009	0.999358
0.998255	0.0560314	0.0186468
0.0242731	0.999378	0.0255934
0.000554281	0.999999	0.000867697
0.999929	0.00887079	0.00793801
0.0228024	0.00417877	0.999731
0.000383113	0.999997	0.00253422
0.999658	0.0187281	0.0182506
0.0300418	0.0519432	0.998198
0.999231	0.0117541	0.0374015
0.0324695	0.0179591	0.999311
0.00544798	0.99992	0.0113899
0.999968	0.00183141	0.00778567
0.0567597	0.0318623	0.997879
0.0243732	0.999692	0.00470114
0.00240603	0.0251366	0.999681
0.0044517	0.999988	0.00209207
0.999998	0.00208997	0.000756397
0.0144138	0.0400227	0.999095
0.998592	0.0456478	0.0270284
0.020978	0.999777	0.0025608
0.998893	0.00646844	0.0466032
0.0372701	0.00356693	0.999299
0.0093705	0.999955	0.00123764
0.0120501	0.0028394	0.999923
0.0417191	0.999042	0.013199
0.999668	0.0161308	0.0200859
0.999796	0.0140484	0.0144853
0.0221904	0.99946	0.0242162
0.0338453	0.0507438	0.998138
0.99958	0.0161575	0.0240626
0.00552074	0.999882	0.0143525
0.0212691	0.00691533	0.99975
0.0152824	0.999838	0.00947176
0.999654	0.00657531	0.0254723
0.0372663	0.0196244	0.999113
0.999965	0.00380303	0.00746218
0.0383949	0.00384544	0.999255
0.035942	0.999313	0.00900277
0.997844	0.0631479	0.0178619
0.0179568	0.00974168	0.999791
0.0106781	0.999616	0.0255736
0.0085994	0.0250731	0.999649
0.0351617	0.999356	0.00721957
0.99952	0.00999356	0.0293368
0.00988206	0.0464758	0.998871
0.0153902	0.999583	0.0244296
0.999528	0.0306814	0.00138259
0.999163	0.0372688	0.0168852
0.0274958	0.0264736	0.999271
0.0141022	0.999857	0.00931933
0.00867709	0.00269171	0.999959
0.0349977	0.99932	0.0115753
0.999183	0.0368147	0.0166721
0.0119988	0.999928	0.000977093
0.99981	0.0194195	0.00154697
0.00760097	0.0189682	0.999791
0.011155	0.999938	0.00044689
0.999483	0.0255262	0.0195635
0.0190441	0.0141797	0.999718
0.999624	0.0274107	0.000185677
0.0175318	0.999833	0.00515179
0.0249883	0.0558344	0.998127
0.0138622	0.999718	0.0192753
0.999733	0.00326513	0.022868
0.0367788	0.0203972	0.999115
0.99999	0.000794928	0.00445787
0.0538188	0.998305	0.0221634
0.018594	0.0355747	0.999194
0.00633648	0.00488741	0.999968
0.000611641	0.999984	0.00554909
0.999643	0.00772685	0.0255677
0.99947	0.0128146	0.029933
0.031267	0.999397	0.0150689
0.0483317	0.020438	0.998622
0.0101777	0.999804	0.0169733
0.020009	0.0227554	0.999541
0.999807	0.0137236	0.0140438
0.999955	0.00434147	0.00837849
0.00198901	0.999866	0.0162678
0.0239796	0.000549255	0.999712
0.0591115	0.998098	0.0174894
0.002795	0.0277192	0.999612
0.999998	0.00203378	0.00018798
0.00264783	0.999996	0.000952444
0.0080506	0.0163321	0.999834
0.9997	0.0226324	0.00931691
0.0484968	0.0141925	0.998723
0.00439547	0.999849	0.0168149
0.999995	0.00292208	0.00122782
0.999991	0.00249109	0.00342839
0.00266602	0.0300431	0.999545
0.00512843	0.999953	0.00826551
0.999498	0.0200808	0.0245018
0.0102243	0.0341939	0.999363
0.042364	0.998529	0.0338462
0.999631	0.0179581	0.0203686
0.998925	0.00515399	0.0460584
0.030866	0.0158634	0.999398
0.0202677	0.999776	0.00616973
0.00277034	0.998857	0.0477142
0.999253	0.0185683	0.0338906
0.049097	0.00992349	0.998745
0.0171385	0.0013862	0.999852
0.999079	0.01637	0.0396524
0.0194536	0.999124	0.0370411
0.999953	0.00715217	0.00656427
0.00318595	0.000555518	0.999995
0.00980206	0.999877	0.0122755
0.0093136	0.999657	0.0244772
0.999982	0.00603705	0.000436653
0.001592	0.0221007	0.999754
0.998285	0.0516904	0.0274833
0.0146869	0.00499295	0.99988
0.0483012	0.997208	0.0569438
0.999697	0.00289375	0.0244415
0.999691	0.0178261	0.0173268
0.000617753	0.999683	0.0251788
0.00991576	0.0068615	0.999927
0.0214155	0.014636	0.999664
0.0253982	0.999667	0.00446818
0.999465	0.0294054	0.0142867
0.998516	0.0443834	0.0315624
0.00423814	0.0209356	0.999772
0.0191689	0.998454	0.0521831
0.0275231	0.0488811	0.998425
0.998863	0.0295785	0.0373794
0.0506065	0.998597	0.0155585
0.0379187	0.999257	0.00684436
0.998268	0.000105235	0.058825
0.0097002	0.0148807	0.999842
0.0226918	0.0116209	0.999675
0.0499078	0.998657	0.0139305
0.999675	0.0252551	0.00345051
0.0201813	0.00796794	0.999765
0.0340917	0.999371	0.00979915
0.99962	0.00207807	0.0274781
0.99961	0.0272611	0.00612614

## Sheet: Sig0.03
0.999808	0.00964356	0.0170815
0.0467477	0.998846	0.010979
0.0184207	0.0142097	0.999729
0.998769	0.0476155	0.0138711
0.00783601	0.998287	0.0579837
0.998974	0.0448321	0.00645056
0.0345356	0.0116422	0.999336
0.0405836	0.00298785	0.999172
0.999484	0.0303778	0.0104083
0.0503003	0.998733	0.00142414
0.998205	0.0269445	0.0534942
0.0296497	0.999147	0.0287442
0.0119867	0.044329	0.998945
0.999173	0.0290166	0.0284685
0.00808872	0.0439944	0.998999
0.998835	0.0394845	0.0277352
0.0390141	0.998738	0.031641
0.00546044	0.999532	0.0300827
0.00698895	0.0180634	0.999812
0.999881	0.0147475	0.00451008
0.998877	0.0217074	0.0421153
0.00754188	0.0300288	0.999521
0.0232201	0.999707	0.006803
0.0255135	0.999134	0.032869
0.999509	0.00866087	0.0301196
0.0315083	0.0266629	0.999148
0.999158	0.0360986	0.019488
0.0166651	0.0403637	0.999046
0.0538563	0.998279	0.0232019
0.999702	0.0222536	0.0100308
0.0339485	0.0666828	0.997197
0.00206804	0.998788	0.0491846
0.999313	0.0344921	0.0135798
0.024003	0.0239851	0.999424
0.0622246	0.997607	0.0301498
0.999721	0.017608	0.0157758
0.00997144	0.999515	0.0294882
0.99836	0.00617816	0.0569158
0.0354382	0.0212234	0.999146
0.0430643	0.0405264	0.99825
0.0263846	0.999612	0.00888031
0.998739	0.00805214	0.0495452
0.00550541	0.999792	0.0196419
0.999979	0.00336802	0.00547528
0.0341022	0.0233656	0.999145
0.00472682	0.0321351	0.999472
0.999886	0.0113815	0.00987268
0.0276448	0.99959	0.00739639
0.00356208	0.999039	0.0436849
0.999021	0.0120697	0.0425678
0.0370892	0.0154557	0.999192
0.0139013	0.0304931	0.999438
0.0485345	0.997701	0.0473052
0.999949	0.0100762	0.000890533
0.0209598	0.0121817	0.999706
0.0371632	0.0112576	0.999246
0.999695	0.00709487	0.0236675
0.0349492	0.999213	0.0187836
0.999688	0.0238823	0.007276
0.00496347	0.99987	0.0153483
0.0138749	0.0237455	0.999622
0.0223633	0.0118209	0.99968
0.0269681	0.999531	0.014489
0.999765	0.00940872	0.0195312
0.0363398	0.0288807	0.998922
0.99787	0.0455819	0.0466633
0.0352322	0.998543	0.0408668
0.0242288	0.0280964	0.999312
0.99792	0.0561281	0.0317211
0.00845565	0.999847	0.0153387
0.0205712	0.999232	0.0333562
0.999473	0.0324513	0.000222613
0.0650662	0.0137704	0.997786
0.0484531	0.021515	0.998594
0.997247	0.072418	0.0159635
0.0150209	0.0188302	0.99971
0.0441957	0.998923	0.0141226
0.0236854	0.000255998	0.999719
0.997513	0.0411624	0.0572144
0.0364429	0.0141427	0.999236
0.99963	0.0169612	0.0212667
0.0365352	0.999279	0.0103272
0.0211733	0.022769	0.999517
0.999423	0.031049	0.0137665
0.0202849	0.998571	0.0494432
0.997072	0.051364	0.056657
0.0346388	0.0103676	0.999346
0.0454411	0.998346	0.0352106
0.0295201	0.999502	0.0111157
0.998177	0.00372393	0.0602365
0.0436765	0.0491719	0.997835
0.0368576	0.0636065	0.997294
0.998621	0.0324294	0.0412934
0.0290504	0.999561	0.00579028
0.00765015	0.0433073	0.999033
0.998436	0.014652	0.053951
0.0118072	0.999667	0.0229379
0.0427072	0.999046	0.00906686
0.0167038	0.0529486	0.998458
0.99841	0.0455112	0.0332637
0.0383327	0.999222	0.00927471
0.00057721	0.060058	0.998195
0.0611902	0.0151101	0.998012
0.9984	0.0230666	0.0516192
0.999638	0.0267028	0.00339769
0.00780555	0.0312717	0.99948
0.0307294	0.999036	0.0313464
0.00202431	0.999324	0.0367046
0.00949902	0.0129375	0.999871
0.998075	0.0488536	0.0382115
0.0487135	0.00772071	0.998783
0.0246018	0.998043	0.0574937
0.024251	0.999679	0.00733759
0.999136	0.0319162	0.0266083
0.00452173	0.0339845	0.999412
0.999697	0.0245972	0.000532946
0.0427048	0.010462	0.999033
0.999542	0.0295056	0.00668125
0.0154507	0.99905	0.0407556
0.999316	0.0333212	0.0160424
0.0381217	0.000826949	0.999273
0.0270963	0.997921	0.0584772
0.997695	0.0498223	0.0460731
0.0254559	0.999183	0.0313906
0.0186147	0.028658	0.999416
0.0322529	0.998967	0.0320025
0.027193	0.0547191	0.998131
0.998898	0.0106484	0.0457081
0.999873	0.0136515	0.00824459
0.0267185	0.0187852	0.999466
0.0109772	0.997073	0.0756634
0.021491	0.999769	0.000845359
0.999418	0.0301751	0.0159406
0.0587383	0.0230341	0.998008
0.0615357	0.99731	0.0398256
0.998299	0.0520731	0.0262222
0.0188513	0.0200584	0.999621
0.0370287	0.997827	0.0545041
0.0136709	0.00282212	0.999903
0.998934	0.0160842	0.0432596
0.0132505	0.0250139	0.999599
0.998532	0.0349817	0.0413651
0.0398347	0.998992	0.0207109
0.998954	0.0389273	0.0239801
0.0317335	0.999493	0.00277543
0.0395035	0.0174727	0.999067
0.00785345	0.0167832	0.999828
0.99952	0.0278991	0.0134486
0.998494	0.0308306	0.0453873
0.0207649	0.998197	0.0563229
0.0187467	0.99703	0.0746995
0.0236285	0.0446419	0.998724
0.0564371	0.998369	0.00865315
0.998646	0.0494153	0.0162401
0.0155483	0.999595	0.0238505
0.999566	0.0144607	0.0256828
0.0117326	0.999635	0.024329
0.0278503	0.0164664	0.999476
0.0310539	0.00686902	0.999494
0.999634	0.0139246	0.0231795
0.0411075	0.998587	0.033677
0.0187064	0.0128677	0.999742
0.999109	0.00413593	0.0420069
0.0131981	0.0495361	0.998685
0.0425426	0.998952	0.01689
0.0296042	0.0155351	0.999441
0.0431678	0.998822	0.022171
0.0297683	0.998994	0.033538
0.999106	0.039633	0.0147183
0.0306203	0.998788	0.0385306
0.0189166	0.0155245	0.999701
0.999442	0.0251745	0.0219485
0.0216999	0.999016	0.0386729
0.999266	0.0353859	0.0146788
0.0282999	0.0144305	0.999495
0.0117291	0.0278045	0.999545
0.030576	0.999364	0.018371
0.999498	0.0257981	0.0183846
0.0187167	0.0426864	0.998913
0.99939	0.0267783	0.0224312
0.0488276	0.998767	0.00892603
0.99936	0.0220103	0.0282017
0.000663628	0.999118	0.0419967
0.0221036	0.0282009	0.999358
0.998255	0.0560314	0.0186468
0.0242731	0.999378	0.0255934
0.0261134	0.999593	0.0114731
0.99925	0.00960339	0.0375008
0.0228024	0.00417877	0.999731
0.999658	0.0187281	0.0182506
0.0612842	0.00962234	0.998074
0.0209428	0.999228	0.0332462
0.0366139	0.0516359	0.997995
0.999231	0.0117541	0.0374015
0.00544798	0.99992	0.0113899
0.0435942	0.029206	0.998622
0.0567597	0.0318623	0.997879
0.999775	0.017475	0.0120405
0.00149567	0.999452	0.0330695
0.0270871	0.0358344	0.998991
0.998922	0.0302123	0.0352562
0.0400307	0.998967	0.0215194
0.0144138	0.0400227	0.999095
0.998245	0.0534688	0.0254458
0.020978	0.999777	0.0025608
0.997948	0.0620942	0.0156125
0.0123642	0.0489598	0.998724
0.0093705	0.999955	0.00123764
0.0100713	0.046157	0.998883
0.999668	0.0161308	0.0200859
0.0027124	0.0228649	0.999735
0.0299549	0.998617	0.0431959
0.999796	0.0140484	0.0144853
0.0221904	0.99946	0.0242162
0.0272629	0.0575066	0.997973
0.999066	0.0218144	0.0373059
0.99958	0.0161575	0.0240626
0.0292679	0.99908	0.0313459
0.0212691	0.00691533	0.99975
0.999614	0.00225664	0.0276966
0.0158569	0.999704	0.0184783
0.0372663	0.0196244	0.999113
0.998726	0.0446467	0.0235009
0.0413903	0.0427855	0.998227
0.035942	0.999313	0.00900277
0.0277511	0.01946	0.999425
0.997844	0.0631479	0.0178619
0.0304463	0.999492	0.00939069
0.0106781	0.999616	0.0255736
0.0301133	0.998888	0.0362669
0.0085994	0.0250731	0.999649
0.998987	0.0311293	0.0324994
0.0607506	0.00133774	0.998152
0.0153902	0.999583	0.0244296
0.0560726	0.0377071	0.997714
0.999528	0.0306814	0.00138259
0.999163	0.0372688	0.0168852
0.0274958	0.0264736	0.999271
0.0425737	0.0218809	0.998854
0.0141022	0.999857	0.00931933
0.0349977	0.99932	0.0115753
0.0282714	0.0199566	0.999401
0.998762	0.0453021	0.0205384
0.0330072	0.999325	0.0161393
0.99981	0.0194195	0.00154697
0.00760097	0.0189682	0.999791
0.011155	0.999938	0.00044689
0.999483	0.0255262	0.0195635
0.0190441	0.0141797	0.999718
0.999624	0.0274107	0.000185677
0.0210582	0.999583	0.0197793
0.0249883	0.0558344	0.998127
0.0043186	0.999572	0.028939
0.0138622	0.999718	0.0192753
0.999733	0.00326513	0.022868
0.0367788	0.0203972	0.999115
0.999134	0.00764198	0.0408899
0.018594	0.0355747	0.999194
0.0244965	0.998285	0.0531695
0.0218949	0.998686	0.0463447
0.00633648	0.00488741	0.999968
0.998914	0.0422454	0.0196591
0.99947	0.0128146	0.029933
0.031267	0.999397	0.0150689
0.0483317	0.020438	0.998622
0.0269382	0.999564	0.0121064
0.999544	0.0162375	0.0254635
0.0307853	0.0201133	0.999324
0.999807	0.0137236	0.0140438
0.0314215	0.999436	0.011835
0.999883	0.00750132	0.0133133
0.0239796	0.000549255	0.999712
0.0591115	0.998098	0.0174894
0.002795	0.0277192	0.999612
0.0359018	0.997988	0.0522558
0.99916	0.0344972	0.0221018
0.0221111	0.999687	0.0117257
0.0103215	0.999649	0.0243962
0.9997	0.0226324	0.00931691
0.0253334	0.02593	0.999343
0.0484968	0.0141925	0.998723
0.00955126	0.999761	0.0196397
0.999164	0.0387515	0.0129892
0.999186	0.0191381	0.0355216
0.0144228	0.0397799	0.999104
0.0353253	0.998853	0.0323124
0.0102243	0.0341939	0.999363
0.042364	0.998529	0.0338462
0.999239	0.0272099	0.0279615
0.999631	0.0179581	0.0203686
0.030866	0.0158634	0.999398
0.0202677	0.999776	0.00616973
0.998865	0.0209049	0.0428035
0.0142083	0.998826	0.0463029
0.998849	0.0479607	0.00116353
0.999253	0.0185683	0.0338906
0.049097	0.00992349	0.998745
0.0305059	0.015463	0.999415
0.998886	0.0203121	0.0425833
0.0194536	0.999124	0.0370411
0.998976	0.0452174	0.00138641
0.0255904	0.0396954	0.998884
0.0073834	0.999776	0.0198506
0.0093136	0.999657	0.0244772
0.00209392	0.0259399	0.999661
0.9994	0.0297289	0.0177611
0.998285	0.0516904	0.0274833
0.0444303	0.0113007	0.998949
0.0483012	0.997208	0.0569438
0.000617753	0.999683	0.0251788
0.0291992	0.011369	0.999509
0.999193	0.0368522	0.0159554
0.0253982	0.999667	0.00446818
0.036865	0.0202969	0.999114
0.999465	0.0294054	0.0142867
0.0297023	0.00927043	0.999516
0.998516	0.0443834	0.0315624
0.0191689	0.998454	0.0521831
0.0275231	0.0488811	0.998425
0.998863	0.0295785	0.0373794
0.0506065	0.998597	0.0155585
0.00290402	0.029818	0.999551
0.0284336	0.999094	0.0316807
0.998253	0.0543558	0.0231603
0.999433	0.0324336	0.00905606
0.0226918	0.0116209	0.999675
0.0128972	0.0384695	0.999177
0.012609	0.998426	0.0546432
0.0201813	0.00796794	0.999765
0.999351	0.030033	0.0198794
0.0221756	0.999227	0.0324747

## Sheet: Sig0.06
0.0415962	0.998349	0.0395989
0.995965	0.0615276	0.0653286
0.0615291	0.0394912	0.997324
0.0319915	0.997462	0.0636046
0.0583146	0.0455452	0.997259
0.997891	0.063198	0.0148058
0.0345356	0.0116422	0.999336
0.0908519	0.0172654	0.995715
0.0387093	0.0726158	0.996609
0.0503003	0.998733	0.00142414
0.998205	0.0269445	0.0534942
0.0166483	0.0791663	0.996722
0.0256344	0.997307	0.0687173
0.0278897	0.0836515	0.996105
0.0696739	0.00307818	0.997565
0.997693	0.060835	0.030126
0.0772025	0.99637	0.0358816
0.998003	0.0245706	0.0581893
0.0303986	0.0687868	0.997168
0.0260129	0.997804	0.0609147
0.0582415	0.998235	0.0116372
0.994455	0.0328412	0.0999003
0.0465596	0.0265198	0.998563
0.994354	0.0966729	0.0437598
0.0698227	0.00177716	0.997558
0.997667	0.056954	0.0376286
0.024319	0.998176	0.0552566
0.0575977	0.0559042	0.996773
0.996475	0.068233	0.0487948
0.997321	0.0127499	0.0720239
0.0315083	0.0266629	0.999148
0.0453553	0.996405	0.0715476
0.0174845	0.0884378	0.995928
0.0166651	0.0403637	0.999046
0.998044	0.0443024	0.044107
0.0538563	0.998279	0.0232019
0.0354655	0.0876099	0.995523
0.99773	0.0648704	0.0180942
0.0378732	0.997441	0.0606371
0.0339485	0.0666828	0.997197
0.995419	0.0792555	0.0534795
0.996982	0.0094044	0.0770585
0.0622246	0.997607	0.0301498
0.0896337	0.0321295	0.995456
0.0607967	0.0429682	0.997225
0.0730388	0.996674	0.0361455
0.997608	0.027983	0.063208
0.0430643	0.0405264	0.99825
0.0274361	0.999111	0.0320113
0.995502	0.0422387	0.0848073
0.998739	0.00805214	0.0495452
0.043319	0.0417394	0.998189
0.051197	0.0271746	0.998319
0.99783	0.0524183	0.0398341
0.040117	0.996959	0.0668068
0.0370373	0.997454	0.0609401
0.995986	0.0856502	0.025989
0.0814544	0.0360709	0.996024
0.0531206	0.0230479	0.998322
0.998591	0.0495276	0.0190674
0.0226512	0.997861	0.0613294
0.998243	0.0452341	0.0382833
0.0622955	0.997411	0.0359265
0.0346567	0.0574842	0.997745
0.0704821	0.0222746	0.997264
0.0359115	0.99737	0.0629574
0.0616405	0.997522	0.0339156
0.0337958	0.0675747	0.997142
0.997324	0.0404051	0.0609313
0.0673464	0.997699	0.00775674
0.998644	0.0127464	0.0504779
0.0091673	0.0968826	0.995254
0.0138749	0.0237455	0.999622
0.0334086	0.0647037	0.997345
0.0399175	0.999077	0.0158766
0.997642	0.0686336	0.000797978
0.994534	0.0435501	0.0948948
0.99787	0.0455819	0.0466633
0.0352322	0.998543	0.0408668
0.060891	0.0188678	0.997966
0.0077511	0.998069	0.0616302
0.0572174	0.997678	0.0369344
0.99792	0.0561281	0.0317211
0.996998	0.0322032	0.0704059
0.0659082	0.0315265	0.997328
0.997401	0.0387863	0.0607236
0.0157736	0.998239	0.0571777
0.0650662	0.0137704	0.997786
0.997247	0.072418	0.0159635
0.0441957	0.998923	0.0141226
0.0272382	0.0627631	0.997657
0.0432525	0.0183157	0.998896
0.0356564	0.997754	0.0566984
0.996122	0.0607385	0.0636589
0.999423	0.031049	0.0137665
0.0366237	0.0376649	0.998619
0.0766736	0.996802	0.0225236
0.0202849	0.998571	0.0494432
0.996709	0.0517092	0.062436
0.0275178	0.0448993	0.998612
0.0759919	0.0394191	0.996329
0.0454411	0.998346	0.0352106
0.0390961	0.0709661	0.996712
0.997315	0.0431622	0.0591548
0.0383908	0.997753	0.0549068
0.0368576	0.0636065	0.997294
0.997941	0.0599766	0.0227115
0.0397402	0.998227	0.0443027
0.0443335	0.996402	0.0722367
0.0354398	0.998293	0.0464158
0.0577137	0.0359024	0.997687
0.997296	0.0442649	0.0586688
0.0314296	0.0787485	0.996399
0.0167038	0.0529486	0.998458
0.99841	0.0455112	0.0332637
0.0479067	0.998288	0.0335432
0.0639642	0.0187099	0.997777
0.9984	0.0230666	0.0516192
0.0323044	0.998021	0.0539407
0.998061	0.036925	0.0501088
0.0438599	0.0507564	0.997748
0.0704234	0.0446224	0.996519
0.997296	0.0664401	0.0313916
0.0401704	0.995377	0.0872353
0.997763	0.0619602	0.0250918
0.0487135	0.00772071	0.998783
0.0246018	0.998043	0.0574937
0.996923	0.0746626	0.0238579
0.0449421	0.99882	0.0184287
0.0642257	0.0548579	0.996426
0.0396445	0.0836185	0.995709
0.0395476	0.0386669	0.998469
0.0262574	0.0450626	0.998639
0.99752	0.0330447	0.0621377
0.0764324	0.996759	0.0250955
0.0381217	0.000826949	0.999273
0.994468	0.0311516	0.100311
0.0270963	0.997921	0.0584772
0.0138777	0.996488	0.0825805
0.0951386	0.0300959	0.995009
0.997401	0.0268719	0.0668562
0.0322529	0.998967	0.0320025
0.0750882	0.0346846	0.996573
0.998291	0.0565717	0.0146609
0.996158	0.0408703	0.0774495
0.0321551	0.0750816	0.996659
0.996558	0.0520261	0.0645368
0.0724195	0.0407104	0.996543
0.0109772	0.997073	0.0756634
0.99761	0.0272021	0.0635237
0.0587383	0.0230341	0.998008
0.0683858	0.997322	0.0259365
0.0581	0.997978	0.0257884
0.997091	0.0345621	0.0679334
0.0672457	0.0160744	0.997607
0.0473944	0.0530151	0.997468
0.0719016	0.99658	0.04072
0.998299	0.0520731	0.0262222
0.99769	0.0661291	0.0155336
0.0370287	0.997827	0.0545041
0.0540692	0.0598754	0.99674
0.997811	0.0507135	0.0424329
0.997942	0.0404638	0.0497456
0.0540372	0.997974	0.033575
0.0687664	0.0300081	0.997181
0.0580057	0.998078	0.0218108
0.996459	0.0319946	0.0777493
0.0395035	0.0174727	0.999067
0.998171	0.0171674	0.0579727
0.0599427	0.997606	0.0344834
0.0528028	0.0439583	0.997637
0.997335	0.0604605	0.0408422
0.0207649	0.998197	0.0563229
0.0218454	0.99688	0.0758438
0.0682012	0.0289081	0.997253
0.0299885	0.0523028	0.998181
0.997296	0.0440741	0.0588117
0.997353	0.049796	0.0529788
0.0417852	0.996272	0.0754788
0.0716612	0.028191	0.997031
0.9985	0.0476835	0.0269178
0.0570896	0.0364852	0.997702
0.0360505	0.998137	0.0492272
0.0371166	0.996871	0.0697839
0.998111	0.0540263	0.0292648
0.0671903	0.997195	0.0329745
0.0541452	0.0128956	0.99845
0.047462	0.0629896	0.996885
0.035305	0.997859	0.0550558
0.996798	0.0367454	0.0710179
0.996931	0.0265364	0.0736469
0.997027	0.0738084	0.022116
0.021324	0.0437129	0.998817
0.044752	0.048255	0.997832
0.998046	0.0314574	0.0539854
0.0736777	0.996648	0.0355581
0.0766415	0.0368079	0.996379
0.0731992	0.996668	0.0359748
0.997673	0.0633476	0.0252196
0.0194234	0.997116	0.0733711
0.0303102	0.0568062	0.997925
0.0625256	0.997507	0.032721
0.997874	0.0459208	0.0462496
0.997037	0.0112979	0.0760893
0.0394914	0.0695753	0.996795
0.0578648	0.998013	0.0249385
0.997628	0.0178351	0.0664908
0.0507604	0.998475	0.0217051
0.998255	0.0560314	0.0186468
0.0354187	0.0526532	0.997985
0.998628	0.0222813	0.0473815
0.0853495	0.0303081	0.99589
0.0297317	0.996585	0.0770331
0.998177	0.0584966	0.0148687
0.0172195	0.073315	0.99716
0.997243	0.029767	0.0679712
0.0392964	0.99741	0.0602398
0.0366139	0.0516359	0.997995
0.998244	0.0531288	0.0261927
0.997448	0.0288839	0.0652952
0.0398141	0.996994	0.0664612
0.0435942	0.029206	0.998622
0.0567597	0.0318623	0.997879
0.0698933	0.997465	0.0133651
0.996451	0.0440248	0.0717445
0.0279457	0.998677	0.043162
0.0474321	0.0493981	0.997652
0.0436006	0.0410595	0.998205
0.997643	0.0594341	0.0342999
0.0144138	0.0400227	0.999095
0.998245	0.0534688	0.0254458
0.0244971	0.0878743	0.99583
0.0214171	0.998637	0.0475956
0.0682394	0.996622	0.0457004
0.0716802	0.997346	0.0127605
0.997948	0.0620942	0.0156125
0.0645019	0.0274818	0.997539
0.997745	0.0518021	0.0426799
0.0299549	0.998617	0.0431959
0.0226757	0.0734596	0.99704
0.997844	0.0626748	0.0194665
0.0272629	0.0575066	0.997973
0.0327691	0.997008	0.070007
0.998291	0.0275277	0.0515454
0.999066	0.0218144	0.0373059
0.0344694	0.997178	0.0666978
0.0299996	0.0571038	0.997917
0.054901	0.0286807	0.99808
0.0372429	0.996984	0.068085
0.0115862	0.0523175	0.998563
0.0563099	0.998136	0.0235158
0.998883	0.000999876	0.0472339
0.041157	0.998048	0.046979
0.0653956	0.0204589	0.99765
0.998289	0.0516239	0.0274724
0.0217525	0.0732694	0.997075
0.0297756	0.995779	0.086822
0.997844	0.0631479	0.0178619
0.0817345	0.9965	0.0175372
0.0601276	0.040558	0.997366
0.0518642	0.0353284	0.998029
0.0282724	0.9975	0.0647603
0.998142	0.0565409	0.0227207
0.99771	0.0366828	0.0568325
0.0563394	0.99802	0.0279561
0.0645997	0.996442	0.0541398
0.997059	0.0534662	0.0549076
0.0560726	0.0377071	0.997714
0.0490347	0.997768	0.0453351
0.0110951	0.99712	0.0750274
0.996053	0.0683495	0.0566315
0.0425737	0.0218809	0.998854
0.0665563	0.996788	0.0445314
0.0511245	0.0641689	0.996629
0.0510696	0.998431	0.0229826
0.0429319	0.0389023	0.99832
0.998762	0.0453021	0.0205384
0.0357401	0.0647982	0.997258
0.0611215	0.996533	0.0564452
0.997508	0.0656541	0.0258274
0.997498	0.02552	0.0659255
0.0194099	0.997854	0.0625384
0.996894	0.0245723	0.0748255
0.0558906	0.0215914	0.998203
0.0537841	0.0533447	0.997127
0.0436542	0.998512	0.032681
0.99632	0.0429562	0.074168
0.0570825	0.0441599	0.997392
0.99816	0.0384427	0.0468909
0.0356493	0.997827	0.0554059
0.997495	0.0623894	0.0333306
0.0646521	0.0179736	0.997746
0.0244965	0.998285	0.0531695
0.0326173	0.0970992	0.99474
0.996656	0.0479829	0.0661469
0.0224946	0.998031	0.0585483
0.03232	0.996047	0.0827392
0.996323	0.0531789	0.0671811
0.997293	0.0526261	0.0513439
0.0637153	0.0389332	0.997208
0.0765366	0.996907	0.0178267
0.998212	0.0446257	0.0397769
0.0713087	0.0343387	0.996863
0.0409545	0.997424	0.0588948
0.996373	0.0654478	0.0543739
0.0739662	0.0384383	0.99652
0.0832021	0.99631	0.021059
0.0598832	0.99739	0.040344
0.0338593	0.997121	0.0678435
0.997929	0.0304403	0.0566601
0.0134863	0.0595282	0.998136
0.998046	0.028383	0.0556562
0.0570918	0.0303011	0.997909
0.0475726	0.996623	0.0669286
0.0835662	0.996099	0.0283516
0.997829	0.0248135	0.0610052
0.0261947	0.996908	0.0740847
0.0800878	0.0274918	0.996409
0.998719	0.0346199	0.0369019
0.0550369	0.0138468	0.998388
0.024614	0.0872872	0.995879
0.0892104	0.995707	0.0246703
0.997476	0.0354993	0.0614979
0.0268391	0.997998	0.0572621
0.997069	0.020527	0.0736974
0.996724	0.0752991	0.0295338
0.0531586	0.02754	0.998206
0.998581	0.0284185	0.0450349
0.0722489	0.997166	0.0209563
0.0215122	0.0563793	0.998178
0.0606995	0.997704	0.0300304
0.0274405	0.0728168	0.996968
0.996446	0.0773719	0.0333156
0.0602968	0.998033	0.0171453
0.996318	0.0278785	0.0810711
0.00420692	0.0726122	0.997351
0.998278	0.0269557	0.0521016
0.0320783	0.996124	0.0818984
0.0304872	0.0610717	0.997668
0.0364186	0.0626922	0.997368
0.995855	0.0867402	0.0273628
0.054396	0.998279	0.0219332
0.998285	0.0516904	0.0274833
0.0191792	0.996728	0.0785256
0.0483012	0.997208	0.0569438
0.0606301	0.042138	0.99727
0.99775	0.0369028	0.0559737
0.00617936	0.0533198	0.998558
0.0777108	0.996006	0.0439595
0.084938	0.036892	0.995703
0.996888	0.0334339	0.0713874
0.0492381	0.0417512	0.997914
0.0213224	0.996839	0.0765334
0.036865	0.0202969	0.999114
0.0431067	0.0616374	0.997167
0.998516	0.0443834	0.0315624
0.0257758	0.99823	0.0535871
0.997955	0.0209969	0.0603755
0.0549996	0.99839	0.0138988
0.0411402	0.0684643	0.996805
0.0228556	0.99714	0.0720411
0.071963	0.0270937	0.997039
0.0793609	0.996632	0.0206539
0.0661443	0.029321	0.997379
0.997094	0.0365423	0.0668392
0.0176259	0.996858	0.0772183
0.998253	0.0543558	0.0231603
0.998515	0.0424127	0.0341835
0.012609	0.998426	0.0546432
0.0572186	0.0274867	0.997983
0.998002	0.0199726	0.0599343
0.0550874	0.0350855	0.997865
0.0294519	0.998683	0.0420054
0.997456	0.0428414	0.0569792

## Sheet: Sig0.09
0.0942173	0.99485	0.0373645
0.993299	0.0982813	0.0608072
0.991552	0.0521967	0.118741
0.0393606	0.0899254	0.99517
0.051946	0.994914	0.0863018
0.0675818	0.103934	0.992285
0.997304	0.0715044	0.016509
0.0534217	0.994897	0.0855922
0.0793105	0.0637075	0.994812
0.102324	0.0430382	0.99382
0.995862	0.0882084	0.0218621
0.0239851	0.994879	0.0981866
0.0481488	0.0978975	0.994031
0.0963879	0.994904	0.0295992
0.994853	0.0382947	0.0938175
0.0772025	0.99637	0.0358816
0.0572246	0.0901114	0.994286
0.995475	0.0877865	0.036364
0.99284	0.0305065	0.115491
0.994455	0.0328412	0.0999003
0.0530823	0.994023	0.0953928
0.0719972	0.0591666	0.995648
0.0390719	0.109609	0.993207
0.0952734	0.0604782	0.993612
0.03464	0.994619	0.0976394
0.994354	0.0966729	0.0437598
0.0978135	0.99425	0.0435777
0.0436861	0.0936218	0.994649
0.0991575	0.994664	0.0284982
0.99382	0.04852	0.0998391
0.109067	0.991939	0.064515
0.993987	0.0413383	0.101398
0.995229	0.0472716	0.0853511
0.0354655	0.0876099	0.995523
0.10989	0.99311	0.0407037
0.107862	0.0511285	0.99285
0.0253982	0.996057	0.0849977
0.993312	0.0993633	0.0588081
0.995419	0.0792555	0.0534795
0.0497418	0.993505	0.10234
0.0896337	0.0321295	0.995456
0.0493518	0.0865618	0.995023
0.996105	0.054594	0.0692461
0.0730388	0.996674	0.0361455
0.993984	0.101514	0.0411205
0.995502	0.0422387	0.0848073
0.0972846	0.0454568	0.994218
0.0490309	0.99613	0.0729456
0.0356756	0.992958	0.112969
0.0783145	0.995619	0.0510771
0.994886	0.0871522	0.0510497
0.0973157	0.0474177	0.994123
0.036606	0.0945569	0.994846
0.992898	0.0444865	0.110339
0.102747	0.993484	0.049316
0.112159	0.0398049	0.992893
0.0892455	0.994495	0.054914
0.0310656	0.104778	0.99401
0.993859	0.0953468	0.0561595
0.0908419	0.993773	0.0645256
0.104348	0.045671	0.993492
0.993744	0.101439	0.0467288
0.0991014	0.99351	0.0558231
0.0354848	0.096962	0.994655
0.0843178	0.0476985	0.995297
0.992894	0.106481	0.0531282
0.0498577	0.993696	0.100412
0.0409403	0.995192	0.0889726
0.040597	0.994149	0.100097
0.994609	0.0309641	0.0989617
0.990974	0.119731	0.0602898
0.0894035	0.0666149	0.993765
0.0334086	0.0647037	0.997345
0.0329605	0.994859	0.0957551
0.994194	0.0990164	0.0421161
0.994534	0.0435501	0.0948948
0.0508969	0.121758	0.991254
0.111798	0.992753	0.0440694
0.994811	0.0377863	0.0944602
0.0771313	0.0389998	0.996258
0.0506693	0.0906931	0.994589
0.0377526	0.996214	0.0783143
0.995569	0.0844443	0.0413775
0.0976614	0.994336	0.041932
0.995463	0.0918254	0.0249294
0.0629442	0.994683	0.0815134
0.0980411	0.0484262	0.994003
0.99351	0.0945895	0.0631785
0.0950734	0.0378892	0.994749
0.060389	0.991456	0.115619
0.0967716	0.99291	0.0690311
0.0566085	0.997345	0.0458161
0.0356564	0.997754	0.0566984
0.990846	0.121302	0.0592398
0.0941849	0.053419	0.994121
0.084413	0.994475	0.0623974
0.0998972	0.0379642	0.994273
0.989926	0.12316	0.0698511
0.103853	0.0358739	0.993945
0.0319488	0.0939397	0.995065
0.0780394	0.995952	0.044596
0.995877	0.0858629	0.029259
0.992988	0.0554152	0.104425
0.106079	0.992551	0.0599147
0.996199	0.0848638	0.0196324
0.0862946	0.0270387	0.995903
0.0475835	0.105332	0.993298
0.021194	0.995585	0.0914456
0.0342297	0.0952886	0.994861
0.121969	0.991592	0.0432267
0.995218	0.0515367	0.0829706
0.0484631	0.100311	0.993775
0.0443335	0.996402	0.0722367
0.102446	0.993763	0.0440415
0.992303	0.0542937	0.111301
0.0326745	0.0880675	0.995578
0.995728	0.0821311	0.0421826
0.994231	0.10145	0.034819
0.0910931	0.0284794	0.995435
0.0510307	0.993151	0.105105
0.995379	0.0202718	0.0938614
0.0959	0.994857	0.0326082
0.0941346	0.0425812	0.994648
0.996032	0.0341386	0.082191
0.0919075	0.994886	0.0418933
0.0238153	0.0930116	0.99538
0.0819564	0.0263354	0.996288
0.0744101	0.996425	0.0400121
0.9954	0.0309047	0.0906872
0.0345927	0.103675	0.99401
0.0906919	0.0446169	0.994879
0.0396445	0.0836185	0.995709
0.993548	0.0634374	0.0940101
0.102667	0.994387	0.0255572
0.992434	0.0524111	0.111034
0.0899713	0.994852	0.0466377
0.0950883	0.0392439	0.994695
0.0493505	0.993322	0.104289
0.0975463	0.0507223	0.993938
0.996568	0.0696089	0.0447949
0.0926278	0.994639	0.0459767
0.994468	0.0311516	0.100311
0.0578169	0.115657	0.991605
0.113784	0.991472	0.0635275
0.0138777	0.996488	0.0825805
0.10169	0.046152	0.993745
0.0467531	0.103555	0.993524
0.995418	0.0912459	0.0286001
0.0494599	0.0788143	0.995662
0.032282	0.993194	0.111913
0.0750882	0.0346846	0.996573
0.994456	0.0962456	0.0423578
0.0321551	0.0750816	0.996659
0.0724195	0.0407104	0.996543
0.995568	0.0333844	0.087919
0.0938784	0.994454	0.0474213
0.0577401	0.094608	0.993839
0.99373	0.0534266	0.098213
0.0664363	0.994586	0.0799087
0.0808489	0.99656	0.0181919
0.995746	0.0412063	0.0824123
0.0244216	0.104679	0.994206
0.0561597	0.994174	0.0920022
0.995468	0.088005	0.0360356
0.0973928	0.0691812	0.992839
0.99201	0.0704514	0.104655
0.0540692	0.0598754	0.99674
0.108056	0.99314	0.0446884
0.113947	0.0662947	0.991272
0.994752	0.0989327	0.0260866
0.0992541	0.0324713	0.994532
0.0597772	0.992803	0.103772
0.0811829	0.996199	0.0315585
0.994002	0.0537472	0.0952458
0.0250243	0.995256	0.0940156
0.995706	0.0313396	0.0871063
0.0894471	0.995204	0.0395932
0.0377952	0.111493	0.993046
0.0929469	0.0523879	0.994292
0.074977	0.0477709	0.99604
0.0448817	0.106847	0.993262
0.0553268	0.101393	0.993307
0.0852571	0.993755	0.0719867
0.994807	0.0918027	0.0439476
0.0485826	0.996709	0.0648942
0.994198	0.0544444	0.0927746
0.0921947	0.0410623	0.994894
0.1075	0.9931	0.0468624
0.994851	0.0835773	0.0573348
0.0487364	0.99467	0.0908691
0.0506286	0.994023	0.0967184
0.086463	0.042464	0.99535
0.992012	0.0585555	0.111727
0.0322324	0.0904117	0.995383
0.112027	0.992294	0.0529461
0.0546288	0.0840925	0.994959
0.0463991	0.0829993	0.995469
0.0528159	0.993687	0.0989806
0.0948905	0.994789	0.0372911
0.991667	0.0575134	0.115274
0.993515	0.0932587	0.0650405
0.0877181	0.0477279	0.995001
0.994642	0.0993472	0.0286062
0.020593	0.995072	0.0969941
0.0978567	0.993355	0.0605845
0.996798	0.0367454	0.0710179
0.050185	0.100493	0.993671
0.101801	0.993081	0.0585351
0.0165944	0.995341	0.0949763
0.993021	0.109145	0.044674
0.0914285	0.994306	0.0547309
0.0927458	0.0491727	0.994475
0.0766415	0.0368079	0.996379
0.0930994	0.027542	0.995276
0.995024	0.0465434	0.0880944
0.994308	0.0977623	0.0423528
0.0731992	0.996668	0.0359748
0.0421909	0.0853009	0.995462
0.99231	0.0663893	0.104471
0.992834	0.114035	0.0357388
0.0898294	0.995083	0.0417194
0.991883	0.0303273	0.123484
0.116736	0.991279	0.0611414
0.0407877	0.995827	0.0816437
0.0473454	0.0808321	0.995603
0.990442	0.120927	0.0663465
0.119576	0.991966	0.0412952
0.994781	0.0704127	0.0738415
0.0275759	0.111938	0.993332
0.0456089	0.996101	0.0755211
0.997128	0.0170961	0.0737813
0.0582984	0.0859543	0.994592
0.0297317	0.996585	0.0770331
0.993824	0.0493417	0.0993951
0.0217664	0.994916	0.0983295
0.0763397	0.995323	0.0592043
0.102432	0.993513	0.0493979
0.997243	0.029767	0.0679712
0.0354488	0.104767	0.993865
0.108495	0.0517088	0.992751
0.994853	0.0955025	0.0338577
0.101159	0.993958	0.0425955
0.0262881	0.0942197	0.995204
0.0845449	0.994907	0.0548821
0.993951	0.087968	0.0657443
0.996451	0.0440248	0.0717445
0.993096	0.109322	0.0425237
0.109368	0.993337	0.0363326
0.0175836	0.994646	0.101833
0.113375	0.0229059	0.993288
0.0574136	0.992717	0.10591
0.0244971	0.0878743	0.99583
0.0862343	0.99431	0.0625471
0.995796	0.0415613	0.0816225
0.995398	0.0460163	0.0840502
0.0800432	0.0553287	0.995255
0.127985	0.991085	0.0370275
0.0278646	0.991601	0.126299
0.995286	0.0856866	0.0454319
0.114063	0.992492	0.0441525
0.994944	0.0365378	0.0935483
0.0764489	0.0539677	0.995612
0.0500707	0.116846	0.991887
0.120682	0.0560946	0.991105
0.994548	0.0583387	0.0864298
0.993443	0.109268	0.0336358
0.0327691	0.997008	0.070007
0.0402865	0.995671	0.083767
0.992101	0.106707	0.0659508
0.0565068	0.0992719	0.993455
0.107323	0.0373163	0.993524
0.112308	0.0278458	0.993283
0.0327015	0.994679	0.0976983
0.994779	0.0209833	0.0998722
0.993067	0.1093	0.0432689
0.058241	0.0913306	0.994116
0.994036	0.0507861	0.09651
0.0640078	0.993201	0.0972406
0.0259235	0.104996	0.994135
0.0831451	0.0283912	0.996133
0.074354	0.995668	0.0558301
0.994522	0.0437412	0.0949367
0.0297756	0.995779	0.086822
0.0991933	0.993084	0.0628113
0.0183134	0.103104	0.994502
0.993473	0.0974245	0.0593285
0.0968754	0.0104883	0.995241
0.024312	0.995395	0.0927274
0.0735801	0.995452	0.0605048
0.0645049	0.0760569	0.995015
0.993191	0.104824	0.0508357
0.0645997	0.996442	0.0541398
0.124884	0.0382928	0.991432
0.0608323	0.119008	0.991028
0.992849	0.0519985	0.10746
0.0955928	0.0453214	0.994388
0.107597	0.993305	0.0420506
0.993802	0.0919109	0.0625368
0.995287	0.0815995	0.0523887
0.0933246	0.0656974	0.993466
0.046669	0.994814	0.0903711
0.993809	0.0941194	0.0590283
0.99561	0.0480482	0.0803296
0.104873	0.992447	0.0636425
0.995	0.0420449	0.0905981
0.0449142	0.100546	0.993918
0.0410944	0.994114	0.100239
0.994294	0.0972732	0.0437773
0.0514124	0.993894	0.0976249
0.102657	0.0367674	0.994037
0.0537433	0.995582	0.0769918
0.995947	0.0809239	0.0392426
0.100288	0.070522	0.992456
0.0360391	0.10821	0.993475
0.107129	0.0558008	0.992678
0.10386	0.993358	0.0495203
0.993972	0.0288181	0.105783
0.991636	0.11756	0.0532717
0.0194983	0.0797236	0.996626
0.994175	0.048774	0.0961083
0.097723	0.994681	0.0325485
0.0335596	0.112493	0.993086
0.994791	0.0937493	0.0400343
0.0457958	0.995013	0.0886107
0.0862834	0.993922	0.0683736
0.993685	0.0493731	0.10076
0.0326173	0.0970992	0.99474
0.994471	0.0982232	0.0371463
0.995287	0.0875047	0.0417932
0.995182	0.0955815	0.0218353
0.113058	0.991388	0.0660933
0.03232	0.996047	0.0827392
0.994627	0.0309143	0.098798
0.0299365	0.106527	0.993859
0.0870485	0.995057	0.0478001
0.994746	0.0491003	0.0898337
0.0713087	0.0343387	0.996863
0.995475	0.0903634	0.0293946
0.110578	0.0271501	0.993497
0.0472126	0.994927	0.0888343
0.994236	0.097104	0.0454565
0.0798646	0.995317	0.0544641
0.099029	0.041104	0.994235
0.994846	0.0915882	0.0435114
0.0788207	0.996015	0.0417344
0.0467171	0.0956085	0.994322
0.994779	0.029774	0.097617
0.0906804	0.0352163	0.995257
0.0519214	0.993537	0.100934
0.995774	0.0317978	0.0861614
0.0835662	0.996099	0.0283516
0.993386	0.0647269	0.0948396
0.0875245	0.049035	0.994955
0.05302	0.994522	0.0900852
0.0951748	0.994586	0.0417234
0.99449	0.0991462	0.0340428
0.995156	0.0514027	0.083799
0.0892104	0.995707	0.0246703
0.0382031	0.0993864	0.994315
0.994248	0.0381303	0.100081
0.075321	0.060368	0.99533
0.102697	0.993639	0.0462065
0.0367201	0.992526	0.116375
0.0565599	0.122533	0.990852
0.994794	0.0467484	0.0905538
0.0722489	0.997166	0.0209563
0.100076	0.0260605	0.994638
0.995152	0.0317119	0.0931012
0.0562798	0.0825176	0.994999
0.0320059	0.993974	0.104838
0.0801013	0.995939	0.0411085
0.113135	0.0146002	0.993472
0.993693	0.0417345	0.104083
0.0633748	0.12148	0.990569
0.0292769	0.996343	0.0802666
0.0320783	0.996124	0.0818984
0.0777882	0.028005	0.996576
0.994641	0.0918284	0.0475117
0.994213	0.096992	0.0461871
0.0293364	0.993582	0.109244
0.106046	0.0405004	0.993536
0.106742	0.993761	0.0323248
0.0491063	0.992319	0.113543
0.995961	0.0741011	0.0506928
0.0405479	0.0984961	0.994311
0.104786	0.0579847	0.992803
0.0617096	0.99299	0.100815
0.994019	0.097675	0.0488518
0.0561505	0.991904	0.113903
0.084938	0.036892	0.995703
0.103275	0.993627	0.0451639
0.0892827	0.994568	0.0535122
0.993704	0.0413061	0.104149
0.0480709	0.994404	0.0940707
0.0292814	0.0988294	0.994673
0.0577568	0.109191	0.992341
0.994765	0.0207241	0.100065
0.0156274	0.995209	0.0965094
0.992797	0.114496	0.0352882
0.0228556	0.99714	0.0720411
0.994904	0.0290242	0.0965575
0.0852085	0.0446839	0.995361
0.994882	0.0892479	0.0473851
0.0303378	0.995652	0.0880689
0.0890343	0.037587	0.995319
0.0957206	0.050243	0.994139
0.993599	0.0388728	0.106067
0.056598	0.994548	0.08758
0.995602	0.075778	0.0550913
0.0963924	0.995171	0.0185067
0.0246509	0.077371	0.996698
0.0569433	0.995579	0.0747029
0.992119	0.0509641	0.114469

## Sheet: Sig0.12
0.989688	0.132363	0.0547498
0.121314	0.0640808	0.990544
0.991552	0.0521967	0.118741
0.0607057	0.986546	0.151793
0.98874	0.0733667	0.130424
0.131718	0.989375	0.0615484
0.0675818	0.103934	0.992285
0.98892	0.0580462	0.13663
0.128306	0.061601	0.98982
0.0450243	0.991898	0.118794
0.114224	0.992112	0.0516369
0.0461548	0.987907	0.14802
0.99072	0.125927	0.0511403
0.060458	0.991494	0.115259
0.0793338	0.107116	0.991076
0.988431	0.0536748	0.141859
0.102324	0.0430382	0.99382
0.98388	0.168263	0.0605639
0.0540568	0.989735	0.132296
0.986283	0.0891609	0.138909
0.138442	0.0645193	0.988267
0.986966	0.155111	0.042886
0.153609	0.0617178	0.986202
0.0769513	0.988909	0.127032
0.99284	0.0305065	0.115491
0.127073	0.064647	0.989784
0.990558	0.118646	0.0686908
0.0706295	0.986153	0.150045
0.149767	0.056613	0.987099
0.988806	0.141927	0.0460403
0.987635	0.0567894	0.146127
0.0564849	0.990195	0.127763
0.142482	0.987982	0.0599152
0.145766	0.0754957	0.986434
0.99158	0.0578708	0.115847
0.0564158	0.991001	0.121385
0.12053	0.990174	0.0709081
0.0193425	0.154435	0.987814
0.992469	0.115505	0.040794
0.987782	0.0424931	0.14994
0.165926	0.059548	0.984339
0.991694	0.106238	0.0725061
0.121391	0.990236	0.0685362
0.0684316	0.129342	0.989236
0.990322	0.060737	0.12479
0.06779	0.133053	0.988788
0.990034	0.0899611	0.108345
0.989204	0.144004	0.0271674
0.153545	0.0431186	0.9872
0.0588448	0.988478	0.139457
0.0501473	0.120746	0.991416
0.130577	0.989817	0.0566699
0.990473	0.049435	0.128524
0.138269	0.0607646	0.988529
0.15325	0.987564	0.0350884
0.987554	0.133526	0.0831144
0.0448169	0.985	0.166633
0.987995	0.0553601	0.144225
0.0545305	0.991975	0.114071
0.987157	0.152151	0.0486992
0.113064	0.0709585	0.991051
0.0777351	0.986267	0.145718
0.102747	0.993484	0.049316
0.990547	0.0752319	0.114704
0.114106	0.0572532	0.991817
0.0681382	0.125554	0.989744
0.116677	0.991803	0.0520907
0.989899	0.125728	0.0655237
0.128892	0.0538683	0.990194
0.0831883	0.985434	0.148323
0.0733406	0.122727	0.989727
0.114858	0.0478306	0.99223
0.990922	0.126553	0.0453664
0.0690722	0.989475	0.127157
0.157743	0.0469927	0.986361
0.137071	0.989175	0.0523799
0.0440074	0.15489	0.986951
0.991418	0.117388	0.057536
0.0374347	0.989699	0.138181
0.149099	0.0595546	0.987027
0.0626208	0.133956	0.989007
0.0770905	0.989909	0.1189
0.990974	0.119731	0.0602898
0.11521	0.0568641	0.991712
0.0802746	0.118905	0.989655
0.137346	0.98837	0.0652727
0.991433	0.0529723	0.119396
0.120463	0.99102	0.0580416
0.991049	0.123852	0.0498222
0.0508969	0.121758	0.991254
0.147343	0.0771849	0.986069
0.0530709	0.989304	0.135873
0.0566025	0.143488	0.988032
0.988737	0.144431	0.0392261
0.12555	0.990761	0.0512749
0.992055	0.0284055	0.12256
0.0441144	0.117539	0.992088
0.0724088	0.991482	0.108257
0.0980411	0.0484262	0.994003
0.987171	0.132866	0.0885492
0.072344	0.989868	0.122178
0.986641	0.151942	0.058756
0.107236	0.0603478	0.9924
0.060389	0.991456	0.115619
0.988683	0.0638806	0.13574
0.0734713	0.98714	0.141976
0.0699014	0.144367	0.987052
0.987908	0.0698586	0.138413
0.990846	0.121302	0.0592398
0.155746	0.0829505	0.984308
0.12332	0.0564124	0.990762
0.989837	0.129196	0.0594169
0.0466003	0.986653	0.156025
0.157632	0.986124	0.052073
0.991898	0.0448039	0.118874
0.127381	0.990972	0.0418148
0.128734	0.0657684	0.989496
0.0593559	0.11612	0.99146
0.0599991	0.989064	0.134728
0.993094	0.114512	0.0255233
0.985543	0.0808901	0.148866
0.137348	0.0637691	0.988468
0.988491	0.135738	0.0667866
0.141454	0.988156	0.0594824
0.045905	0.149311	0.987724
0.990492	0.0684969	0.119309
0.135285	0.0491716	0.989586
0.113407	0.991245	0.0676185
0.992303	0.0542937	0.111301
0.0609304	0.116396	0.991332
0.989051	0.140226	0.0459926
0.0461243	0.991331	0.123027
0.0728264	0.987792	0.137707
0.129391	0.0400904	0.990783
0.125016	0.0754758	0.98928
0.057801	0.12793	0.990097
0.0455749	0.130458	0.990406
0.150478	0.986005	0.0717739
0.122179	0.0656884	0.990332
0.989246	0.0680285	0.129479
0.98824	0.126399	0.0860566
0.98817	0.147319	0.0426169
0.0588919	0.989704	0.130451
0.991509	0.125142	0.0353317
0.135198	0.059169	0.98905
0.062292	0.987679	0.143559
0.0654327	0.129919	0.989363
0.985176	0.14232	0.0957819
0.983166	0.176083	0.0487887
0.135388	0.0612238	0.988899
0.987271	0.0503048	0.150885
0.0443926	0.991183	0.124838
0.0623647	0.109145	0.992068
0.0834426	0.988894	0.122992
0.990697	0.0682462	0.117739
0.987483	0.134846	0.0818153
0.144568	0.987485	0.0630381
0.991459	0.0541696	0.118633
0.0728725	0.15548	0.985147
0.0578169	0.115657	0.991605
0.165082	0.0406175	0.985443
0.989592	0.129537	0.0626688
0.0471153	0.992901	0.109215
0.113784	0.991472	0.0635275
0.990324	0.115721	0.0765919
0.0444152	0.121038	0.991654
0.989022	0.0554078	0.136989
0.989402	0.137395	0.0469611
0.141802	0.0558088	0.988321
0.0406854	0.987922	0.149517
0.147799	0.0510384	0.9877
0.988566	0.140036	0.0559139
0.0474168	0.12606	0.990889
0.0816921	0.984258	0.156723
0.0938784	0.994454	0.0474213
0.136003	0.0597104	0.988907
0.0610193	0.988583	0.137768
0.990528	0.12602	0.0545221
0.989504	0.0398893	0.138889
0.054868	0.152582	0.986766
0.142849	0.0392818	0.988965
0.120384	0.99153	0.0487479
0.142643	0.98746	0.0676384
0.990733	0.121919	0.0598634
0.048014	0.99058	0.128242
0.113947	0.0662947	0.991272
0.990396	0.0299791	0.134969
0.135484	0.989766	0.0448082
0.0597772	0.992803	0.103772
0.989943	0.128675	0.0587886
0.0884814	0.147181	0.985144
0.991707	0.0704712	0.107476
0.108362	0.0595005	0.992329
0.0626324	0.991913	0.110392
0.0633118	0.109949	0.991919
0.148581	0.986365	0.0707716
0.051392	0.14802	0.987648
0.989828	0.0427169	0.135703
0.170638	0.983381	0.0619991
0.147139	0.986448	0.0726034
0.0604985	0.139728	0.98834
0.989175	0.0758974	0.125589
0.0556621	0.12956	0.990008
0.987391	0.0565049	0.147874
0.988798	0.130711	0.0720704
0.112027	0.992294	0.0529461
0.988619	0.135303	0.0657633
0.133847	0.0532192	0.989572
0.0656546	0.989956	0.125206
0.0691547	0.127939	0.989368
0.987864	0.0464646	0.148206
0.990916	0.119765	0.0611649
0.14304	0.986788	0.0760885
0.988875	0.0793663	0.125807
0.142037	0.0694796	0.98742
0.116515	0.991622	0.0557651
0.0461944	0.138461	0.98929
0.991656	0.0728141	0.106377
0.128536	0.990214	0.0543619
0.145787	0.0306628	0.988841
0.0352233	0.140845	0.989405
0.987259	0.133911	0.0859444
0.0492775	0.158889	0.986066
0.108103	0.990401	0.0861394
0.989668	0.0719653	0.124009
0.118393	0.0810668	0.989652
0.98854	0.13563	0.0662741
0.122781	0.0583277	0.990718
0.0482603	0.988553	0.142949
0.991883	0.0303273	0.123484
0.141104	0.065104	0.987852
0.0478805	0.152392	0.98716
0.0624251	0.989448	0.130749
0.116736	0.991279	0.0611414
0.990442	0.120927	0.0663465
0.0489327	0.991516	0.120426
0.988874	0.0556162	0.137971
0.990259	0.131018	0.0471219
0.0275759	0.111938	0.993332
0.152201	0.089534	0.984286
0.990103	0.127331	0.0590125
0.0765911	0.140275	0.987146
0.124073	0.0737101	0.989532
0.0899508	0.986359	0.137861
0.123343	0.991707	0.0361088
0.131063	0.990235	0.0475112
0.0697735	0.158196	0.984939
0.129166	0.0551012	0.990091
0.987319	0.0522298	0.14991
0.987415	0.144363	0.0645843
0.108495	0.0517088	0.992751
0.990869	0.117123	0.0667859
0.0700787	0.989808	0.12397
0.120356	0.0560521	0.991147
0.0495607	0.988464	0.143119
0.990822	0.116816	0.0680163
0.128371	0.988727	0.077067
0.0676528	0.128767	0.989365
0.14316	0.0855589	0.985994
0.0699371	0.150557	0.986124
0.0801352	0.98824	0.130233
0.109673	0.990793	0.0793765
0.990381	0.0419208	0.131864
0.109368	0.993337	0.0363326
0.990093	0.133898	0.0422724
0.103412	0.0922418	0.990352
0.054188	0.991837	0.115427
0.990427	0.0615414	0.123562
0.0468879	0.988423	0.144297
0.0741404	0.160756	0.984206
0.1351	0.989824	0.0446756
0.987473	0.0529077	0.148655
0.988347	0.131393	0.0768502
0.0824226	0.101934	0.991371
0.0729961	0.988599	0.131697
0.06628	0.125374	0.989893
0.114521	0.991482	0.0620402
0.988413	0.145549	0.0430639
0.0683001	0.133112	0.988745
0.988083	0.0499674	0.145583
0.14111	0.987456	0.0708488
0.138563	0.986487	0.0874247
0.0279341	0.991688	0.125596
0.120682	0.0560946	0.991105
0.99161	0.108172	0.0707765
0.991632	0.0629225	0.112724
0.0391457	0.113084	0.992814
0.135219	0.987363	0.0826493
0.111574	0.0456643	0.992706
0.991905	0.107461	0.0676462
0.0696894	0.986579	0.147667
0.141819	0.987887	0.062985
0.0648443	0.102016	0.992667
0.98784	0.129073	0.0866769
0.988937	0.0831746	0.122826
0.114494	0.0595184	0.991639
0.146849	0.987752	0.0527461
0.0556385	0.992034	0.11302
0.989616	0.130714	0.0597788
0.0538258	0.115911	0.9918
0.133249	0.990356	0.0379451
0.120762	0.0679823	0.990351
0.991044	0.126069	0.0440273
0.986443	0.0695339	0.148642
0.031381	0.139438	0.989734
0.992033	0.0433977	0.118271
0.0720727	0.989224	0.12744
0.988444	0.0830671	0.126798
0.985833	0.150069	0.0749209
0.121297	0.0806939	0.989331
0.150873	0.0695061	0.986107
0.124884	0.0382928	0.991432
0.0646148	0.990104	0.124575
0.0608323	0.119008	0.991028
0.987173	0.0750577	0.140911
0.991341	0.118732	0.0560847
0.0858469	0.114144	0.989748
0.990459	0.049207	0.128723
0.107597	0.993305	0.0420506
0.145897	0.985727	0.0839992
0.0526965	0.991731	0.117017
0.132077	0.987999	0.0800833
0.0784601	0.115865	0.990161
0.116269	0.0421379	0.992324
0.0805035	0.142623	0.986498
0.991143	0.114071	0.0679972
0.0485184	0.117574	0.991878
0.990956	0.0607649	0.119643
0.104873	0.992447	0.0636425
0.0443013	0.125887	0.991055
0.990475	0.127206	0.0527107
0.0516489	0.987151	0.151212
0.106344	0.0549767	0.992808
0.0676044	0.988147	0.137825
0.0458169	0.138055	0.989364
0.990474	0.12298	0.0619424
0.989747	0.0481682	0.134464
0.053006	0.986914	0.152288
0.987403	0.136744	0.0796013
0.151541	0.0667993	0.986191
0.992504	0.107733	0.0576974
0.14992	0.0559802	0.987112
0.0598214	0.988938	0.135732
0.991636	0.11756	0.0532717
0.0776474	0.145348	0.986329
0.128771	0.988203	0.0829089
0.990452	0.0661732	0.120936
0.0354085	0.991966	0.121445
0.124806	0.0508935	0.990875
0.0281348	0.118807	0.992519
0.141091	0.988144	0.0605316
0.99149	0.0657289	0.112372
0.136786	0.0242639	0.990303
0.121679	0.990482	0.0643338
0.054079	0.988173	0.143489
0.0299365	0.106527	0.993859
0.990235	0.124586	0.0625483
0.0625467	0.139322	0.98827
0.139051	0.0455408	0.989238
0.0658613	0.990288	0.122444
0.992562	0.0451425	0.113059
0.135263	0.98924	0.0557556
0.99188	0.118205	0.0469225
0.994236	0.097104	0.0454565
0.0799416	0.12374	0.989089
0.0711657	0.985434	0.154453
0.1081	0.990625	0.0835259
0.149948	0.0385885	0.987941
0.991054	0.0486772	0.124272
0.137084	0.0498924	0.989302
0.0488752	0.1331	0.989897
0.0474432	0.99208	0.116301
0.144057	0.986757	0.0745564
0.0778893	0.986768	0.142205
0.157367	0.98629	0.0496647
0.990008	0.117737	0.0776032
0.0410975	0.137549	0.989642
0.990728	0.0394686	0.130003
0.991618	0.0571544	0.115872
0.134648	0.98865	0.0666381
0.0507489	0.153785	0.9868
0.136662	0.0671363	0.98834
0.99036	0.125822	0.057933
0.0614527	0.11265	0.991733
0.991848	0.0328397	0.123118
0.0400512	0.990248	0.133438
0.120352	0.989651	0.0781407
0.99034	0.116299	0.0755096
0.0693236	0.986586	0.147791
0.133601	0.0750297	0.988191
0.990538	0.132941	0.0340832
0.990428	0.0416473	0.131596
0.0565599	0.122533	0.990852
0.987666	0.13981	0.0704906
0.987131	0.0938715	0.129459
0.135166	0.987225	0.0843634
0.13213	0.0418709	0.990348
0.988555	0.128725	0.078668
0.0467969	0.988905	0.140983
0.0633748	0.12148	0.990569
0.123526	0.989654	0.072978
0.991456	0.0601588	0.115744
0.989878	0.0839936	0.1144
0.130541	0.990964	0.0308119
0.0645362	0.129786	0.98944
0.987125	0.148448	0.0595616
0.988885	0.142387	0.0428162
0.12237	0.071761	0.989887
0.0491063	0.992319	0.113543
0.127144	0.0523183	0.990504
0.989149	0.0301664	0.143786
0.986242	0.159926	0.041847
0.0546745	0.990389	0.127045
0.124328	0.989335	0.0758933
0.0561505	0.991904	0.113903
0.120583	0.0554161	0.991155
0.990406	0.124201	0.0605725
0.0609706	0.987575	0.144836
0.118261	0.0819677	0.989594
0.989447	0.139196	0.04024
0.987498	0.0530703	0.148428
0.135657	0.062279	0.988797
0.149699	0.987614	0.0469882
0.0956023	0.985279	0.141726
0.0701908	0.143061	0.987222
0.98922	0.133938	0.0591957
0.142623	0.988854	0.0427421
0.0671155	0.132051	0.988968
0.990755	0.0551626	0.123943
0.074831	0.989435	0.124168
0.111082	0.99232	0.054421
0.10306	0.0576473	0.993003
0.991427	0.110984	0.0689544
0.0445935	0.122622	0.991451
0.990268	0.134396	0.0361607
0.988695	0.0730294	0.130951
0.136247	0.0691881	0.988256
0.0614241	0.986114	0.154292
0.992119	0.0509641	0.114469
0.130971	0.989774	0.0565189
0.0682832	0.12618	0.989654

## Sheet: Sig0.15
0.094036	0.144389	0.985043
0.152844	0.0358305	0.987601
0.0607057	0.986546	0.151793
0.97985	0.185522	0.074003
0.0986699	0.179115	0.978868
0.986217	0.0642646	0.152464
0.174301	0.98254	0.0650697
0.980658	0.0840542	0.176763
0.0722709	0.187708	0.979563
0.0676326	0.181211	0.981116
0.16231	0.986326	0.0285584
0.101033	0.986552	0.128483
0.979026	0.0707488	0.191055
0.0816191	0.97937	0.184857
0.16326	0.983718	0.0751282
0.164119	0.0607635	0.984567
0.982988	0.169593	0.0705239
0.153609	0.0617178	0.986202
0.982443	0.0908079	0.162971
0.979021	0.187523	0.0797056
0.0605687	0.983516	0.170377
0.0803925	0.982289	0.16925
0.0645152	0.150229	0.986544
0.980352	0.181659	0.0768828
0.0974602	0.166895	0.981146
0.980497	0.0854578	0.176982
0.154928	0.985277	0.0722877
0.0888894	0.983277	0.158952
0.0885805	0.980682	0.174401
0.176783	0.982041	0.0658966
0.0617232	0.170447	0.983432
0.984009	0.16591	0.0648119
0.192716	0.0810975	0.977898
0.0871623	0.982289	0.165866
0.0803864	0.173705	0.981511
0.983266	0.156031	0.0940337
0.182723	0.0736465	0.980402
0.180054	0.979263	0.0928695
0.0458868	0.982557	0.180211
0.984307	0.165402	0.0615029
0.165926	0.059548	0.984339
0.981393	0.0715287	0.178189
0.98336	0.164766	0.076517
0.107038	0.978624	0.175608
0.108626	0.166077	0.980112
0.138886	0.986142	0.0907426
0.160259	0.0516038	0.985725
0.134007	0.987453	0.0835375
0.0558416	0.97944	0.193852
0.984521	0.141955	0.102798
0.984834	0.0702356	0.158645
0.176571	0.979306	0.0989105
0.169042	0.0812591	0.982253
0.0807722	0.168204	0.982437
0.146398	0.98723	0.062804
0.0868162	0.98303	0.1616
0.18436	0.980341	0.0703064
0.058021	0.182906	0.981417
0.978442	0.185353	0.0910777
0.987995	0.0553601	0.144225
0.146247	0.079862	0.986019
0.984184	0.0543216	0.168614
0.090134	0.979128	0.182167
0.981234	0.181205	0.0659185
0.0818165	0.985584	0.148092
0.0808188	0.183638	0.979666
0.183927	0.0664969	0.980688
0.0793337	0.982856	0.166431
0.984147	0.161618	0.0730298
0.174331	0.982043	0.0721147
0.980377	0.0628605	0.186842
0.985865	0.0805158	0.146927
0.174963	0.982682	0.0610252
0.0751998	0.173222	0.982008
0.192503	0.0367229	0.980609
0.182985	0.978092	0.0992587
0.0496145	0.163081	0.985364
0.980902	0.168947	0.0963811
0.0725668	0.980858	0.180698
0.979932	0.0869075	0.17939
0.0927654	0.169693	0.981121
0.170323	0.982292	0.0780524
0.0481652	0.982149	0.181834
0.149099	0.0595546	0.987027
0.98135	0.0770875	0.176097
0.0846415	0.987077	0.136072
0.170876	0.0993756	0.980268
0.97778	0.189048	0.0905949
0.0773647	0.174476	0.981618
0.137346	0.98837	0.0652727
0.981685	0.0788333	0.173438
0.161785	0.983555	0.0802801
0.980762	0.0642909	0.184319
0.147343	0.0771849	0.986069
0.986714	0.150413	0.0614192
0.0565843	0.985103	0.162388
0.981872	0.078694	0.172435
0.162813	0.0898062	0.982561
0.0632561	0.984727	0.162208
0.0566025	0.143488	0.988032
0.0480768	0.18712	0.98116
0.172934	0.0868204	0.981099
0.165532	0.983781	0.0690997
0.0800159	0.98059	0.178998
0.175051	0.082178	0.981124
0.0802171	0.162883	0.983379
0.981902	0.181076	0.0554933
0.981175	0.0900506	0.170842
0.101868	0.97759	0.184231
0.985276	0.16026	0.0595671
0.0592908	0.169709	0.983709
0.98415	0.151288	0.0925264
0.158102	0.0804937	0.984136
0.172847	0.980722	0.0911488
0.986511	0.0649146	0.150272
0.161186	0.0830884	0.98342
0.0707321	0.981851	0.175972
0.982002	0.181463	0.0523713
0.1926	0.0824485	0.977808
0.0848841	0.981191	0.173376
0.979782	0.186451	0.0725502
0.172717	0.0796805	0.981743
0.107406	0.977371	0.182236
0.159849	0.982666	0.0938888
0.984615	0.157378	0.075932
0.0869928	0.984187	0.154302
0.983011	0.160807	0.088486
0.160566	0.98378	0.079969
0.181254	0.0919335	0.97913
0.0499301	0.160051	0.985845
0.0960794	0.980446	0.171738
0.0818606	0.985547	0.148307
0.173174	0.0819985	0.981472
0.985173	0.149361	0.0844167
0.155088	0.0720354	0.985271
0.978797	0.186544	0.0846053
0.0869096	0.982476	0.164888
0.982168	0.161263	0.0966476
0.0798944	0.980426	0.179947
0.175861	0.0697197	0.981943
0.157371	0.983866	0.0851033
0.100492	0.152322	0.983209
0.0841655	0.982285	0.167429
0.981972	0.0861815	0.168236
0.0646146	0.986254	0.15208
0.136518	0.0930325	0.98626
0.982286	0.166471	0.0860381
0.0845689	0.979162	0.184635
0.0882559	0.984543	0.151284
0.135198	0.059169	0.98905
0.156939	0.0867625	0.98379
0.980206	0.179697	0.0830964
0.160968	0.9831	0.0872024
0.0571509	0.982824	0.175472
0.983007	0.0846197	0.162902
0.981124	0.185853	0.0534336
0.182442	0.0968108	0.978439
0.980571	0.0835428	0.177485
0.0741253	0.979119	0.189294
0.166941	0.983304	0.0724094
0.168633	0.0675403	0.983362
0.0728725	0.15548	0.985147
0.98353	0.0906733	0.156356
0.082512	0.985951	0.145234
0.167214	0.0888511	0.981909
0.981007	0.0498746	0.187448
0.189888	0.978213	0.0839212
0.989592	0.129537	0.0626688
0.984943	0.102464	0.139244
0.980958	0.17609	0.0819332
0.0820717	0.156873	0.984203
0.0798768	0.981386	0.174644
0.18371	0.0940813	0.978468
0.979704	0.168036	0.109291
0.989022	0.0554078	0.136989
0.153511	0.0879544	0.984225
0.163929	0.98433	0.0649697
0.0623911	0.160394	0.985079
0.101262	0.979504	0.174122
0.168258	0.983987	0.0588054
0.0816921	0.984258	0.156723
0.98141	0.0813114	0.173848
0.982704	0.0843009	0.164882
0.0831354	0.153192	0.984693
0.985481	0.0785755	0.150509
0.148209	0.985995	0.0764751
0.979366	0.173335	0.103914
0.0315665	0.164915	0.985802
0.142028	0.0961557	0.985181
0.174821	0.981275	0.0808491
0.0649034	0.167365	0.983756
0.978533	0.0841938	0.188107
0.0888977	0.983295	0.158831
0.0884912	0.151283	0.984522
0.980371	0.100407	0.16968
0.189426	0.979683	0.0658673
0.984373	0.162671	0.0674393
0.156382	0.985714	0.0625548
0.202331	0.0678325	0.976965
0.0613972	0.984374	0.165038
0.0884814	0.147181	0.985144
0.977747	0.182229	0.10394
0.170023	0.0842341	0.981833
0.0721346	0.188153	0.979487
0.982878	0.0421169	0.179378
0.154822	0.984137	0.0866295
0.981601	0.0735948	0.176192
0.0624873	0.18528	0.980697
0.157387	0.0843288	0.98393
0.170638	0.983381	0.0619991
0.152127	0.0777072	0.985301
0.0633828	0.98537	0.158202
0.985766	0.0959716	0.138037
0.976081	0.198763	0.0880856
0.0867952	0.166253	0.982256
0.102542	0.979215	0.174992
0.982031	0.0907084	0.16549
0.187568	0.976829	0.103069
0.983222	0.158163	0.0908753
0.981845	0.0502834	0.182899
0.0773274	0.142233	0.986808
0.98466	0.167611	0.0485
0.191209	0.978126	0.0819109
0.977901	0.184807	0.0977579
0.0674197	0.983241	0.169384
0.162242	0.984149	0.0716116
0.155017	0.0953218	0.983302
0.0508041	0.978069	0.201988
0.98424	0.152575	0.0894002
0.150364	0.0649491	0.986495
0.186907	0.975797	0.11352
0.982646	0.0667398	0.173068
0.171598	0.0420858	0.984268
0.199381	0.0671356	0.97762
0.0539341	0.16683	0.984509
0.156011	0.984697	0.0776721
0.981164	0.179609	0.071114
0.077859	0.98459	0.156588
0.97865	0.191356	0.0750102
0.0759474	0.184104	0.979968
0.171576	0.982273	0.0755135
0.982384	0.104307	0.155057
0.181475	0.0632359	0.98136
0.0662909	0.186425	0.98023
0.0995034	0.978576	0.180247
0.153395	0.983466	0.0962528
0.985195	0.155126	0.0729841
0.170515	0.0580936	0.983641
0.0937866	0.984456	0.148495
0.172467	0.0737097	0.982254
0.159582	0.983071	0.0900283
0.986941	0.0978041	0.127991
0.0718009	0.160012	0.9845
0.975369	0.203479	0.0851591
0.0791885	0.979621	0.184588
0.984723	0.159631	0.0695522
0.152201	0.089534	0.984286
0.0711203	0.172765	0.982392
0.982227	0.181802	0.0466623
0.0899508	0.986359	0.137861
0.163973	0.0905688	0.982298
0.976519	0.0773123	0.20108
0.168538	0.984232	0.0536906
0.985602	0.146863	0.0837804
0.0697735	0.158196	0.984939
0.987319	0.0522298	0.14991
0.980006	0.089068	0.177921
0.172015	0.982336	0.0736674
0.0776368	0.153085	0.985159
0.191281	0.0849356	0.977854
0.985194	0.0799132	0.15168
0.0666598	0.983106	0.170467
0.0676528	0.128767	0.989365
0.173269	0.981311	0.0837051
0.0699371	0.150557	0.986124
0.172352	0.982844	0.0656626
0.978348	0.10197	0.180103
0.162464	0.0892164	0.982673
0.0689932	0.983854	0.165141
0.979796	0.186209	0.0729738
0.985835	0.156386	0.0606063
0.0719217	0.981992	0.174697
0.98619	0.14853	0.0732612
0.0741404	0.160756	0.984206
0.980914	0.084779	0.174989
0.152948	0.985799	0.0693292
0.98394	0.166986	0.0630715
0.0616286	0.986044	0.15466
0.177246	0.0711001	0.981595
0.0834154	0.979159	0.185173
0.180315	0.0665592	0.981354
0.179212	0.0657042	0.981614
0.0685808	0.982831	0.171287
0.982947	0.172499	0.063715
0.160727	0.983893	0.0782334
0.978537	0.0655291	0.195376
0.984484	0.156278	0.0798032
0.0775473	0.168471	0.982651
0.984902	0.0686639	0.158911
0.17673	0.981979	0.0669564
0.0888435	0.183239	0.979046
0.0678349	0.173247	0.982539
0.171694	0.982377	0.0738702
0.170753	0.0801051	0.982052
0.981587	0.168548	0.0898839
0.0649405	0.981278	0.181318
0.98355	0.063988	0.168925
0.0676708	0.97973	0.188546
0.170954	0.983312	0.0622339
0.157484	0.0632262	0.985495
0.983081	0.172352	0.0620182
0.983437	0.0806735	0.162306
0.153177	0.0813078	0.984848
0.0877948	0.156009	0.983846
0.0637761	0.984493	0.163421
0.185493	0.979497	0.0785952
0.179421	0.0768423	0.980767
0.982731	0.173979	0.0630215
0.10405	0.979424	0.172922
0.0706432	0.16319	0.984062
0.984202	0.170559	0.0474884
0.170233	0.982278	0.078426
0.0759102	0.172293	0.982116
0.978253	0.101247	0.181028
0.0765346	0.981937	0.173036
0.175195	0.0532497	0.983093
0.98369	0.160543	0.0811153
0.984487	0.157985	0.0763328
0.0805035	0.142623	0.986498
0.153438	0.0794602	0.984958
0.983897	0.0637884	0.166969
0.184675	0.978578	0.0909962
0.0900314	0.181802	0.979205
0.0516489	0.987151	0.151212
0.102749	0.979322	0.174275
0.982419	0.166555	0.0843393
0.977305	0.195405	0.0818038
0.0779257	0.982497	0.169195
0.160568	0.0594422	0.985233
0.983679	0.17344	0.0478963
0.979183	0.0733115	0.18928
0.984834	0.0795743	0.154174
0.151541	0.0667993	0.986191
0.174106	0.0933643	0.980291
0.978145	0.196435	0.0681529
0.0515009	0.984068	0.170168
0.0502592	0.175179	0.983253
0.14992	0.0559802	0.987112
0.984456	0.162475	0.066698
0.17037	0.980742	0.0954961
0.983702	0.0681775	0.166379
0.0689068	0.980244	0.185401
0.187932	0.980164	0.0629245
0.179099	0.0881	0.979879
0.0601818	0.983411	0.171118
0.0691952	0.161501	0.984444
0.980902	0.0981417	0.16793
0.984486	0.0777357	0.157304
0.0958329	0.194761	0.976158
0.162313	0.984656	0.0640792
0.165555	0.0791793	0.983017
0.149725	0.986223	0.0703325
0.166647	0.0691469	0.983589
0.983396	0.161511	0.0827397
0.0648646	0.978671	0.194926
0.105012	0.185278	0.977059
0.170773	0.982921	0.0685707
0.984207	0.102597	0.144257
0.0625467	0.139322	0.98827
0.185955	0.0553624	0.980997
0.0814148	0.151346	0.985122
0.189368	0.0738152	0.979128
0.0818736	0.984288	0.156439
0.980209	0.168172	0.104448
0.077458	0.16425	0.983373
0.144057	0.986757	0.0745564
0.982004	0.0862565	0.168011
0.981427	0.171878	0.0852012
0.980722	0.0980666	0.169021
0.0723117	0.18104	0.980814
0.176475	0.982278	0.0631451
0.173413	0.0889206	0.980827
0.140776	0.986196	0.0871745
0.184601	0.0905512	0.978633
0.055926	0.187358	0.980698
0.980793	0.0414375	0.190597
0.99036	0.125822	0.057933
0.980245	0.164118	0.110389
0.146661	0.0895415	0.985126
0.0745847	0.983815	0.162924
0.08414	0.175356	0.980903
0.182911	0.0856397	0.979392
0.0693236	0.986586	0.147791
0.977999	0.197235	0.0679474
0.985312	0.149829	0.081921
0.165587	0.0838138	0.982627
0.0898193	0.981923	0.166611
0.15955	0.0526207	0.985786
0.0839541	0.981895	0.169805
0.978966	0.177864	0.0999487
0.9837	0.159762	0.0825263
0.0876688	0.197465	0.976382
0.0747008	0.9839	0.162361
0.159762	0.0449019	0.986134
0.983092	0.0748878	0.167099
0.21341	0.972221	0.0961392
0.15844	0.0677849	0.985039
0.0867805	0.168169	0.981931
0.0285344	0.985968	0.164476
0.980778	0.0698282	0.182202
0.985731	0.153018	0.0701489
0.979077	0.0591718	0.1947
0.144026	0.986341	0.0799245
0.0924442	0.17148	0.980841
0.982803	0.170519	0.0708576
0.156952	0.984735	0.0752521
0.196248	0.0810104	0.977202
0.0611296	0.197199	0.978456
0.101713	0.982994	0.1529
0.97664	0.0916677	0.194347
0.177705	0.077336	0.98104
0.0673498	0.983557	0.167567
0.983968	0.164831	0.0681023
0.148436	0.0869602	0.985091
0.0578119	0.984317	0.166665
0.98257	0.170516	0.0740278
0.0733136	0.178549	0.981196
0.066419	0.178764	0.981647
0.159241	0.0876717	0.983339
0.984403	0.0339843	0.172617
0.978435	0.195757	0.0659153
0.176	0.980898	0.0828428
0.981623	0.158264	0.106628
0.151171	0.985898	0.071782
0.0483261	0.984085	0.171001
0.163746	0.0722043	0.983857
0.980348	0.078334	0.181057
0.168814	0.982943	0.0729669
0.0663123	0.163455	0.98432
0.9857	0.0645879	0.155641
0.166843	0.0836716	0.982427
0.165335	0.984548	0.0577088
0.0698514	0.156447	0.985213
0.0614241	0.986114	0.154292
0.982704	0.163429	0.0870826
0.0592162	0.981897	0.179924
0.173979	0.98135	0.0817461
0.177697	0.0847703	0.980427
0.170016	0.983056	0.0685254
0.984856	0.156912	0.0737335

## Sheet: Sig0.18
0.209859	0.0953906	0.973067
0.970711	0.0836701	0.22521
0.0762892	0.973884	0.213847
0.218095	0.971894	0.0886396
0.97985	0.185522	0.074003
0.0882256	0.975571	0.201188
0.208536	0.109153	0.971904
0.976613	0.202084	0.0734127
0.971445	0.21867	0.0920815
0.116045	0.973945	0.194844
0.186175	0.0763026	0.979549
0.977531	0.0993159	0.185929
0.0816191	0.97937	0.184857
0.224917	0.0893767	0.97027
0.973779	0.201908	0.104824
0.212414	0.050224	0.975888
0.19809	0.97422	0.107966
0.0945999	0.237592	0.966748
0.97611	0.193694	0.0984447
0.975357	0.107416	0.192716
0.0873602	0.9756	0.201427
0.0728488	0.203174	0.976429
0.97476	0.203051	0.0928033
0.972419	0.0834789	0.217791
0.214043	0.065784	0.974607
0.0982292	0.980611	0.169569
0.0683738	0.977401	0.20003
0.974153	0.212589	0.0763617
0.192716	0.0810975	0.977898
0.116329	0.972689	0.200856
0.971587	0.21594	0.0968969
0.10068	0.974725	0.199438
0.977342	0.0814613	0.195362
0.114101	0.215373	0.969843
0.224074	0.111258	0.968201
0.182723	0.0736465	0.980402
0.0895867	0.97379	0.209064
0.200325	0.102661	0.974336
0.972285	0.0884075	0.21644
0.970067	0.228692	0.0816715
0.192345	0.976337	0.0988385
0.971825	0.106747	0.210148
0.975412	0.207043	0.0755342
0.1024	0.968891	0.225308
0.184863	0.109349	0.976662
0.975901	0.103303	0.192215
0.0899358	0.213815	0.972725
0.976033	0.0887495	0.198704
0.227335	0.967946	0.106767
0.976959	0.201348	0.0707768
0.219125	0.10107	0.970448
0.0813015	0.973154	0.215317
0.194379	0.0806868	0.977602
0.972143	0.106161	0.208968
0.0823083	0.209652	0.974306
0.195035	0.975335	0.103358
0.973707	0.102713	0.203334
0.117769	0.194415	0.973824
0.973	0.205054	0.105941
0.090134	0.979128	0.182167
0.206056	0.976302	0.0661431
0.971364	0.115903	0.207407
0.0808188	0.183638	0.979666
0.194115	0.976272	0.0959777
0.977363	0.193986	0.084443
0.209043	0.971879	0.108404
0.104207	0.970024	0.219531
0.210588	0.0923071	0.973207
0.103315	0.200421	0.974247
0.182985	0.978092	0.0992587
0.218026	0.972936	0.0765559
0.977233	0.0967515	0.188824
0.114671	0.196409	0.973794
0.218492	0.0859805	0.972044
0.973021	0.21095	0.0934359
0.0583147	0.98	0.190259
0.20173	0.976602	0.0745273
0.0915338	0.213788	0.972582
0.975376	0.099074	0.197042
0.243716	0.96596	0.0867357
0.183864	0.974452	0.128987
0.0700201	0.186937	0.979873
0.205895	0.977095	0.0537758
0.0918971	0.974044	0.206867
0.976344	0.107022	0.187877
0.198505	0.0933906	0.97564
0.186767	0.978263	0.0901044
0.208382	0.971906	0.109432
0.103021	0.191077	0.976154
0.971005	0.109291	0.212612
0.0923144	0.976109	0.196695
0.0859006	0.975804	0.201064
0.217752	0.0768404	0.972975
0.975963	0.193529	0.100209
0.0800159	0.98059	0.178998
0.101493	0.192818	0.975972
0.185193	0.974624	0.125746
0.972994	0.109509	0.2032
0.198043	0.0860717	0.976407
0.101868	0.97759	0.184231
0.967524	0.232522	0.0991541
0.976378	0.206269	0.0643318
0.980059	0.185491	0.0712549
0.076556	0.200154	0.976769
0.21267	0.0744991	0.97428
0.969814	0.107311	0.218964
0.0939748	0.217712	0.971478
0.218679	0.970317	0.103268
0.1926	0.0824485	0.977808
0.97508	0.0916832	0.202025
0.0657256	0.978831	0.193829
0.972096	0.213182	0.0978945
0.195978	0.0866562	0.976772
0.965167	0.249175	0.0797739
0.107406	0.977371	0.182236
0.085958	0.970117	0.2269
0.984615	0.157378	0.075932
0.104354	0.207656	0.97262
0.22083	0.972328	0.0762401
0.971767	0.0965451	0.215287
0.0972772	0.977441	0.187474
0.97376	0.200554	0.107561
0.975476	0.203925	0.0828293
0.972616	0.0936403	0.21272
0.181239	0.977339	0.109365
0.0864842	0.207201	0.974468
0.976336	0.0665819	0.205756
0.25109	0.961664	0.11025
0.0684537	0.977809	0.197997
0.978797	0.186544	0.0846053
0.0967552	0.209679	0.972971
0.0806059	0.204474	0.975548
0.104071	0.971928	0.211011
0.982168	0.161263	0.0966476
0.191242	0.0698043	0.979058
0.0838313	0.202559	0.975675
0.221376	0.968637	0.11285
0.104592	0.970449	0.217461
0.980676	0.0950719	0.170988
0.0950995	0.974349	0.203961
0.213546	0.0723225	0.974252
0.973116	0.203715	0.107452
0.0950707	0.208684	0.973351
0.974062	0.103345	0.201304
0.975009	0.0900065	0.203118
0.193244	0.975741	0.102893
0.083332	0.20528	0.975149
0.0923666	0.972986	0.211583
0.208617	0.098714	0.973003
0.974796	0.200114	0.0986215
0.0649434	0.194965	0.978658
0.104871	0.973732	0.202107
0.181317	0.977707	0.105891
0.96788	0.103045	0.229326
0.975657	0.2068	0.0729854
0.198906	0.0896568	0.975909
0.189888	0.978213	0.0839212
0.96866	0.221375	0.112655
0.0683336	0.976822	0.202854
0.972358	0.0766177	0.220569
0.978946	0.188368	0.0786278
0.202958	0.973893	0.101685
0.205137	0.095693	0.974044
0.121217	0.972852	0.197144
0.973691	0.12858	0.188133
0.0707302	0.198865	0.977471
0.210966	0.973329	0.0901351
0.083871	0.215375	0.972923
0.223998	0.0967631	0.969774
0.974792	0.209219	0.0775073
0.0837904	0.975026	0.205677
0.974299	0.196867	0.109476
0.10085	0.97507	0.197656
0.186468	0.105438	0.976787
0.23191	0.0860453	0.968924
0.0888488	0.975357	0.201953
0.0850951	0.219583	0.971875
0.978061	0.185876	0.0940579
0.974708	0.0779089	0.209464
0.104251	0.226735	0.968361
0.207207	0.973422	0.0975419
0.971026	0.115976	0.208944
0.193364	0.104874	0.975506
0.0828986	0.97305	0.215177
0.969002	0.231511	0.0862443
0.201629	0.975151	0.0917904
0.972553	0.206166	0.107867
0.0721346	0.188153	0.979487
0.221525	0.969544	0.104454
0.185135	0.100733	0.977537
0.972026	0.0841923	0.219266
0.120501	0.971299	0.205082
0.224032	0.968678	0.107107
0.10228	0.191432	0.976162
0.974909	0.106403	0.195528
0.0943231	0.970965	0.219841
0.976081	0.198763	0.0880856
0.210348	0.0958023	0.972921
0.978771	0.186009	0.0860666
0.972937	0.0822527	0.215937
0.188258	0.0969379	0.977324
0.0745382	0.197087	0.977548
0.187568	0.976829	0.103069
0.224556	0.116654	0.967454
0.971113	0.211954	0.109615
0.969097	0.108537	0.221518
0.0659948	0.225379	0.972034
0.191209	0.978126	0.0819109
0.972831	0.0854064	0.215187
0.107713	0.202569	0.973326
0.193736	0.976663	0.0927133
0.973101	0.215354	0.0818376
0.974801	0.0850115	0.206244
0.186907	0.975797	0.11352
0.100827	0.20574	0.973399
0.976861	0.20163	0.0713327
0.968086	0.0903119	0.23378
0.0728904	0.19303	0.978482
0.216165	0.97244	0.0873718
0.971989	0.098287	0.213489
0.118084	0.973651	0.195092
0.192162	0.979619	0.0584784
0.974639	0.204122	0.0917245
0.976246	0.0845723	0.199476
0.0938876	0.207807	0.973654
0.220464	0.0904259	0.971194
0.0763746	0.973919	0.213657
0.210936	0.0776724	0.974409
0.975691	0.185669	0.116422
0.101081	0.977654	0.184323
0.203749	0.0701401	0.976507
0.206086	0.974996	0.0831409
0.975369	0.203479	0.0851591
0.0786806	0.208024	0.974954
0.976454	0.200847	0.0787288
0.187138	0.115197	0.975556
0.0869264	0.972348	0.216755
0.20136	0.109505	0.973377
0.974866	0.210776	0.072174
0.112958	0.975027	0.191215
0.976519	0.0773123	0.20108
0.0799953	0.206547	0.975161
0.206648	0.973778	0.095148
0.973583	0.208413	0.093272
0.0759646	0.973732	0.214651
0.198078	0.0766195	0.977187
0.969594	0.0945463	0.225718
0.182248	0.978854	0.0929047
0.0974023	0.239674	0.965955
0.204048	0.0771255	0.975918
0.975578	0.194915	0.101276
0.974092	0.0818644	0.210815
0.974684	0.0949947	0.202404
0.114672	0.97434	0.193681
0.207059	0.0911518	0.974073
0.223325	0.970053	0.095516
0.968736	0.230997	0.0905054
0.102893	0.221651	0.969682
0.211724	0.0740506	0.97452
0.972445	0.0919536	0.214234
0.20032	0.974952	0.0966509
0.971936	0.212317	0.101305
0.213898	0.0946204	0.972263
0.976301	0.191466	0.10088
0.0712216	0.975674	0.207334
0.192559	0.97603	0.101422
0.0825293	0.193647	0.977594
0.103658	0.975418	0.194462
0.189684	0.108078	0.975879
0.977692	0.186005	0.0975725
0.220524	0.0674109	0.973049
0.0942184	0.978458	0.183692
0.175461	0.101056	0.979286
0.975896	0.199416	0.0886617
0.0926716	0.972218	0.214952
0.178737	0.113317	0.97735
0.208911	0.0620533	0.975964
0.209619	0.12292	0.970026
0.976708	0.197602	0.0836311
0.97671	0.196498	0.0861714
0.97631	0.0979495	0.192935
0.169116	0.0971193	0.980799
0.113285	0.974311	0.194641
0.0955687	0.97253	0.212257
0.0914405	0.207757	0.973897
0.219099	0.0876829	0.971755
0.971598	0.21075	0.107614
0.110612	0.969061	0.220651
0.979343	0.181165	0.0898134
0.972469	0.0923712	0.213945
0.181039	0.980324	0.0786788
0.200795	0.113219	0.973069
0.0777167	0.978072	0.193224
0.214144	0.0985833	0.971815
0.973856	0.211189	0.0836906
0.97506	0.2107	0.0697449
0.213593	0.0741866	0.974102
0.0932853	0.970177	0.223729
0.975192	0.199284	0.0963673
0.186539	0.107966	0.976497
0.0750424	0.974085	0.213369
0.215706	0.070331	0.973922
0.0696262	0.976367	0.204598
0.219205	0.100082	0.970532
0.0776274	0.218814	0.972674
0.978253	0.101247	0.181028
0.218794	0.971291	0.0933944
0.189996	0.0603265	0.97993
0.97299	0.201596	0.112474
0.118126	0.974837	0.189046
0.972582	0.117781	0.200531
0.184675	0.978578	0.0909962
0.103233	0.187032	0.976915
0.0914828	0.974424	0.205253
0.977305	0.195405	0.0818038
0.0793928	0.976644	0.199658
0.974113	0.0922812	0.206369
0.203277	0.100947	0.973904
0.977217	0.113549	0.179313
0.970393	0.221345	0.0966583
0.201029	0.974747	0.0972343
0.0987408	0.184578	0.977845
0.976309	0.199255	0.0843712
0.193841	0.111401	0.974687
0.214887	0.974013	0.071575
0.977939	0.0854031	0.190633
0.1024	0.968634	0.226413
0.214298	0.0957102	0.972068
0.972122	0.219697	0.0819316
0.104286	0.971549	0.212642
0.205188	0.0958806	0.974015
0.0958329	0.194761	0.976158
0.977784	0.182653	0.102845
0.117503	0.972967	0.198816
0.216298	0.972623	0.0849633
0.974991	0.107367	0.194591
0.203782	0.97314	0.107106
0.0785746	0.197698	0.977109
0.975558	0.197106	0.0971363
0.19489	0.100172	0.975696
0.0838558	0.976167	0.200168
0.197286	0.97821	0.0646728
0.115601	0.210308	0.970776
0.975023	0.083218	0.205925
0.228947	0.968863	0.0942723
0.207972	0.973986	0.0899979
0.969533	0.222038	0.10346
0.0796396	0.968715	0.235052
0.970257	0.0874465	0.22573
0.198207	0.0864959	0.976336
0.0724676	0.202405	0.976617
0.196014	0.977007	0.0838794
0.216214	0.0819938	0.972897
0.106602	0.217346	0.970256
0.977194	0.0875361	0.193466
0.974902	0.188188	0.118961
0.109481	0.193044	0.975063
0.0894273	0.97025	0.224983
0.184601	0.0905512	0.978633
0.113083	0.972367	0.20424
0.211485	0.971874	0.103612
0.202076	0.0873445	0.975467
0.0808266	0.976646	0.19907
0.973328	0.21468	0.0808974
0.199379	0.0964536	0.975164
0.973785	0.206009	0.0964478
0.0819667	0.977549	0.194113
0.975296	0.18748	0.116827
0.976547	0.0944999	0.193459
0.219522	0.080901	0.972247
0.0777631	0.977517	0.195993
0.974333	0.206721	0.0891192
0.236928	0.0924109	0.967122
0.101506	0.974372	0.200738
0.115732	0.185764	0.975755
0.976396	0.099329	0.191791
0.211807	0.973968	0.080771
0.214875	0.0605089	0.974765
0.0876688	0.197465	0.976382
0.976079	0.2072	0.0658573
0.976356	0.18677	0.108839
0.979576	0.0721679	0.187679
0.098821	0.973743	0.205083
0.20987	0.0799563	0.974455
0.21341	0.972221	0.0961392
0.976391	0.1922	0.0985844
0.0822739	0.215887	0.972946
0.105457	0.968971	0.22355
0.100459	0.223226	0.969576
0.214701	0.971655	0.098948
0.973871	0.0812433	0.212072
0.218947	0.0972092	0.970882
0.975215	0.0921544	0.201157
0.208313	0.975041	0.0768203
0.0956284	0.209395	0.973144
0.977341	0.0833601	0.194563
0.975945	0.185604	0.114379
0.0715852	0.981654	0.176725
0.204103	0.0981335	0.974018
0.102844	0.972734	0.207874
0.977826	0.192715	0.0819626
0.0832859	0.975289	0.204634
0.196075	0.0812159	0.97722
0.205282	0.0776117	0.975621
0.0916297	0.183278	0.978782
0.205747	0.975686	0.0755384
0.114601	0.962659	0.245265
0.978435	0.195757	0.0659153
0.976973	0.185563	0.105313
0.185198	0.0783563	0.979572
0.0971423	0.179195	0.979006
0.968308	0.0692772	0.239958
0.201854	0.974893	0.094016
0.0810118	0.978038	0.19204
0.192838	0.0694651	0.978769
0.968262	0.224744	0.109354
0.975485	0.0924086	0.199724
0.973438	0.100803	0.205564
0.108781	0.200096	0.973719
0.97706	0.198846	0.0762496
0.110541	0.972063	0.207062
0.203038	0.9712	0.124685
0.185936	0.0986972	0.977592
0.0977772	0.976753	0.190767
0.973379	0.20459	0.103323

## Sheet: Sig0.21
0.103228	0.248657	0.963075
0.218095	0.971894	0.0886396
0.963573	0.121916	0.23804
0.963295	0.252503	0.0911329
0.962321	0.0986627	0.253384
0.104892	0.965969	0.236437
0.241149	0.104002	0.964899
0.232805	0.963316	0.133508
0.965492	0.105082	0.23829
0.117248	0.22721	0.966762
0.237582	0.0929563	0.96691
0.964865	0.223733	0.137762
0.106072	0.964979	0.239927
0.221316	0.970079	0.0998341
0.242919	0.965669	0.0920489
0.116635	0.240842	0.963531
0.957654	0.124564	0.259582
0.970141	0.114375	0.213879
0.239215	0.965404	0.103781
0.13675	0.233416	0.962713
0.120572	0.962628	0.242507
0.966579	0.0939795	0.238523
0.126182	0.220856	0.967109
0.213495	0.968899	0.125116
0.237732	0.968049	0.0797817
0.958503	0.136564	0.250245
0.11225	0.972981	0.201761
0.114101	0.215373	0.969843
0.963074	0.250039	0.0998413
0.224074	0.111258	0.968201
0.229423	0.963874	0.135321
0.113128	0.208689	0.971417
0.258303	0.114719	0.959229
0.967966	0.219345	0.122185
0.113679	0.966507	0.230089
0.1024	0.968891	0.225308
0.239236	0.113151	0.964346
0.968788	0.222543	0.1092
0.222776	0.0903864	0.970671
0.959813	0.244513	0.13774
0.96202	0.255228	0.0968266
0.125845	0.968789	0.213569
0.968041	0.221781	0.117089
0.0976568	0.967477	0.233348
0.219125	0.10107	0.970448
0.208927	0.119592	0.970591
0.968511	0.231022	0.0928221
0.966311	0.109935	0.232716
0.96068	0.250193	0.120407
0.122609	0.958053	0.259041
0.22485	0.966627	0.12278
0.248322	0.962997	0.104756
0.973707	0.102713	0.203334
0.957291	0.111512	0.266757
0.120741	0.232902	0.964976
0.973	0.205054	0.105941
0.963776	0.124088	0.23609
0.0970467	0.967297	0.234345
0.244169	0.959283	0.141976
0.234242	0.112707	0.965623
0.104138	0.238783	0.965473
0.254049	0.962936	0.0906328
0.968329	0.0747917	0.238214
0.12267	0.260322	0.957698
0.212265	0.971328	0.107073
0.971029	0.203285	0.125612
0.965676	0.238927	0.101903
0.963482	0.100572	0.24817
0.219654	0.966218	0.134812
0.221396	0.13202	0.966206
0.0859094	0.962084	0.258869
0.238121	0.12358	0.963341
0.965322	0.129804	0.226506
0.243634	0.967421	0.0688456
0.155624	0.960241	0.231772
0.963884	0.248223	0.0964992
0.119831	0.251107	0.960513
0.113105	0.224803	0.967818
0.241591	0.96374	0.11331
0.962598	0.132301	0.236433
0.241465	0.96258	0.123018
0.962604	0.124004	0.240867
0.0984713	0.247192	0.96395
0.964843	0.118222	0.234736
0.088407	0.243943	0.965752
0.238818	0.966434	0.0947175
0.236503	0.963664	0.124167
0.958429	0.100874	0.266905
0.960606	0.237162	0.144884
0.133271	0.236669	0.962407
0.122118	0.23575	0.964111
0.242633	0.963619	0.11211
0.966911	0.11325	0.228597
0.967524	0.232522	0.0991541
0.237223	0.108432	0.965385
0.126913	0.961355	0.244313
0.244665	0.963211	0.11119
0.969814	0.107311	0.218964
0.963275	0.100084	0.249168
0.10305	0.223853	0.96916
0.964963	0.240336	0.105283
0.1311	0.96312	0.234974
0.232736	0.109457	0.966361
0.116731	0.243588	0.962829
0.250755	0.96136	0.113616
0.962158	0.108155	0.25011
0.111376	0.968152	0.224224
0.245424	0.0961992	0.964631
0.965644	0.234483	0.112026
0.251587	0.960943	0.115291
0.961922	0.0963712	0.25577
0.0999022	0.255751	0.961567
0.118828	0.963003	0.241879
0.222458	0.11764	0.967819
0.26572	0.957593	0.111395
0.0882732	0.233578	0.968323
0.963734	0.117911	0.239403
0.25109	0.961664	0.11025
0.965879	0.0949319	0.240968
0.0967552	0.209679	0.972971
0.117263	0.247865	0.961672
0.241477	0.962339	0.124867
0.958658	0.0946332	0.268365
0.238153	0.125653	0.963065
0.104592	0.970449	0.217461
0.963614	0.238504	0.120684
0.969741	0.0955775	0.224651
0.118797	0.265696	0.956709
0.241421	0.963027	0.119563
0.22465	0.107769	0.968462
0.960875	0.108726	0.25475
0.234579	0.967725	0.092098
0.109064	0.232851	0.966377
0.96291	0.131534	0.235592
0.10546	0.257321	0.960554
0.959098	0.141407	0.245223
0.970695	0.218276	0.100531
0.225925	0.968995	0.100031
0.208617	0.098714	0.973003
0.0975286	0.962474	0.253241
0.22123	0.964936	0.141266
0.96788	0.103045	0.229326
0.124091	0.237352	0.963465
0.962758	0.0986283	0.251733
0.097411	0.257192	0.961438
0.243166	0.96583	0.0896821
0.962969	0.24161	0.119644
0.117936	0.966297	0.228828
0.205137	0.095693	0.974044
0.12193	0.961363	0.24681
0.229467	0.116309	0.966342
0.966343	0.240935	0.0901746
0.134084	0.234567	0.962808
0.964912	0.11475	0.23617
0.244865	0.964197	0.101811
0.245159	0.964037	0.102618
0.96922	0.0941797	0.22747
0.143954	0.212395	0.966523
0.107645	0.238045	0.96527
0.965732	0.116391	0.231982
0.214012	0.970262	0.113093
0.240813	0.109206	0.964408
0.964584	0.235297	0.119219
0.104251	0.226735	0.968361
0.236232	0.966477	0.10058
0.1001	0.959884	0.26192
0.248744	0.11884	0.961251
0.104644	0.962448	0.250487
0.969002	0.231511	0.0862443
0.972553	0.206166	0.107867
0.245594	0.130435	0.960557
0.111701	0.967511	0.226814
0.966158	0.118502	0.229119
0.224032	0.968678	0.107107
0.0992863	0.256158	0.961522
0.123727	0.221329	0.967318
0.25287	0.10797	0.961457
0.971165	0.216656	0.0994962
0.24045	0.963531	0.117437
0.131367	0.962017	0.239303
0.11183	0.23854	0.964672
0.243173	0.963925	0.108239
0.960849	0.103617	0.256968
0.109158	0.237964	0.965121
0.960981	0.251139	0.115952
0.224556	0.116654	0.967454
0.234859	0.965038	0.116377
0.969097	0.108537	0.221518
0.129178	0.960649	0.2459
0.9716	0.0892768	0.21914
0.123997	0.232504	0.964659
0.121591	0.968801	0.215963
0.239857	0.132003	0.961792
0.222992	0.970751	0.0889828
0.957299	0.266351	0.112406
0.242386	0.119046	0.962848
0.960934	0.245449	0.12791
0.102292	0.96786	0.229747
0.965309	0.104594	0.239246
0.23311	0.966768	0.104976
0.106664	0.236928	0.965654
0.967114	0.219225	0.128961
0.269261	0.0999576	0.957866
0.11867	0.961304	0.248621
0.0938876	0.207807	0.973654
0.220464	0.0904259	0.971194
0.081379	0.261212	0.961845
0.966459	0.0897126	0.240641
0.242523	0.964082	0.108296
0.963799	0.233298	0.12909
0.252557	0.962254	0.101405
0.10999	0.221177	0.969011
0.967014	0.0666185	0.245858
0.126264	0.965253	0.228786
0.226948	0.966251	0.121872
0.134309	0.255516	0.95743
0.960443	0.109066	0.256229
0.246797	0.961607	0.120014
0.118649	0.242748	0.962806
0.969253	0.0905181	0.228811
0.965135	0.236014	0.113191
0.235181	0.964771	0.11793
0.109454	0.245273	0.963256
0.121411	0.234545	0.964494
0.206648	0.973778	0.095148
0.966409	0.0995161	0.236961
0.957885	0.258629	0.124769
0.110304	0.968514	0.22319
0.963197	0.114101	0.243379
0.222446	0.967894	0.117041
0.117284	0.249448	0.96126
0.0974023	0.239674	0.965955
0.115223	0.249424	0.961515
0.967744	0.232033	0.0981484
0.957511	0.133406	0.255688
0.225519	0.969507	0.0959028
0.222294	0.102896	0.969535
0.134235	0.963737	0.230634
0.966732	0.225975	0.119854
0.122382	0.96633	0.226339
0.213898	0.0946204	0.972263
0.968143	0.226399	0.106968
0.963481	0.237275	0.124115
0.966951	0.225869	0.118273
0.129856	0.227321	0.965123
0.240843	0.0950077	0.965903
0.114531	0.958494	0.261097
0.963748	0.231883	0.131983
0.960419	0.121491	0.250671
0.114224	0.963061	0.243856
0.0956787	0.240117	0.966017
0.220524	0.0674109	0.973049
0.966215	0.234869	0.106142
0.261525	0.955599	0.135778
0.0947797	0.253524	0.962675
0.2517	0.961082	0.11388
0.965443	0.114966	0.233885
0.964589	0.244624	0.0986284
0.963335	0.113251	0.243226
0.200391	0.972443	0.119159
0.131362	0.200872	0.97077
0.249086	0.0828653	0.96493
0.961043	0.118217	0.249842
0.968802	0.227444	0.0984449
0.128112	0.963672	0.234359
0.122077	0.229566	0.965607
0.219099	0.0876829	0.971755
0.972469	0.0923712	0.213945
0.138137	0.230055	0.963324
0.108446	0.96863	0.223598
0.236127	0.963438	0.126611
0.239055	0.965031	0.107555
0.123655	0.240843	0.962655
0.970781	0.123229	0.20591
0.214199	0.123955	0.968893
0.962985	0.237732	0.12706
0.100621	0.965314	0.240924
0.262771	0.109233	0.958655
0.107013	0.229149	0.967491
0.965536	0.0956596	0.242054
0.224075	0.968519	0.108451
0.105585	0.234233	0.96643
0.113786	0.244853	0.96286
0.959795	0.128008	0.249815
0.218794	0.971291	0.0933944
0.963653	0.108083	0.244317
0.0925846	0.243529	0.965465
0.233938	0.965849	0.111396
0.229904	0.108945	0.967096
0.965253	0.242532	0.0972843
0.0914828	0.974424	0.205253
0.122753	0.242416	0.962375
0.97002	0.117801	0.212564
0.251098	0.962825	0.0995849
0.114992	0.222894	0.968037
0.969811	0.221542	0.101905
0.120593	0.966892	0.224896
0.237503	0.13827	0.961496
0.125158	0.963651	0.236036
0.111259	0.96652	0.231215
0.9626	0.250604	0.102951
0.232328	0.105729	0.966874
0.963414	0.113996	0.242567
0.95728	0.267105	0.110769
0.241857	0.103291	0.964799
0.972122	0.219697	0.0819316
0.121569	0.960487	0.250372
0.244094	0.113211	0.963121
0.226886	0.964358	0.136152
0.116281	0.218641	0.968852
0.113038	0.256208	0.959989
0.96502	0.131302	0.226927
0.246087	0.117237	0.962131
0.110803	0.96881	0.221651
0.238098	0.12271	0.963458
0.96185	0.237773	0.135308
0.208147	0.129334	0.969509
0.968337	0.103429	0.227214
0.107887	0.26736	0.957538
0.230889	0.965433	0.120956
0.106146	0.962468	0.249779
0.0996981	0.235731	0.966691
0.958985	0.26238	0.107258
0.957829	0.138826	0.251578
0.228947	0.968863	0.0942723
0.223909	0.145999	0.963612
0.969533	0.222038	0.10346
0.0796396	0.968715	0.235052
0.268482	0.107987	0.957213
0.230227	0.967996	0.0998948
0.967568	0.101537	0.231305
0.111857	0.95761	0.265462
0.118806	0.242953	0.962735
0.247202	0.965917	0.0767844
0.093989	0.224718	0.96988
0.211485	0.971874	0.103612
0.964443	0.116352	0.2373
0.227978	0.119692	0.966281
0.116024	0.963172	0.242566
0.962555	0.244186	0.117736
0.241403	0.961561	0.130864
0.122492	0.236173	0.96396
0.968431	0.094184	0.230803
0.250036	0.129781	0.959499
0.109079	0.962664	0.247751
0.958365	0.253255	0.1319
0.968104	0.0948888	0.231887
0.099713	0.236695	0.966454
0.96744	0.114415	0.225765
0.248497	0.959362	0.13369
0.105161	0.961201	0.255017
0.968116	0.137885	0.209138
0.263434	0.959697	0.0979001
0.120441	0.231674	0.965309
0.104517	0.963972	0.244609
0.235452	0.13109	0.963005
0.221393	0.107202	0.969274
0.964426	0.242047	0.106281
0.105457	0.968971	0.22355
0.9593	0.259583	0.111174
0.222037	0.10783	0.969057
0.123347	0.965062	0.231172
0.960799	0.107498	0.255558
0.112754	0.967551	0.226121
0.237018	0.114504	0.964734
0.966791	0.233456	0.10399
0.251319	0.96081	0.116975
0.955451	0.110532	0.273672
0.963463	0.237664	0.123512
0.106572	0.233181	0.966576
0.223847	0.966043	0.129044
0.0917478	0.237307	0.967092
0.968459	0.107861	0.224617
0.114601	0.962659	0.245265
0.229034	0.111337	0.96703
0.96449	0.235165	0.120239
0.238177	0.964266	0.11603
0.961182	0.139046	0.238318
0.115787	0.231297	0.965969
0.0676577	0.230494	0.970719
0.957531	0.125816	0.259431
0.968262	0.224744	0.109354
0.232888	0.964102	0.127558
0.109697	0.234313	0.965952
0.221003	0.966174	0.132913
0.967191	0.112534	0.227766
0.0983871	0.970314	0.220932
0.236157	0.112688	0.965159
0.965288	0.229554	0.124593

## Sheet: Sig0.236
0.269754	0.130613	0.95403
0.950602	0.276782	0.140526
0.130237	0.95958	0.24949
0.132136	0.950307	0.28188
0.952026	0.117575	0.28253
0.946025	0.292402	0.139779
0.96314	0.230743	0.138273
0.26632	0.141489	0.953444
0.95907	0.257927	0.116869
0.252471	0.114398	0.960818
0.141869	0.957237	0.252132
0.134386	0.951073	0.278209
0.143211	0.272035	0.951571
0.95886	0.133353	0.250607
0.30551	0.945562	0.112141
0.157253	0.953105	0.258579
0.121207	0.265445	0.956477
0.95697	0.123673	0.262513
0.261271	0.956285	0.131368
0.957654	0.124564	0.259582
0.279228	0.949093	0.145789
0.13675	0.233416	0.962713
0.955279	0.109024	0.274875
0.120572	0.962628	0.242507
0.269652	0.126509	0.954612
0.949187	0.27289	0.156764
0.958503	0.136564	0.250245
0.272898	0.954972	0.116427
0.267958	0.119581	0.955981
0.119114	0.271989	0.9549
0.95112	0.126193	0.281863
0.264878	0.954187	0.139166
0.118423	0.281918	0.952102
0.955915	0.264665	0.127193
0.960594	0.125911	0.2478
0.242047	0.958003	0.153768
0.126896	0.253873	0.958878
0.143862	0.241717	0.959623
0.24338	0.960649	0.133867
0.953064	0.130986	0.272968
0.137248	0.254047	0.957404
0.956708	0.125368	0.262663
0.260273	0.957317	0.125705
0.957339	0.26462	0.116093
0.260547	0.130185	0.956644
0.122609	0.958053	0.259041
0.258626	0.141141	0.955611
0.116733	0.270826	0.955524
0.956003	0.142374	0.25649
0.260506	0.955722	0.136866
0.278671	0.125743	0.952119
0.26449	0.144288	0.953533
0.953678	0.266916	0.138762
0.123623	0.957309	0.2613
0.955567	0.0881624	0.281283
0.12267	0.260322	0.957698
0.263911	0.959012	0.103179
0.953708	0.249003	0.16864
0.134782	0.948058	0.288131
0.957724	0.267831	0.10503
0.283068	0.139831	0.948852
0.120381	0.267746	0.95594
0.965322	0.129804	0.226506
0.283733	0.947513	0.147361
0.285323	0.949208	0.132647
0.12532	0.958459	0.256227
0.958816	0.119719	0.257564
0.13216	0.243074	0.960963
0.959286	0.123531	0.253988
0.240119	0.15378	0.958485
0.949547	0.126	0.287202
0.292874	0.115856	0.949106
0.956253	0.270467	0.111484
0.132544	0.960956	0.24289
0.113535	0.957379	0.265583
0.267261	0.151653	0.951616
0.958684	0.24763	0.140013
0.954984	0.265353	0.132638
0.1435	0.957542	0.250043
0.25521	0.135647	0.957323
0.133898	0.273511	0.952504
0.277527	0.949766	0.144649
0.966911	0.11325	0.228597
0.144032	0.267775	0.952655
0.95798	0.253427	0.134349
0.263955	0.118654	0.957209
0.126913	0.961355	0.244313
0.249937	0.957523	0.143808
0.131637	0.272387	0.953141
0.137276	0.258938	0.956089
0.947533	0.124694	0.294335
0.250817	0.961369	0.113403
0.963275	0.100084	0.249168
0.951408	0.281986	0.123722
0.268837	0.954372	0.130006
0.120293	0.262019	0.957536
0.963734	0.0947896	0.249464
0.945527	0.155377	0.28607
0.260173	0.144977	0.954616
0.962158	0.108155	0.25011
0.95867	0.257453	0.121124
0.253705	0.956516	0.143915
0.12117	0.282881	0.951471
0.129859	0.950932	0.280829
0.955756	0.268712	0.119683
0.266876	0.123319	0.955808
0.255149	0.957656	0.133396
0.118828	0.963003	0.241879
0.952987	0.273397	0.130649
0.263929	0.139386	0.954418
0.13133	0.284027	0.949779
0.270306	0.954614	0.12509
0.953656	0.124546	0.273913
0.124818	0.281646	0.951365
0.261811	0.956884	0.125811
0.958658	0.0946332	0.268365
0.260412	0.138837	0.955463
0.257429	0.953284	0.158047
0.144039	0.948875	0.280874
0.963614	0.238504	0.120684
0.118797	0.265696	0.956709
0.959041	0.126739	0.253333
0.265892	0.957304	0.113445
0.240763	0.128245	0.962074
0.955861	0.258909	0.138908
0.143847	0.945813	0.29111
0.256205	0.953795	0.156951
0.0987731	0.960555	0.259958
0.959098	0.141407	0.245223
0.132479	0.276356	0.95188
0.260943	0.957435	0.123396
0.952099	0.126904	0.278214
0.258277	0.95352	0.155216
0.128836	0.241426	0.961829
0.155889	0.951923	0.263705
0.272698	0.120952	0.954466
0.948858	0.280928	0.144043
0.14415	0.258276	0.955256
0.251388	0.956719	0.146601
0.955315	0.122866	0.268845
0.13961	0.94945	0.281166
0.962969	0.24161	0.119644
0.272305	0.133606	0.95289
0.12193	0.961363	0.24681
0.949294	0.2898	0.12189
0.113977	0.960506	0.253846
0.269683	0.133771	0.953612
0.129132	0.958396	0.254561
0.955018	0.269635	0.123441
0.271391	0.125508	0.954251
0.150088	0.950345	0.272613
0.953891	0.264722	0.141474
0.243389	0.143987	0.959182
0.120212	0.95528	0.270164
0.140781	0.952096	0.271467
0.955851	0.255846	0.144541
0.240416	0.134904	0.96125
0.954773	0.0985939	0.280513
0.949562	0.276708	0.14753
0.262602	0.11056	0.958549
0.244086	0.95986	0.13817
0.140783	0.257442	0.955983
0.1001	0.959884	0.26192
0.948558	0.286035	0.135724
0.115284	0.957318	0.26505
0.257743	0.125691	0.958003
0.14287	0.956377	0.254817
0.951718	0.270185	0.145717
0.958346	0.121176	0.258629
0.245594	0.130435	0.960557
0.127583	0.959752	0.250196
0.264258	0.956025	0.127213
0.961001	0.114983	0.251508
0.160278	0.265075	0.950814
0.0992863	0.256158	0.961522
0.255074	0.141305	0.956541
0.952532	0.273081	0.134569
0.131367	0.962017	0.239303
0.953169	0.262485	0.150236
0.267172	0.133483	0.954359
0.129057	0.957712	0.257162
0.960981	0.251139	0.115952
0.224556	0.116654	0.967454
0.129178	0.960649	0.2459
0.139398	0.959761	0.243778
0.255406	0.149746	0.955167
0.957299	0.266351	0.112406
0.242386	0.119046	0.962848
0.960934	0.245449	0.12791
0.149186	0.952428	0.265752
0.954316	0.264444	0.139105
0.261171	0.954809	0.141875
0.117046	0.95427	0.27508
0.266746	0.138311	0.953791
0.269261	0.0999576	0.957866
0.11867	0.961304	0.248621
0.949646	0.285468	0.129154
0.95521	0.117247	0.271712
0.267283	0.950605	0.157831
0.116171	0.275774	0.954177
0.242523	0.964082	0.108296
0.146056	0.244824	0.958504
0.952195	0.152031	0.264973
0.265166	0.952954	0.146849
0.134309	0.255516	0.95743
0.954897	0.121982	0.270725
0.254703	0.957186	0.137556
0.118649	0.242748	0.962806
0.957731	0.14461	0.248677
0.25542	0.133092	0.957626
0.267854	0.958083	0.10164
0.121411	0.234545	0.964494
0.128206	0.950491	0.283073
0.953612	0.131045	0.271018
0.113934	0.954583	0.2753
0.29554	0.949509	0.1053
0.957885	0.258629	0.124769
0.287154	0.161803	0.94412
0.117284	0.249448	0.96126
0.271886	0.955277	0.116289
0.270776	0.955636	0.115932
0.95489	0.122871	0.270347
0.115223	0.249424	0.961515
0.258219	0.956987	0.132284
0.957511	0.133406	0.255688
0.132246	0.285729	0.949142
0.952516	0.11233	0.283012
0.2653	0.955087	0.132002
0.251726	0.141295	0.957429
0.260404	0.956568	0.131023
0.963481	0.237275	0.124115
0.148029	0.956297	0.252157
0.296944	0.115533	0.94788
0.144534	0.250926	0.957155
0.281121	0.141164	0.949233
0.953655	0.279612	0.111176
0.114531	0.958494	0.261097
0.124032	0.267129	0.955645
0.126423	0.257673	0.957926
0.261525	0.955599	0.135778
0.955075	0.124739	0.268834
0.0947797	0.253524	0.962675
0.269488	0.954885	0.124779
0.262548	0.109207	0.958719
0.960253	0.117167	0.253351
0.116786	0.951891	0.283311
0.296219	0.103205	0.949528
0.956819	0.259928	0.130134
0.14683	0.948916	0.279284
0.262437	0.142789	0.954326
0.954051	0.278267	0.111148
0.957316	0.136392	0.254841
0.132832	0.952805	0.272979
0.280316	0.122495	0.95206
0.121254	0.957244	0.262642
0.95124	0.267962	0.152772
0.123655	0.240843	0.962655
0.26101	0.958512	0.11458
0.951426	0.139533	0.274442
0.952544	0.269107	0.142276
0.262771	0.109233	0.958655
0.145813	0.954818	0.258963
0.959603	0.253964	0.121097
0.95207	0.274754	0.134433
0.277043	0.140932	0.950466
0.123328	0.956545	0.264218
0.269436	0.954685	0.126413
0.959795	0.128008	0.249815
0.128004	0.276424	0.952473
0.277277	0.95136	0.134281
0.123172	0.952978	0.276877
0.958776	0.121139	0.257047
0.258846	0.123388	0.958005
0.149206	0.232094	0.961181
0.94347	0.293392	0.154228
0.265732	0.958351	0.10464
0.108674	0.954209	0.278703
0.253314	0.125713	0.959181
0.959227	0.246314	0.138611
0.125038	0.284399	0.950517
0.28664	0.948297	0.136275
0.268234	0.137602	0.953476
0.0788078	0.960836	0.265676
0.945981	0.162356	0.280644
0.960377	0.253992	0.114736
0.124545	0.247152	0.96094
0.260813	0.954874	0.142102
0.949531	0.130498	0.285239
0.269166	0.954316	0.129731
0.134552	0.271661	0.952941
0.963414	0.113996	0.242567
0.95728	0.267105	0.110769
0.121569	0.960487	0.250372
0.276102	0.11347	0.954407
0.958853	0.258471	0.117444
0.129445	0.952269	0.276458
0.281699	0.123503	0.951521
0.125967	0.948288	0.291346
0.246087	0.117237	0.962131
0.155095	0.949088	0.274186
0.251689	0.956187	0.149529
0.956825	0.262204	0.125439
0.276046	0.952709	0.12706
0.956436	0.133478	0.259641
0.149129	0.265178	0.952597
0.26384	0.957396	0.117398
0.957829	0.138826	0.251578
0.951333	0.141268	0.273877
0.147277	0.275833	0.949855
0.265884	0.133531	0.954712
0.264962	0.955912	0.126599
0.0974328	0.291943	0.95146
0.961087	0.137359	0.239677
0.143269	0.958696	0.245716
0.253513	0.154872	0.954854
0.111857	0.95761	0.265462
0.953767	0.274881	0.121526
0.157301	0.956712	0.244863
0.258746	0.132846	0.956767
0.958708	0.260829	0.113344
0.28731	0.11034	0.951461
0.949392	0.281869	0.13858
0.962555	0.244186	0.117736
0.237492	0.134192	0.962076
0.141479	0.953327	0.266741
0.122492	0.236173	0.96396
0.1266	0.959566	0.251407
0.958376	0.250632	0.136745
0.290133	0.10312	0.951414
0.258454	0.956661	0.134168
0.250036	0.129781	0.959499
0.25873	0.957562	0.127016
0.958365	0.253255	0.1319
0.956687	0.109858	0.269594
0.120921	0.281184	0.952005
0.114748	0.262011	0.958219
0.248497	0.959362	0.13369
0.962194	0.133635	0.237326
0.263434	0.959697	0.0979001
0.954189	0.130724	0.269137
0.27618	0.948378	0.155898
0.131443	0.267721	0.954488
0.964426	0.242047	0.106281
0.952177	0.258323	0.163184
0.127028	0.9561	0.264075
0.261069	0.123677	0.957365
0.254976	0.119964	0.959477
0.955758	0.266076	0.12542
0.139507	0.955305	0.260634
0.95585	0.266827	0.123105
0.955309	0.11754	0.271236
0.13595	0.25003	0.958646
0.13605	0.95854	0.250383
0.954084	0.266274	0.137194
0.248499	0.95737	0.147276
0.251319	0.96081	0.116975
0.953822	0.124961	0.273144
0.126174	0.265697	0.955764
0.270537	0.951856	0.144152
0.965039	0.135022	0.224651
0.125057	0.255183	0.958771
0.944616	0.159505	0.286806
0.25503	0.959932	0.116151
0.146849	0.278311	0.949199
0.955769	0.116127	0.270222
0.113522	0.280561	0.953099
0.108091	0.957764	0.266467
0.265767	0.128362	0.955453
0.952978	0.275668	0.125856
0.957531	0.125816	0.259431
0.266145	0.952924	0.14527
0.129783	0.292598	0.947387
0.112685	0.262153	0.958425
0.264395	0.958199	0.109316
0.957188	0.130768	0.258246
0.241219	0.961277	0.133265
0.137144	0.278304	0.950652
0.960726	0.124118	0.248196
0.266337	0.132478	0.954733

## Sheet: Sig0.27
0.290036	0.162634	0.943095
0.151921	0.936233	0.31684
0.938429	0.315463	0.14083
0.290253	0.943094	0.162253
0.177025	0.310638	0.933898
0.939516	0.167419	0.298799
0.136924	0.312922	0.939857
0.166395	0.935946	0.310351
0.318544	0.131628	0.938725
0.940609	0.305327	0.148423
0.940283	0.301443	0.158114
0.163003	0.941627	0.294567
0.318924	0.13973	0.937424
0.174005	0.307086	0.935639
0.316216	0.935941	0.154991
0.182439	0.2976	0.937097
0.158777	0.952925	0.258311
0.930226	0.15099	0.334488
0.297428	0.936751	0.184486
0.940603	0.299743	0.159435
0.281846	0.135583	0.949832
0.944753	0.150275	0.291307
0.294701	0.940137	0.171152
0.309303	0.939168	0.149313
0.162768	0.289529	0.943228
0.147632	0.94059	0.30577
0.941618	0.29511	0.162065
0.156955	0.945569	0.285071
0.289412	0.155198	0.944539
0.166792	0.285304	0.943812
0.300384	0.940357	0.159684
0.937075	0.167833	0.30614
0.277492	0.947123	0.16111
0.147533	0.304723	0.940945
0.152047	0.286627	0.9459
0.94396	0.157428	0.290095
0.291284	0.16357	0.942549
0.94506	0.293269	0.144411
0.154353	0.935638	0.317421
0.935197	0.170057	0.310625
0.285538	0.943376	0.168848
0.136724	0.301829	0.943507
0.27493	0.946374	0.169673
0.148018	0.295287	0.943873
0.937881	0.168483	0.303303
0.937419	0.310455	0.157684
0.148572	0.295668	0.943667
0.289868	0.147557	0.945623
0.183761	0.942017	0.280776
0.27653	0.947822	0.158635
0.936096	0.186653	0.298137
0.146516	0.306973	0.940373
0.170439	0.305887	0.936688
0.157095	0.30564	0.939098
0.937282	0.156112	0.31166
0.285933	0.947702	0.141783
0.335163	0.161699	0.928181
0.941987	0.285109	0.177123
0.164041	0.260523	0.95143
0.161028	0.941833	0.294992
0.943748	0.172369	0.282186
0.309339	0.938614	0.152689
0.161289	0.301192	0.939824
0.935642	0.178173	0.304676
0.17675	0.297533	0.938208
0.283733	0.947513	0.147361
0.943232	0.145664	0.29849
0.279125	0.947874	0.153699
0.168093	0.279818	0.945223
0.944822	0.147637	0.29243
0.944419	0.28677	0.160732
0.296158	0.157467	0.942069
0.167095	0.930946	0.324683
0.943267	0.160863	0.290466
0.271026	0.94999	0.155126
0.325466	0.931351	0.163267
0.160583	0.28858	0.943893
0.140709	0.94625	0.291226
0.283685	0.163557	0.944866
0.939919	0.306303	0.150767
0.28528	0.944652	0.162011
0.156329	0.283858	0.946037
0.937392	0.160228	0.309229
0.305191	0.942405	0.136864
0.154104	0.320638	0.934582
0.938068	0.153401	0.310639
0.29626	0.154496	0.942529
0.306091	0.938137	0.161887
0.946809	0.160497	0.278916
0.295449	0.165466	0.94092
0.146253	0.334683	0.930912
0.144921	0.292271	0.945291
0.298224	0.938496	0.174033
0.945527	0.155377	0.28607
0.180322	0.306266	0.934711
0.939362	0.195275	0.281898
0.939983	0.125456	0.317321
0.29137	0.940872	0.172812
0.308651	0.158316	0.937908
0.163562	0.936661	0.309698
0.942528	0.28971	0.166462
0.948247	0.151808	0.278894
0.162097	0.317024	0.934463
0.294234	0.939133	0.177359
0.94718	0.125335	0.295197
0.946808	0.286322	0.146881
0.158045	0.290555	0.943716
0.305092	0.935204	0.179758
0.942103	0.295584	0.158343
0.180779	0.937393	0.297679
0.305668	0.163404	0.938012
0.290151	0.944508	0.154003
0.169618	0.288664	0.942286
0.937601	0.155407	0.311052
0.942883	0.294824	0.155084
0.307522	0.938384	0.157686
0.95146	0.14283	0.272623
0.306945	0.159728	0.938228
0.159108	0.328292	0.93108
0.162658	0.276455	0.947162
0.149228	0.319763	0.935672
0.306305	0.94302	0.129966
0.176494	0.280749	0.943414
0.171614	0.941412	0.290331
0.172985	0.937589	0.301668
0.936149	0.191805	0.294679
0.290909	0.147674	0.945285
0.284371	0.137551	0.948795
0.187812	0.942635	0.275983
0.306844	0.940698	0.144685
0.166231	0.317877	0.933446
0.941175	0.301136	0.153317
0.174978	0.296077	0.939
0.941541	0.159259	0.29688
0.294613	0.943325	0.152777
0.94566	0.144152	0.291456
0.314218	0.934588	0.166772
0.145825	0.29207	0.945214
0.293835	0.943802	0.151323
0.147686	0.296517	0.943539
0.171785	0.29881	0.938724
0.946855	0.164832	0.276216
0.293414	0.938855	0.180163
0.15689	0.305665	0.939124
0.942912	0.297372	0.149957
0.94908	0.127451	0.288103
0.9505	0.13089	0.281812
0.92976	0.177702	0.32244
0.153327	0.287997	0.945277
0.292641	0.939243	0.179402
0.147478	0.294128	0.944319
0.309115	0.146093	0.939736
0.944011	0.278575	0.176748
0.155704	0.945841	0.284851
0.943032	0.147404	0.298266
0.160803	0.281632	0.945952
0.282693	0.946155	0.15772
0.308283	0.147322	0.939818
0.949562	0.276708	0.14753
0.937644	0.1344	0.320562
0.292524	0.940665	0.171986
0.174664	0.322528	0.930305
0.155587	0.284173	0.946065
0.938566	0.15731	0.307159
0.279191	0.947325	0.156933
0.941201	0.299827	0.155704
0.305618	0.937461	0.166629
0.948741	0.131729	0.287295
0.187065	0.295041	0.936994
0.941197	0.161982	0.296498
0.302496	0.937598	0.171482
0.150226	0.310622	0.938587
0.942981	0.297747	0.148775
0.307238	0.156676	0.938647
0.144695	0.942058	0.30264
0.292411	0.157685	0.943203
0.948358	0.152453	0.278164
0.291161	0.172117	0.941064
0.294369	0.942017	0.161093
0.137624	0.299662	0.944067
0.944826	0.291559	0.149321
0.142194	0.941349	0.306012
0.328217	0.161961	0.930614
0.16753	0.94376	0.285045
0.296021	0.14891	0.943503
0.942075	0.171627	0.288166
0.134276	0.939194	0.316046
0.932823	0.324853	0.155924
0.932002	0.323349	0.16376
0.298907	0.940025	0.164341
0.94299	0.163931	0.289649
0.149927	0.314632	0.937298
0.282424	0.174026	0.943372
0.152781	0.941971	0.298913
0.935691	0.319669	0.149312
0.935387	0.301561	0.184694
0.152071	0.296308	0.942908
0.275401	0.946588	0.167705
0.94261	0.147746	0.299429
0.284665	0.143715	0.947793
0.157271	0.279244	0.947253
0.945042	0.297661	0.135251
0.267283	0.950605	0.157831
0.930433	0.190445	0.313089
0.285342	0.154207	0.945939
0.938527	0.299737	0.171247
0.160959	0.944304	0.287024
0.169148	0.939379	0.298256
0.299681	0.171696	0.938463
0.94695	0.28621	0.146183
0.183556	0.943017	0.277534
0.13525	0.94181	0.307735
0.32964	0.13232	0.934788
0.178819	0.306518	0.934917
0.941781	0.300958	0.149908
0.286018	0.156375	0.945379
0.182976	0.937562	0.295799
0.942474	0.158859	0.294119
0.935808	0.313499	0.161191
0.146116	0.94265	0.300103
0.287154	0.161803	0.94412
0.150561	0.317583	0.936201
0.293826	0.941866	0.162953
0.290688	0.151807	0.944698
0.942521	0.284724	0.174888
0.143751	0.938494	0.31395
0.938618	0.296791	0.175818
0.317373	0.161772	0.9344
0.153631	0.941805	0.298998
0.278189	0.167571	0.945796
0.164395	0.311318	0.935978
0.290653	0.939905	0.179162
0.940453	0.14448	0.307691
0.162475	0.945471	0.282289
0.93878	0.290683	0.184919
0.29137	0.152318	0.944406
0.936671	0.151352	0.315817
0.315322	0.935884	0.157142
0.126041	0.287353	0.949496
0.296616	0.155451	0.94226
0.937746	0.298406	0.177727
0.161824	0.941099	0.296894
0.168529	0.926579	0.336229
0.296896	0.142133	0.944273
0.94552	0.283318	0.160383
0.281963	0.94348	0.174191
0.298418	0.167022	0.939708
0.936405	0.312284	0.160078
0.14683	0.948916	0.279284
0.938098	0.311559	0.151337
0.300696	0.139768	0.943423
0.170539	0.280035	0.944721
0.180457	0.938945	0.292948
0.942001	0.162091	0.293873
0.944781	0.165816	0.282656
0.147438	0.286901	0.946546
0.279621	0.946105	0.163391
0.940772	0.150603	0.303755
0.283445	0.943341	0.17253
0.158688	0.313611	0.936198
0.289421	0.94508	0.151855
0.941333	0.300039	0.154495
0.301779	0.937998	0.170557
0.149902	0.281764	0.947702
0.940767	0.139506	0.309023
0.277062	0.947599	0.159035
0.30597	0.936164	0.173147
0.942414	0.173364	0.28601
0.18459	0.310337	0.932533
0.283627	0.174793	0.94287
0.128004	0.276424	0.952473
0.946535	0.145914	0.287717
0.300394	0.938908	0.167975
0.144997	0.942348	0.30159
0.302521	0.177516	0.936466
0.94347	0.293392	0.154228
0.940788	0.145684	0.306095
0.292432	0.944339	0.150692
0.170727	0.292274	0.940972
0.945981	0.162356	0.280644
0.159321	0.305794	0.938673
0.294478	0.944532	0.1454
0.941477	0.298518	0.156553
0.163582	0.287575	0.943685
0.94114	0.159775	0.297873
0.168881	0.936013	0.308801
0.326851	0.934494	0.141028
0.177996	0.30936	0.934138
0.943167	0.170279	0.28538
0.279137	0.945089	0.16997
0.2931	0.94421	0.150197
0.150792	0.299013	0.94226
0.947572	0.157132	0.278238
0.299497	0.153466	0.941674
0.940635	0.305136	0.148656
0.149693	0.947511	0.282517
0.932526	0.189401	0.307446
0.156438	0.275475	0.948494
0.305085	0.939766	0.15415
0.149967	0.297448	0.942886
0.290435	0.946113	0.14324
0.951979	0.140375	0.272085
0.15329	0.302699	0.940678
0.294589	0.942231	0.159429
0.935116	0.163901	0.314157
0.146329	0.310684	0.939182
0.935618	0.168645	0.310125
0.323761	0.930035	0.17382
0.942339	0.296057	0.156037
0.143651	0.941432	0.305074
0.295915	0.16262	0.94127
0.316913	0.161408	0.93462
0.167198	0.939758	0.298159
0.945063	0.289109	0.152552
0.943291	0.150374	0.295957
0.150962	0.300394	0.941793
0.281777	0.948757	0.143047
0.938317	0.309665	0.153845
0.123494	0.306486	0.94383
0.277132	0.181687	0.943498
0.292833	0.937055	0.190202
0.937568	0.149335	0.31411
0.149717	0.939915	0.306828
0.286241	0.151329	0.946132
0.935208	0.31963	0.152392
0.939953	0.170464	0.295685
0.287059	0.945469	0.1539
0.15585	0.291754	0.943711
0.146765	0.298688	0.942998
0.944316	0.164608	0.284906
0.300134	0.939767	0.163578
0.323231	0.155195	0.933507
0.18904	0.937018	0.293702
0.952177	0.258323	0.163184
0.939623	0.281718	0.194275
0.935846	0.151035	0.318404
0.168516	0.315965	0.933685
0.296475	0.94643	0.127959
0.941468	0.163731	0.294669
0.17188	0.280681	0.944286
0.327472	0.933765	0.144376
0.164229	0.936248	0.310595
0.286916	0.944241	0.16152
0.935242	0.159398	0.316094
0.167427	0.287271	0.943103
0.150699	0.945394	0.288998
0.14832	0.944819	0.292093
0.291188	0.176477	0.940247
0.937728	0.308927	0.158842
0.943458	0.172503	0.283071
0.327306	0.934301	0.141255
0.15474	0.299015	0.941619
0.950507	0.267062	0.158787
0.930455	0.165631	0.326833
0.150346	0.306278	0.939995
0.295543	0.942564	0.155651
0.942319	0.295237	0.157702
0.300307	0.937101	0.177924
0.150495	0.293621	0.944001
0.93703	0.152445	0.314221
0.162606	0.93962	0.301121
0.279958	0.125856	0.951727
0.941566	0.298695	0.155673
0.940736	0.301147	0.155968
0.310201	0.166532	0.935972
0.941555	0.296291	0.16027
0.15269	0.305145	0.939985
0.173451	0.943638	0.28189

[truncated: 7 more sheets: Sig0.3, Sig0.33, Sig0.36, Sig0.39, Sig0.42, Sig0.45, Sig0.471]
